# Supplementary material for: Translatomics combined with transcriptomics and proteomics reveals novel functional, recently evolved orphan genes in Escherichia coli O157:H7 (EHEC)
Source: BMC Genomics. 2016 Feb 24;17:133. doi: 10.1186/s12864-016-2456-1 (PMC4765031; doi:10.1186/s12864-016-2456-1)
Supplement: Additional file 3: — Gene Ontology terms predicted using Metastudent for the novel genes. (XLSX 12 kb) [file 12864_2016_2456_MOESM3_ESM.xlsx]

## Sheet: Biological Process Ontology
Gene_name	Score	GO_ID	GO_term
X006	0.42	GO:0051716	cellular response to stimulus
	0.42	GO:0050896	response to stimulus
	0.42	GO:0009987	cellular process
	0.42	GO:0006974	cellular response to DNA damage stimulus
	0.42	GO:0006950	response to stress
	0.42	GO:0033554	cellular response to stress
X030	0.33	GO:0006350	transcription
	0.28	GO:0045449	regulation of transcription
X042	0.38	GO:0006313	transposition, DNA-mediated
X043	0.41	GO:0006313	transposition, DNA-mediated
X044	0.42	GO:0006313	transposition, DNA-mediated
X047	0.38	GO:0022900	electron transport chain
	0.25	GO:0006810	transport
X053	0.59	GO:0044710	single-organism metabolic process
	0.59	GO:0046486	glycerolipid metabolic process
	0.59	GO:0046854	phosphatidylinositol phosphorylation
	0.59	GO:0006629	lipid metabolic process
	0.59	GO:0044763	single-organism cellular process
	0.59	GO:0044699	single-organism process
	0.59	GO:0046834	lipid phosphorylation
	0.59	GO:0009987	cellular process
	0.59	GO:0044255	cellular lipid metabolic process
	0.59	GO:0030258	lipid modification
	0.59	GO:0006650	glycerophospholipid metabolic process
	0.59	GO:0044237	cellular metabolic process
	0.59	GO:0071704	organic substance metabolic process
	0.59	GO:0044238	primary metabolic process
	0.59	GO:0046488	phosphatidylinositol metabolic process
	0.43	GO:0019637	organophosphate metabolic process
	0.43	GO:0006793	phosphorus metabolic process
	0.31	GO:0006796	phosphate-containing compound metabolic process
X061	0.44	GO:0090304	nucleic acid metabolic process
	0.44	GO:0044249	cellular biosynthetic process
	0.44	GO:0034641	cellular nitrogen compound metabolic process
	0.44	GO:0006807	nitrogen compound metabolic process
	0.44	GO:0034645	cellular macromolecule biosynthetic process
	0.44	GO:1901360	organic cyclic compound metabolic process
	0.44	GO:0006139	nucleobase-containing compound metabolic process
	0.44	GO:0044260	cellular macromolecule metabolic process
	0.44	GO:0071704	organic substance metabolic process
	0.44	GO:0006260	DNA replication
	0.44	GO:0006261	DNA-dependent DNA replication
	0.44	GO:1901576	organic substance biosynthetic process
	0.44	GO:0009987	cellular process
	0.44	GO:0006725	cellular aromatic compound metabolic process
	0.44	GO:0009058	biosynthetic process
	0.44	GO:0009059	macromolecule biosynthetic process
	0.44	GO:0008152	metabolic process
	0.44	GO:0046483	heterocycle metabolic process
	0.44	GO:0044238	primary metabolic process
	0.44	GO:0044237	cellular metabolic process
	0.44	GO:0043170	macromolecule metabolic process
	0.44	GO:0006259	DNA metabolic process

## Sheet:  Molecular Function Ontology
Gene_name	Score	GO_term	GO_id
X001	0.70	GO:0005515	protein binding
X042	0.70	GO:0005515	protein binding
X043	0.70	GO:0005515	protein binding
X044	0.70	GO:0005515	protein binding
X053	0.41	GO:0016791	phosphatase activity
	0.41	GO:0016787	hydrolase activity
	0.33	GO:0052834	inositol monophosphate phosphatase activity
	0.33	GO:0008934	inositol monophosphate 1-phosphatase activity
	0.33	GO:0052745	inositol phosphate phosphatase activity
X061	0.42	GO:0097159	organic cyclic compound binding
	0.42	GO:0005488	binding
	0.42	GO:0003676	nucleic acid binding
	0.42	GO:0003677	DNA binding
	0.42	GO:1901363	heterocyclic compound binding
	0.31	GO:0016779	nucleotidyltransferase activity
	0.31	GO:0034061	DNA polymerase activity
	0.31	GO:0003887	DNA-directed DNA polymerase activity
	0.31	GO:0003824	catalytic activity
	0.31	GO:0016740	transferase activity
	0.31	GO:0016772	transferase activity, transferring phosphorus-containing groups
