# Supplementary material for: Translatomics combined with transcriptomics and proteomics reveals novel functional, recently evolved orphan genes in Escherichia coli O157:H7 (EHEC)
Source: BMC Genomics. 2016 Feb 24;17:133. doi: 10.1186/s12864-016-2456-1 (PMC4765031; doi:10.1186/s12864-016-2456-1)
Supplement: Additional file 4: — Raw data of PredictProtein for all natural sequences (72 novel and 288 annotated) and their 100-times shuffled counterparts. (XLSX 16697 kb) [file 12864_2016_2456_MOESM4_ESM.xlsx]

## Sheet: paper_predictions.20151012
Comment					Fraction of occurence of 20 standard amino acids across ORF sequence																				Does the ORF have a BLAST hit in UniProt (Swiss-Prot & TrEMBL) and PDB?	Subcellular localization prediction in one of 6 (cytoplasm, inner membrane, periplasm, outer membrane, secreted, fimbrium) classes with LocTree3	Number of predicted transmembrane helices with TMSeg	Number of predicted disulfide bonding states of cysteins with DISULFIND	Number of predicted DNA binding sites with SomeNA	Number of predicted RNA binding sites with SomeNA	Number of predicted nucleotide binding sites (not clear whether DNA or RNA) with SomeNA	Percentage of residues predicted as Helices by Prof (a program from 2000 developed by Burkhard)	Percentage of residues predicted as Strand by Prof (a program from 2000 developed by Burkhard)	Percentage of residues predicted neither as Helix nor Strand by Prof (a program from 2000 developed by Burkhard)	Percentage of residues predicted to be Buried (water-accessibility) by Prof	Percentage of residues predicted to be Exposed by Prof	Percentage of residues predicted to be Intermediate by Prof	Percentage of residues predicted as Helices by Reprof (a newer program developed by Burkhard)	Percentage of residues predicted as Strand by Reprof	Percentage of residues predicted neither as Helix nor Strand by Reprof	Percentage of resides predicted to be disordered by Meta-Disorder	Percentage of resides predicted to be disordered by PROFbval	Percentage of resides predicted to be disordered by UCON	Does the ORF contain a disordered region of length between 4 (inclusive) and 29 (inclusive) amino acids as predicted by Meta-Disorder?	Does the ORF contain a disordered region of length between 4 and 29 amino acids as predicted by PROFbval?	Does the ORF contain a disordered region of length between 4 and 29 amino acids as predicted by UCON?	Does the ORF contain a disordered region of >=30 amino acids as predicted by Meta-Disorder?	Does the ORF contain a disordered region of >=30 amino acids as predicted by PROFbval?	Does the ORF contain a disordered region of >=30 amino acids as predicted by UCON?
REFERENCE																										http://www.ncbi.nlm.nih.gov/pubmed/?term=24848019		http://www.ncbi.nlm.nih.gov/pubmed/?term=16844986										https://rostlab.org/owiki/index.php/PROFphd_-_Secondary_Structure,_Solvent_Accessibility_and_Transmembrane_Helices_Prediction#PUBLICATIONS			http://www.ncbi.nlm.nih.gov/pubmed/?term=19209228	http://www.ncbi.nlm.nih.gov/pubmed/?term=16455751	http://www.ncbi.nlm.nih.gov/pubmed/?term=17709338
paper_comparisonSet_predictions.20151012.csv; 0000644 0000777 0000024 00000444136 12606742136 020250 0; ustar: andrea	MD5_Hash	Primary_Accession	Length	PPid	prc_a	prc_r	prc_n	prc_d	prc_c	prc_e	prc_q	prc_g	prc_h	prc_i	prc_l	prc_k	prc_m	prc_f	prc_p	prc_s	prc_t	prc_w	prc_y	prc_v	BlastHits	Localization	N_TMH_TMSeg	N_DisBonds	N_DNA_bindSites	RNA_bindSites	XNA_bindSites	H_Prof	E_Prof	L_Prof	Buried_Prof	Exposed_Prof	Interm_Prof	H_ReProf	E_ReProf	L_ReProf	prc_Disorder_MD	prc_Disorder_Prof	prc_Disorder_Ucon	Disorder4,29_MD	Disorder4,29_Prof	Disorder4,29_Ucon	Disorder30_MD	Disorder30_Prof	Disorder30_Ucon
155	8f898538f8e9134a4d3af04b187ba660	EDL933_0001	72	2779e3e16864629faa8f122302689a77064160b7	9.72	4.17	6.94	2.78	6.94	0	0	20.83	1.39	1.39	9.72	4.17	1.39	6.94	2.78	5.56	2.78	1.39	6.94	4.17	yes	secreted	0	0	0	0	0	5.56	41.67	52.78	34.72	41.67	23.61	19.44	18.06	62.5	50	26.39	0	yes	yes	no	no	no	no
23176	a54fc32ddeced07b95dccd4ef2b006d9	EDL933_0001_001	72	957b55a5840481f96b0707530e1225db704e60b3	9.72	4.17	6.94	2.78	6.94	0	0	20.83	1.39	1.39	9.72	4.17	1.39	6.94	2.78	5.56	2.78	1.39	6.94	4.17	no	secreted	0	2	1	1	1	12.5	30.56	56.94	30.56	44.44	25	11.11	31.94	56.94	33.33	18.06	0	yes	no	no	no	no	no
4462	1f9ca3ec3e6cc6de1586569308d5045b	EDL933_0001_002	72	e9a4f761c0d797c6f0a2f334f704d2742969e8dc	9.72	4.17	6.94	2.78	6.94	0	0	20.83	1.39	1.39	9.72	4.17	1.39	6.94	2.78	5.56	2.78	1.39	6.94	4.17	no	secreted	0	2	0	0	2	9.72	34.72	55.56	29.17	38.89	31.94	23.61	12.5	63.89	47.22	20.83	0	yes	yes	no	no	no	no
5775	294228d3b6e07bfcb0671d40c96fa40a	EDL933_0001_003	72	409d46ea0a1c0b1b7a7e260eeb2a71b939c8d5b3	9.72	4.17	6.94	2.78	6.94	0	0	20.83	1.39	1.39	9.72	4.17	1.39	6.94	2.78	5.56	2.78	1.39	6.94	4.17	no	secreted	0	2	0	2	1	16.67	31.94	51.39	27.78	47.22	25	27.78	22.22	50	43.06	19.44	0	yes	yes	no	no	no	no
5	0010a54935f1a1ed1170a2f9ffa2d339	EDL933_0001_004	72	66dd7ccb905d548b7dcd955ea8c85c6bfbc6f19a	9.72	4.17	6.94	2.78	6.94	0	0	20.83	1.39	1.39	9.72	4.17	1.39	6.94	2.78	5.56	2.78	1.39	6.94	4.17	no	secreted	0	2	1	0	0	27.78	23.61	48.61	33.33	40.28	26.39	29.17	22.22	48.61	41.67	19.44	0	yes	no	no	no	no	no
454	032fde75d971854ad3cb89848e71e641	EDL933_0001_005	72	d5bd048368470963f2b5f83c568c2ea9e1b16e43	9.72	4.17	6.94	2.78	6.94	0	0	20.83	1.39	1.39	9.72	4.17	1.39	6.94	2.78	5.56	2.78	1.39	6.94	4.17	no	secreted	0	2	0	0	0	0	47.22	52.78	27.78	47.22	25	1.39	34.72	63.89	23.61	15.28	0	yes	no	no	no	no	no
6907	313400eb046ed074efe9179911d1ed91	EDL933_0001_006	72	80ac41648c7d538a56ad909f04c6c25f49c5c2fa	9.72	4.17	6.94	2.78	6.94	0	0	20.83	1.39	1.39	9.72	4.17	1.39	6.94	2.78	5.56	2.78	1.39	6.94	4.17	no	secreted	0	2	0	0	1	13.89	30.56	55.56	30.56	45.83	23.61	19.44	23.61	56.94	59.72	22.22	0	yes	yes	no	no	no	no
24031	ab2dd4795a3ee5778ba994a8aa22345a	EDL933_0001_007	72	eb1174b16575393062021f405bf5c23e76015b23	9.72	4.17	6.94	2.78	6.94	0	0	20.83	1.39	1.39	9.72	4.17	1.39	6.94	2.78	5.56	2.78	1.39	6.94	4.17	no	secreted	0	2	4	0	0	12.5	36.11	51.39	33.33	43.06	23.61	33.33	16.67	50	44.44	19.44	0	yes	yes	no	no	no	no
12118	567a2fd4498e0a98d3dfa47e5b55f27d	EDL933_0001_008	72	7f8ef1b1a7eab4c9e39648bf198d44b3aa12574b	9.72	4.17	6.94	2.78	6.94	0	0	20.83	1.39	1.39	9.72	4.17	1.39	6.94	2.78	5.56	2.78	1.39	6.94	4.17	no	secreted	0	2	1	0	0	5.56	43.06	51.39	31.94	43.06	25	4.17	40.28	55.56	25	9.72	0	yes	no	no	no	no	no
27116	c184bd79470433bbff4b29bedef40da0	EDL933_0001_009	72	e8a7f6fad3b79f506829e4ebd08ca26e0cc32f44	9.72	4.17	6.94	2.78	6.94	0	0	20.83	1.39	1.39	9.72	4.17	1.39	6.94	2.78	5.56	2.78	1.39	6.94	4.17	no	secreted	0	2	1	0	1	18.06	25	56.94	29.17	38.89	31.94	19.44	23.61	56.94	36.11	13.89	0	yes	yes	no	no	no	no
7068	326f1d4f40868dfe78cfeba2e890edcb	EDL933_0001_010	72	9bb4cb9b3fe809d5f7b3d44cf05a12d8ebcda11c	9.72	4.17	6.94	2.78	6.94	0	0	20.83	1.39	1.39	9.72	4.17	1.39	6.94	2.78	5.56	2.78	1.39	6.94	4.17	no	secreted	0	2	0	0	0	4.17	41.67	54.17	36.11	36.11	27.78	9.72	33.33	56.94	33.33	12.5	0	yes	yes	no	no	no	no
24903	b19fd4daef81bb44d1a498770f22016f	EDL933_0001_011	72	a3ecd2f1b7cdb215f70fe757ac32efac8989f9c5	9.72	4.17	6.94	2.78	6.94	0	0	20.83	1.39	1.39	9.72	4.17	1.39	6.94	2.78	5.56	2.78	1.39	6.94	4.17	no	secreted	0	2	4	0	1	33.33	16.67	50	29.17	37.5	33.33	31.94	18.06	50	66.67	20.83	0	yes	yes	no	no	no	no
4412	1f3c34c32b657b64b103b6ace810600f	EDL933_0001_012	72	dc6e0f83d45566018fdefa5ff2508ee6fa352c57	9.72	4.17	6.94	2.78	6.94	0	0	20.83	1.39	1.39	9.72	4.17	1.39	6.94	2.78	5.56	2.78	1.39	6.94	4.17	no	secreted	0	2	0	2	0	4.17	31.94	63.89	31.94	37.5	30.56	13.89	27.78	58.33	23.61	12.5	0	yes	no	no	no	no	no
7387	34958a7d1500cc9d4322504eb1f7b284	EDL933_0001_013	72	25066b15926236de535e9d20ce5dea5f39fbd448	9.72	4.17	6.94	2.78	6.94	0	0	20.83	1.39	1.39	9.72	4.17	1.39	6.94	2.78	5.56	2.78	1.39	6.94	4.17	no	secreted	0	2	0	0	0	0	38.89	61.11	31.94	38.89	29.17	4.17	33.33	62.5	19.44	12.5	1.39	yes	yes	no	no	no	no
33110	ebcebf9f24bd1dd23b3c9e1e7bc8e4ad	EDL933_0001_014	72	bc76044170fef8160409da5a56494df07d0e13c1	9.72	4.17	6.94	2.78	6.94	0	0	20.83	1.39	1.39	9.72	4.17	1.39	6.94	2.78	5.56	2.78	1.39	6.94	4.17	no	secreted	0	2	0	0	0	12.5	31.94	55.56	31.94	41.67	26.39	4.17	36.11	59.72	31.94	15.28	0	yes	no	no	no	no	no
25076	b2ecaaec935f7b952bc441f85b37dfd0	EDL933_0001_015	72	b1e23424763297437547729e70436341b2e31990	9.72	4.17	6.94	2.78	6.94	0	0	20.83	1.39	1.39	9.72	4.17	1.39	6.94	2.78	5.56	2.78	1.39	6.94	4.17	no	secreted	0	2	0	0	0	16.67	29.17	54.17	23.61	43.06	33.33	9.72	33.33	56.94	52.78	19.44	0	yes	no	no	no	no	no
20769	93f7ea15b125abc05097fb53689aa907	EDL933_0001_016	72	b0b97e9600d182d752c8d17d533adc9071e57b66	9.72	4.17	6.94	2.78	6.94	0	0	20.83	1.39	1.39	9.72	4.17	1.39	6.94	2.78	5.56	2.78	1.39	6.94	4.17	no	secreted	0	2	1	0	0	0	52.78	47.22	31.94	43.06	25	1.39	36.11	62.5	27.78	19.44	0	yes	no	no	no	no	no
25273	b46b216feb35b6497261cb7e2792e504	EDL933_0001_017	72	9f974d98d013bef21308a22ea287334d610b1ac4	9.72	4.17	6.94	2.78	6.94	0	0	20.83	1.39	1.39	9.72	4.17	1.39	6.94	2.78	5.56	2.78	1.39	6.94	4.17	no	secreted	0	2	1	0	0	16.67	31.94	51.39	38.89	36.11	25	5.56	38.89	55.56	19.44	16.67	1.39	yes	yes	no	no	no	no
29969	d641b7c30efbdb3e3618d3454840ee67	EDL933_0001_018	72	6239eb5b133edc8ee157ce480d3f4a64fd712e1e	9.72	4.17	6.94	2.78	6.94	0	0	20.83	1.39	1.39	9.72	4.17	1.39	6.94	2.78	5.56	2.78	1.39	6.94	4.17	no	secreted	0	2	0	0	0	4.17	43.06	52.78	30.56	43.06	26.39	0	25	75	30.56	23.61	0	yes	yes	no	no	no	no
700	04ec846da5b7a82b09c8035b8e0a8b20	EDL933_0001_019	72	e63d2f1dc1a09830344394640ab784ee2e7eb69c	9.72	4.17	6.94	2.78	6.94	0	0	20.83	1.39	1.39	9.72	4.17	1.39	6.94	2.78	5.56	2.78	1.39	6.94	4.17	no	secreted	0	2	0	0	0	0	44.44	55.56	30.56	34.72	34.72	16.67	31.94	51.39	36.11	20.83	0	yes	yes	no	no	no	no
10225	4910091ed4cb37297fcc15bed2225162	EDL933_0001_020	72	05c7762446470e68652b2f807a65642a1f828be8	9.72	4.17	6.94	2.78	6.94	0	0	20.83	1.39	1.39	9.72	4.17	1.39	6.94	2.78	5.56	2.78	1.39	6.94	4.17	no	secreted	0	2	0	0	0	15.28	27.78	56.94	36.11	36.11	27.78	12.5	33.33	54.17	30.56	18.06	0	yes	yes	no	no	no	no
17331	7bdbb43baa8ae645fa75d6b2495538b9	EDL933_0001_021	72	5efffd3f71b81912857a245bc50399ac99a701c0	9.72	4.17	6.94	2.78	6.94	0	0	20.83	1.39	1.39	9.72	4.17	1.39	6.94	2.78	5.56	2.78	1.39	6.94	4.17	no	secreted	0	2	0	0	0	9.72	36.11	54.17	23.61	45.83	30.56	22.22	12.5	65.28	41.67	11.11	0	yes	no	no	no	no	no
18793	861314434041baef821199ecc0965549	EDL933_0001_022	72	2a31efca93c6831266afe50da83c436655badc10	9.72	4.17	6.94	2.78	6.94	0	0	20.83	1.39	1.39	9.72	4.17	1.39	6.94	2.78	5.56	2.78	1.39	6.94	4.17	no	secreted	0	2	1	0	1	27.78	20.83	51.39	26.39	43.06	30.56	31.94	16.67	51.39	45.83	22.22	0	yes	yes	no	no	no	no
32692	e8b457f8b4a9309bb632cf6f5cd5b632	EDL933_0001_023	72	f7804624d8fd4fb8bfd4ec293be4304e83572ef4	9.72	4.17	6.94	2.78	6.94	0	0	20.83	1.39	1.39	9.72	4.17	1.39	6.94	2.78	5.56	2.78	1.39	6.94	4.17	no	secreted	0	2	1	0	1	0	48.61	51.39	29.17	45.83	25	0	31.94	68.06	37.5	20.83	0	yes	yes	no	no	no	no
18140	817f6a6cadca3f66f1da4e8709194d36	EDL933_0001_024	72	5c273922ab2b5e49a1f116ef64131046d01aaf5e	9.72	4.17	6.94	2.78	6.94	0	0	20.83	1.39	1.39	9.72	4.17	1.39	6.94	2.78	5.56	2.78	1.39	6.94	4.17	no	secreted	0	2	0	0	0	8.33	47.22	44.44	31.94	38.89	29.17	1.39	48.61	50	26.39	16.67	0	yes	yes	no	no	no	no
14230	65c818db6169e36e0255424dea77e036	EDL933_0001_025	72	5926207bf718fa111335bdcef0f15929197cce8a	9.72	4.17	6.94	2.78	6.94	0	0	20.83	1.39	1.39	9.72	4.17	1.39	6.94	2.78	5.56	2.78	1.39	6.94	4.17	no	secreted	0	2	0	0	0	5.56	47.22	47.22	34.72	36.11	29.17	19.44	25	55.56	27.78	23.61	0	yes	yes	no	no	no	no
2142	0ee99c7f9b8799cc03c2753c85dec744	EDL933_0001_026	72	c8afaaede996a7dd19ec8cdbed66e7aebb30e646	9.72	4.17	6.94	2.78	6.94	0	0	20.83	1.39	1.39	9.72	4.17	1.39	6.94	2.78	5.56	2.78	1.39	6.94	4.17	no	secreted	0	2	2	0	0	20.83	26.39	52.78	36.11	34.72	29.17	27.78	20.83	51.39	34.72	20.83	0	yes	yes	no	no	no	no
18945	871f19751f594ece06479959cc901d23	EDL933_0001_027	72	dc798eb85818f44310420006bf7458b0f144000e	9.72	4.17	6.94	2.78	6.94	0	0	20.83	1.39	1.39	9.72	4.17	1.39	6.94	2.78	5.56	2.78	1.39	6.94	4.17	no	secreted	0	2	2	0	0	23.61	25	51.39	33.33	41.67	25	13.89	31.94	54.17	31.94	20.83	0	yes	yes	no	no	no	no
12690	5aa6227ee5cef7ad18c7601cc0abbcbf	EDL933_0001_028	72	f9b46162e033837400dd90c2c83ce190e3fa45ca	9.72	4.17	6.94	2.78	6.94	0	0	20.83	1.39	1.39	9.72	4.17	1.39	6.94	2.78	5.56	2.78	1.39	6.94	4.17	no	secreted	0	2	1	0	0	5.56	38.89	55.56	27.78	37.5	34.72	0	37.5	62.5	20.83	12.5	0	yes	no	no	no	no	no
13515	605af1e47488fb14ec7d1509f0408c82	EDL933_0001_029	72	570006ae1cebe1f3621ef74ca214d1367f228928	9.72	4.17	6.94	2.78	6.94	0	0	20.83	1.39	1.39	9.72	4.17	1.39	6.94	2.78	5.56	2.78	1.39	6.94	4.17	no	secreted	0	2	0	0	0	19.44	19.44	61.11	25	43.06	31.94	9.72	22.22	68.06	45.83	13.89	0	yes	yes	no	no	no	no
25426	b5a40ea36b6d5468bb7fefebf7f1de7c	EDL933_0001_030	72	80a98b07ab86c09fc116b8d6bdfe85f2433b558c	9.72	4.17	6.94	2.78	6.94	0	0	20.83	1.39	1.39	9.72	4.17	1.39	6.94	2.78	5.56	2.78	1.39	6.94	4.17	no	secreted	0	2	1	0	0	19.44	29.17	51.39	27.78	45.83	26.39	4.17	38.89	56.94	29.17	9.72	0	yes	yes	no	no	no	no
28184	c97dc20671706c36c2e8bd499ee5bd68	EDL933_0001_031	72	6f3d6e541c48da57ad7a406a3fed36096c82925c	9.72	4.17	6.94	2.78	6.94	0	0	20.83	1.39	1.39	9.72	4.17	1.39	6.94	2.78	5.56	2.78	1.39	6.94	4.17	no	secreted	0	2	0	0	0	23.61	30.56	45.83	33.33	41.67	25	23.61	22.22	54.17	41.67	20.83	0	yes	yes	no	no	no	no
30829	dc0a83e98018dda92ee9dded7cb4a966	EDL933_0001_032	72	e5ca6d5b6f1718149f41f5cd7e157ad5e86935c3	9.72	4.17	6.94	2.78	6.94	0	0	20.83	1.39	1.39	9.72	4.17	1.39	6.94	2.78	5.56	2.78	1.39	6.94	4.17	no	secreted	0	2	0	1	0	18.06	36.11	45.83	25	43.06	31.94	5.56	44.44	50	29.17	15.28	0	yes	no	no	no	no	no
13252	5e71eb0b5ee99ea2a8deef910d635915	EDL933_0001_033	72	bc953972868a7d2683c0fe9a5358daf74e383891	9.72	4.17	6.94	2.78	6.94	0	0	20.83	1.39	1.39	9.72	4.17	1.39	6.94	2.78	5.56	2.78	1.39	6.94	4.17	no	secreted	0	2	0	0	0	15.28	33.33	51.39	33.33	40.28	26.39	13.89	36.11	50	33.33	12.5	0	yes	yes	no	no	no	no
30722	db48c15b5c21ac8b8e41ff10432a4443	EDL933_0001_034	72	aba56f971fa0bb263d878bd749c8d219f07b9b53	9.72	4.17	6.94	2.78	6.94	0	0	20.83	1.39	1.39	9.72	4.17	1.39	6.94	2.78	5.56	2.78	1.39	6.94	4.17	no	secreted	0	2	0	0	0	4.17	31.94	63.89	29.17	45.83	25	12.5	16.67	70.83	41.67	22.22	0	yes	yes	no	no	no	no
22920	a3c92722fb0462947828eefae8dc4581	EDL933_0001_035	72	2872a5ff81663843a266860988f790c8fc1fd55d	9.72	4.17	6.94	2.78	6.94	0	0	20.83	1.39	1.39	9.72	4.17	1.39	6.94	2.78	5.56	2.78	1.39	6.94	4.17	no	secreted	0	2	1	0	1	22.22	19.44	58.33	30.56	34.72	34.72	30.56	19.44	50	30.56	19.44	1.39	yes	yes	no	no	no	no
19676	8c6aba996126eacbb8ff09d87296734b	EDL933_0001_036	72	9cd6e8bb4de9d995477294bee824f76e68f4c58e	9.72	4.17	6.94	2.78	6.94	0	0	20.83	1.39	1.39	9.72	4.17	1.39	6.94	2.78	5.56	2.78	1.39	6.94	4.17	no	secreted	0	2	0	0	0	18.06	19.44	62.5	30.56	48.61	20.83	16.67	20.83	62.5	37.5	12.5	0	yes	no	no	no	no	no
25471	b5f759d00eed40cd39754f6400d5d899	EDL933_0001_037	72	460a9b3eaa91888908db8c5790b25e6dfaf0c2cf	9.72	4.17	6.94	2.78	6.94	0	0	20.83	1.39	1.39	9.72	4.17	1.39	6.94	2.78	5.56	2.78	1.39	6.94	4.17	no	secreted	0	2	3	0	0	9.72	38.89	51.39	20.83	45.83	33.33	6.94	41.67	51.39	50	8.33	0	yes	no	no	no	no	no
11110	4f483cf1ca833ca75fdaedb7f4008169	EDL933_0001_038	72	ceaef4c486196ca7ebf2643364ff4035b3a090fd	9.72	4.17	6.94	2.78	6.94	0	0	20.83	1.39	1.39	9.72	4.17	1.39	6.94	2.78	5.56	2.78	1.39	6.94	4.17	no	secreted	0	2	1	0	0	29.17	19.44	51.39	25	38.89	36.11	33.33	15.28	51.39	45.83	19.44	0	yes	yes	no	no	no	no
18441	83a2b96e33cf56611a3e2a73bc9cae34	EDL933_0001_039	72	93fb4883825e2dab67cb6230ae9a1f244703c398	9.72	4.17	6.94	2.78	6.94	0	0	20.83	1.39	1.39	9.72	4.17	1.39	6.94	2.78	5.56	2.78	1.39	6.94	4.17	no	secreted	0	2	2	0	1	44.44	12.5	43.06	29.17	40.28	30.56	19.44	22.22	58.33	51.39	25	0	yes	yes	no	no	no	no
12679	5a96185b1e6a169cce021f7f1fae036c	EDL933_0001_040	72	77951f8443bf9c57a725ba3aeac31c055f446200	9.72	4.17	6.94	2.78	6.94	0	0	20.83	1.39	1.39	9.72	4.17	1.39	6.94	2.78	5.56	2.78	1.39	6.94	4.17	no	secreted	0	2	0	0	0	11.11	36.11	52.78	26.39	43.06	30.56	26.39	31.94	41.67	41.67	15.28	0	yes	yes	no	no	no	no
2176	0f2ca33a84857ab2e497f330dc157f3c	EDL933_0001_041	72	35df8fe9e24b62d4ef0707f5786c6651a8066fce	9.72	4.17	6.94	2.78	6.94	0	0	20.83	1.39	1.39	9.72	4.17	1.39	6.94	2.78	5.56	2.78	1.39	6.94	4.17	no	secreted	0	2	3	0	1	20.83	15.28	63.89	25	48.61	26.39	18.06	22.22	59.72	63.89	19.44	0	yes	yes	no	no	no	no
31025	dd60fd591ba32aaf3ad44653360040c3	EDL933_0001_042	72	cd8b5a809551be2fc26d5d41251b928b51fe0ec9	9.72	4.17	6.94	2.78	6.94	0	0	20.83	1.39	1.39	9.72	4.17	1.39	6.94	2.78	5.56	2.78	1.39	6.94	4.17	no	secreted	0	2	1	0	1	15.28	26.39	58.33	22.22	45.83	31.94	11.11	23.61	65.28	59.72	23.61	0	yes	yes	no	no	no	no
7383	348ad81f3c445dd6b99aa456fa9945bf	EDL933_0001_043	72	e9d604c42eb6a3f91e5170b030888d61838c7b75	9.72	4.17	6.94	2.78	6.94	0	0	20.83	1.39	1.39	9.72	4.17	1.39	6.94	2.78	5.56	2.78	1.39	6.94	4.17	no	secreted	0	2	0	0	0	11.11	30.56	58.33	23.61	43.06	33.33	0	44.44	55.56	47.22	12.5	0	yes	no	no	no	no	no
35841	ff7f573af629419a6eb6463af48e860c	EDL933_0001_044	72	e4bee9f10510d09a4b42bbfbf4ac7342046d98ba	9.72	4.17	6.94	2.78	6.94	0	0	20.83	1.39	1.39	9.72	4.17	1.39	6.94	2.78	5.56	2.78	1.39	6.94	4.17	no	secreted	0	2	1	0	0	16.67	34.72	48.61	25	40.28	34.72	15.28	36.11	48.61	41.67	19.44	0	yes	yes	no	no	no	no
27445	c4288ebef6beb6d5c50842db1de7a460	EDL933_0001_045	72	0872b621bbfe2e6e4d4127f86bfb36e5f2abae33	9.72	4.17	6.94	2.78	6.94	0	0	20.83	1.39	1.39	9.72	4.17	1.39	6.94	2.78	5.56	2.78	1.39	6.94	4.17	no	secreted	0	2	0	0	0	13.89	16.67	69.44	27.78	43.06	29.17	22.22	11.11	66.67	59.72	20.83	0	yes	yes	no	no	no	no
14501	678dd7d96ee08d600d85201aa1e438b4	EDL933_0001_046	72	cd52307641226a72c1bee01cc4205e020332f209	9.72	4.17	6.94	2.78	6.94	0	0	20.83	1.39	1.39	9.72	4.17	1.39	6.94	2.78	5.56	2.78	1.39	6.94	4.17	no	secreted	0	2	2	1	0	29.17	13.89	56.94	31.94	40.28	27.78	26.39	22.22	51.39	40.28	23.61	0	yes	yes	no	no	no	no
35599	fde463c578ae5cd386c648c1520320cd	EDL933_0001_047	72	92c9a99595d59b0d4df850071bb343f8cdda52bd	9.72	4.17	6.94	2.78	6.94	0	0	20.83	1.39	1.39	9.72	4.17	1.39	6.94	2.78	5.56	2.78	1.39	6.94	4.17	no	secreted	0	2	0	0	0	30.56	25	44.44	34.72	33.33	31.94	9.72	44.44	45.83	40.28	11.11	0	yes	no	no	no	no	no
14047	646b3ba8bb065ee8a08a428b9a674234	EDL933_0001_048	72	f8ebf184464aff8b83defabb6040461b974281e8	9.72	4.17	6.94	2.78	6.94	0	0	20.83	1.39	1.39	9.72	4.17	1.39	6.94	2.78	5.56	2.78	1.39	6.94	4.17	no	secreted	0	2	0	0	0	22.22	29.17	48.61	25	44.44	30.56	5.56	29.17	65.28	51.39	12.5	0	yes	yes	no	no	no	no
11279	5074f1dedf461b2f34a31111d100e17a	EDL933_0001_049	72	5b704953889db9fd776b4dccb5a29ed7815d2b23	9.72	4.17	6.94	2.78	6.94	0	0	20.83	1.39	1.39	9.72	4.17	1.39	6.94	2.78	5.56	2.78	1.39	6.94	4.17	no	secreted	0	2	0	1	0	15.28	29.17	55.56	30.56	44.44	25	18.06	25	56.94	27.78	16.67	0	yes	yes	no	no	no	no
28743	cd56eb3d08d17c87a7c158caae55d04d	EDL933_0001_050	72	4da02026e9c04a1a21cc3cdeed9e242b9acf60e4	9.72	4.17	6.94	2.78	6.94	0	0	20.83	1.39	1.39	9.72	4.17	1.39	6.94	2.78	5.56	2.78	1.39	6.94	4.17	no	secreted	0	2	0	0	0	19.44	16.67	63.89	25	43.06	31.94	13.89	23.61	62.5	51.39	20.83	0	yes	yes	no	no	no	no
26481	bcf328b0f7e7a03cbc3660a6d7160172	EDL933_0001_051	72	a6f70529a212e415860977d43b69049550735f66	9.72	4.17	6.94	2.78	6.94	0	0	20.83	1.39	1.39	9.72	4.17	1.39	6.94	2.78	5.56	2.78	1.39	6.94	4.17	no	secreted	0	2	0	0	0	5.56	48.61	45.83	34.72	43.06	22.22	19.44	27.78	52.78	30.56	23.61	0	yes	yes	no	no	no	no
21989	9cbd79171904b6ccf9c48a59dab2e6d2	EDL933_0001_052	72	9c73230a80cd34183a285c9f1d7581b86c204883	9.72	4.17	6.94	2.78	6.94	0	0	20.83	1.39	1.39	9.72	4.17	1.39	6.94	2.78	5.56	2.78	1.39	6.94	4.17	no	secreted	0	2	0	0	0	22.22	37.5	40.28	31.94	41.67	26.39	11.11	41.67	47.22	38.89	23.61	0	yes	yes	no	no	no	no
25218	b3f49c3d55430acf23133ea2062fbe29	EDL933_0001_053	72	3f22e589608b9e031fd949cacb123c7f2fbcd718	9.72	4.17	6.94	2.78	6.94	0	0	20.83	1.39	1.39	9.72	4.17	1.39	6.94	2.78	5.56	2.78	1.39	6.94	4.17	no	secreted	0	2	0	0	0	9.72	33.33	56.94	23.61	41.67	34.72	19.44	27.78	52.78	47.22	19.44	0	yes	no	no	no	no	no
32215	e57ee7dc47e1a9fae9e125ebeb8ad3cc	EDL933_0001_054	72	785b0df4de261922d35601a5ac4a34280a10bba3	9.72	4.17	6.94	2.78	6.94	0	0	20.83	1.39	1.39	9.72	4.17	1.39	6.94	2.78	5.56	2.78	1.39	6.94	4.17	no	secreted	0	2	0	0	0	16.67	30.56	52.78	31.94	43.06	25	18.06	27.78	54.17	27.78	19.44	0	yes	yes	no	no	no	no
1207	086f517d80164f4143a438a2c70d6054	EDL933_0001_055	72	86ae87d45e443bea505b126e52eb530ec130c89b	9.72	4.17	6.94	2.78	6.94	0	0	20.83	1.39	1.39	9.72	4.17	1.39	6.94	2.78	5.56	2.78	1.39	6.94	4.17	no	secreted	0	2	0	0	0	9.72	36.11	54.17	27.78	45.83	26.39	9.72	31.94	58.33	43.06	19.44	0	yes	no	no	no	no	no
24902	b19ec6341653a77970ec3f0eaf59a0dd	EDL933_0001_056	72	f7701338474f0ee3cd8d31fc9074395e9be4364e	9.72	4.17	6.94	2.78	6.94	0	0	20.83	1.39	1.39	9.72	4.17	1.39	6.94	2.78	5.56	2.78	1.39	6.94	4.17	no	secreted	0	2	2	0	0	22.22	27.78	50	26.39	38.89	34.72	13.89	20.83	65.28	51.39	13.89	0	yes	yes	no	no	no	no
35468	fd0064cf520f06c8688761161e802d8d	EDL933_0001_057	72	3128a0f049e5cb60a3e6da86c1293fd253a335e5	9.72	4.17	6.94	2.78	6.94	0	0	20.83	1.39	1.39	9.72	4.17	1.39	6.94	2.78	5.56	2.78	1.39	6.94	4.17	no	secreted	0	2	0	0	0	6.94	37.5	55.56	25	41.67	33.33	15.28	25	59.72	41.67	11.11	0	yes	no	no	no	no	no
25369	b527ee8b39b352fe8afaf118012d895f	EDL933_0001_058	72	d8de3233ee47dba98bf412bd8452484d440555e5	9.72	4.17	6.94	2.78	6.94	0	0	20.83	1.39	1.39	9.72	4.17	1.39	6.94	2.78	5.56	2.78	1.39	6.94	4.17	no	secreted	0	2	2	0	0	12.5	33.33	54.17	29.17	44.44	26.39	12.5	30.56	56.94	43.06	18.06	0	yes	yes	no	no	no	no
24712	b016f88508f4e0ad812e9b2633abc85d	EDL933_0001_059	72	662d0db98ef271c7902216f4d15b6994bc21036e	9.72	4.17	6.94	2.78	6.94	0	0	20.83	1.39	1.39	9.72	4.17	1.39	6.94	2.78	5.56	2.78	1.39	6.94	4.17	no	secreted	0	2	0	0	1	6.94	37.5	55.56	30.56	37.5	31.94	1.39	22.22	76.39	29.17	16.67	0	yes	yes	no	no	no	no
33330	ed834ce620664565c0697fafee004628	EDL933_0001_060	72	d148d5e8056cc279cbc32f0d290db6fbe821119a	9.72	4.17	6.94	2.78	6.94	0	0	20.83	1.39	1.39	9.72	4.17	1.39	6.94	2.78	5.56	2.78	1.39	6.94	4.17	no	secreted	0	2	1	0	0	11.11	40.28	48.61	29.17	43.06	27.78	0	44.44	55.56	33.33	16.67	0	yes	yes	no	no	no	no
33014	eb1420e62bad1202f9d62f243026f6cd	EDL933_0001_061	72	4978b0807461793a65344130fc3735089f315175	9.72	4.17	6.94	2.78	6.94	0	0	20.83	1.39	1.39	9.72	4.17	1.39	6.94	2.78	5.56	2.78	1.39	6.94	4.17	no	secreted	0	2	0	0	0	0	44.44	55.56	22.22	40.28	37.5	22.22	18.06	59.72	50	12.5	0	yes	no	no	no	no	no
8274	3b18248fcb2e79e3c664758143d87454	EDL933_0001_062	72	3ff37a311e8d8baaae842827468c88fca8ad3acc	9.72	4.17	6.94	2.78	6.94	0	0	20.83	1.39	1.39	9.72	4.17	1.39	6.94	2.78	5.56	2.78	1.39	6.94	4.17	no	secreted	0	2	1	0	0	20.83	22.22	56.94	30.56	36.11	33.33	6.94	36.11	56.94	36.11	13.89	0	yes	yes	no	no	no	no
15237	6cd0ca0dd753dfae86ed82ba58254a35	EDL933_0001_063	72	c50cfc7a501879b27b17b7e5b1dc20ba421d3bd4	9.72	4.17	6.94	2.78	6.94	0	0	20.83	1.39	1.39	9.72	4.17	1.39	6.94	2.78	5.56	2.78	1.39	6.94	4.17	no	secreted	0	2	1	0	0	0	44.44	55.56	26.39	47.22	26.39	5.56	34.72	59.72	26.39	15.28	0	yes	yes	no	no	no	no
13446	5fcbb9c31f9d421fa01f3e49193bf1b0	EDL933_0001_064	72	38618c7d4ef958e3a0f3c5a9833ee57feedaea0f	9.72	4.17	6.94	2.78	6.94	0	0	20.83	1.39	1.39	9.72	4.17	1.39	6.94	2.78	5.56	2.78	1.39	6.94	4.17	no	secreted	0	2	1	0	0	15.28	29.17	55.56	23.61	48.61	27.78	13.89	30.56	55.56	45.83	19.44	0	yes	yes	no	no	no	no
11730	53ad66813809e24cb17cbdf61bc144b0	EDL933_0001_065	72	abc05384c213d847f95ce3c00a1a33d1894b009e	9.72	4.17	6.94	2.78	6.94	0	0	20.83	1.39	1.39	9.72	4.17	1.39	6.94	2.78	5.56	2.78	1.39	6.94	4.17	no	secreted	0	2	0	1	1	18.06	15.28	66.67	26.39	45.83	27.78	15.28	15.28	69.44	47.22	18.06	0	yes	yes	no	no	no	no
2323	101642d31bee86f82834f2acce89a83b	EDL933_0001_066	72	80306df2300c6ac00c51ece24e7dcb39db26ef88	9.72	4.17	6.94	2.78	6.94	0	0	20.83	1.39	1.39	9.72	4.17	1.39	6.94	2.78	5.56	2.78	1.39	6.94	4.17	no	secreted	0	2	0	0	1	4.17	50	45.83	27.78	38.89	33.33	0	40.28	59.72	30.56	16.67	0	yes	yes	no	no	no	no
31973	e3e52b4bf7300d17a862f13328b682c9	EDL933_0001_067	72	b2ca356ac05f151574c4688c5a2dc8d07710646d	9.72	4.17	6.94	2.78	6.94	0	0	20.83	1.39	1.39	9.72	4.17	1.39	6.94	2.78	5.56	2.78	1.39	6.94	4.17	no	secreted	0	2	2	0	1	13.89	36.11	50	30.56	45.83	23.61	31.94	19.44	48.61	43.06	18.06	0	yes	yes	no	no	no	no
27631	c59e3bc424e8462510503178d29b5a9e	EDL933_0001_068	72	f79d5bb87e1720198a984e180fcc1c42d1e759dc	9.72	4.17	6.94	2.78	6.94	0	0	20.83	1.39	1.39	9.72	4.17	1.39	6.94	2.78	5.56	2.78	1.39	6.94	4.17	no	secreted	0	2	0	0	0	0	48.61	51.39	26.39	45.83	27.78	0	38.89	61.11	48.61	19.44	0	yes	no	no	no	no	no
34346	f4e4483af49914688ee665c16e5c67ef	EDL933_0001_069	72	88341a8be32b93f1810bd8af7ed63cd07109628a	9.72	4.17	6.94	2.78	6.94	0	0	20.83	1.39	1.39	9.72	4.17	1.39	6.94	2.78	5.56	2.78	1.39	6.94	4.17	no	secreted	0	2	0	0	0	9.72	33.33	56.94	34.72	40.28	25	2.78	43.06	54.17	26.39	15.28	0	yes	no	no	no	no	no
19749	8cfbd63a92fda5b9c216a7d46c18c226	EDL933_0001_070	72	92df9424c8b10e9ed9eea9f09172d3b762be4a4c	9.72	4.17	6.94	2.78	6.94	0	0	20.83	1.39	1.39	9.72	4.17	1.39	6.94	2.78	5.56	2.78	1.39	6.94	4.17	no	secreted	0	2	0	0	1	19.44	40.28	40.28	36.11	38.89	25	9.72	36.11	54.17	29.17	22.22	0	yes	yes	no	no	no	no
21630	9a2acaa749985fdb59124f3b669c3d76	EDL933_0001_071	72	8afa0fdf364ebfd4aff33d25ac53a925e940aa63	9.72	4.17	6.94	2.78	6.94	0	0	20.83	1.39	1.39	9.72	4.17	1.39	6.94	2.78	5.56	2.78	1.39	6.94	4.17	no	secreted	0	2	1	0	0	20.83	26.39	52.78	31.94	43.06	25	31.94	19.44	48.61	44.44	15.28	0	yes	yes	no	no	no	no
11986	5579c747e567e0da6b3441b889b92f2a	EDL933_0001_072	72	ab0315bfd1363650157b18c09e33eb0ed4d0b700	9.72	4.17	6.94	2.78	6.94	0	0	20.83	1.39	1.39	9.72	4.17	1.39	6.94	2.78	5.56	2.78	1.39	6.94	4.17	no	secreted	0	2	0	1	0	5.56	34.72	59.72	31.94	41.67	26.39	5.56	38.89	55.56	38.89	18.06	0	yes	yes	no	no	no	no
20707	938187d554c1f5380c8e557481e00a13	EDL933_0001_073	72	5a7c9581047d2a2d81d133ecd3202978f34c49b0	9.72	4.17	6.94	2.78	6.94	0	0	20.83	1.39	1.39	9.72	4.17	1.39	6.94	2.78	5.56	2.78	1.39	6.94	4.17	no	secreted	0	2	0	0	0	26.39	23.61	50	27.78	38.89	33.33	33.33	4.17	62.5	47.22	22.22	0	yes	yes	no	no	no	no
3686	19bb558b916f628b56e60fcf5752fb1a	EDL933_0001_074	72	690da8e35ccf80767beed00fadb759089b287b6d	9.72	4.17	6.94	2.78	6.94	0	0	20.83	1.39	1.39	9.72	4.17	1.39	6.94	2.78	5.56	2.78	1.39	6.94	4.17	no	secreted	0	2	0	0	0	20.83	25	54.17	27.78	41.67	30.56	6.94	33.33	59.72	50	13.89	0	yes	yes	no	no	no	no
31588	e1389f5408a66464b2ffb20652264506	EDL933_0001_075	72	1f7c44d41af2cb4239b51508e8a60baef6d60c53	9.72	4.17	6.94	2.78	6.94	0	0	20.83	1.39	1.39	9.72	4.17	1.39	6.94	2.78	5.56	2.78	1.39	6.94	4.17	no	secreted	0	2	0	0	0	22.22	36.11	41.67	36.11	40.28	23.61	22.22	31.94	45.83	29.17	25	0	yes	yes	no	no	no	no
7717	36de7ee3cd354c061e107e28a7f05f31	EDL933_0001_076	72	60f26004e8bf436c139993aa0c2094aa0cf83a94	9.72	4.17	6.94	2.78	6.94	0	0	20.83	1.39	1.39	9.72	4.17	1.39	6.94	2.78	5.56	2.78	1.39	6.94	4.17	no	secreted	0	2	2	0	0	20.83	29.17	50	31.94	38.89	29.17	19.44	30.56	50	47.22	12.5	0	yes	yes	no	no	no	no
19419	8a8715b3e166ae90c8773d7021c30803	EDL933_0001_077	72	65234155b440487b33a4c123108255ffce6fe433	9.72	4.17	6.94	2.78	6.94	0	0	20.83	1.39	1.39	9.72	4.17	1.39	6.94	2.78	5.56	2.78	1.39	6.94	4.17	no	secreted	0	2	0	0	0	5.56	33.33	61.11	23.61	48.61	27.78	2.78	18.06	79.17	41.67	19.44	0	yes	yes	no	no	no	no
16972	793f5bf04e797f6087ef8a6de507e394	EDL933_0001_078	72	175723dff7ccfc40bca14427666b51c1fa223376	9.72	4.17	6.94	2.78	6.94	0	0	20.83	1.39	1.39	9.72	4.17	1.39	6.94	2.78	5.56	2.78	1.39	6.94	4.17	no	secreted	0	2	1	0	0	23.61	34.72	41.67	33.33	40.28	26.39	25	27.78	47.22	27.78	20.83	0	yes	no	no	no	no	no
12749	5b1296c442cfa6c7b798a3d23659af4d	EDL933_0001_079	72	c860a25697f30d6b0f50a4cd14d6f4f8123dd2c0	9.72	4.17	6.94	2.78	6.94	0	0	20.83	1.39	1.39	9.72	4.17	1.39	6.94	2.78	5.56	2.78	1.39	6.94	4.17	no	secreted	0	2	1	0	0	15.28	33.33	51.39	38.89	41.67	19.44	20.83	27.78	51.39	25	19.44	0	yes	yes	no	no	no	no
11987	557c505488f20c0bcfcf679d5268e738	EDL933_0001_080	72	8660221e38de64f5578ee2116fa1d10662126dc8	9.72	4.17	6.94	2.78	6.94	0	0	20.83	1.39	1.39	9.72	4.17	1.39	6.94	2.78	5.56	2.78	1.39	6.94	4.17	no	secreted	0	2	1	1	1	8.33	30.56	61.11	29.17	38.89	31.94	0	44.44	55.56	43.06	18.06	0	yes	no	no	no	no	no
6053	2b2ea153af0bc2bd45d24f21b5b7bbe2	EDL933_0001_081	72	b50ac40b1b3a908dd605cddb5e1507afca988d4d	9.72	4.17	6.94	2.78	6.94	0	0	20.83	1.39	1.39	9.72	4.17	1.39	6.94	2.78	5.56	2.78	1.39	6.94	4.17	no	secreted	0	2	1	0	0	27.78	19.44	52.78	25	41.67	33.33	20.83	19.44	59.72	51.39	13.89	0	yes	no	no	no	no	no
26941	c01d961d5c5eef3e856adcdcfda54b1f	EDL933_0001_082	72	e73a72a702673c05e44f1bdd8f02da31843bc304	9.72	4.17	6.94	2.78	6.94	0	0	20.83	1.39	1.39	9.72	4.17	1.39	6.94	2.78	5.56	2.78	1.39	6.94	4.17	no	secreted	0	2	0	0	0	23.61	22.22	54.17	34.72	38.89	26.39	27.78	15.28	56.94	40.28	18.06	0	yes	yes	no	no	no	no
45	006fbe44bec5fa69e85237dd33e6e6d5	EDL933_0001_083	72	3a4c286527147d1c8ff54961e37cbe4c021eb473	9.72	4.17	6.94	2.78	6.94	0	0	20.83	1.39	1.39	9.72	4.17	1.39	6.94	2.78	5.56	2.78	1.39	6.94	4.17	no	secreted	0	2	0	0	0	12.5	33.33	54.17	25	47.22	27.78	0	44.44	55.56	31.94	13.89	0	yes	yes	no	no	no	no
32835	e9c323d45e23cb3186f09fb4d7223574	EDL933_0001_084	72	420de39688101113522426e8b89b986b805266d8	9.72	4.17	6.94	2.78	6.94	0	0	20.83	1.39	1.39	9.72	4.17	1.39	6.94	2.78	5.56	2.78	1.39	6.94	4.17	no	secreted	0	2	1	2	0	22.22	19.44	58.33	29.17	45.83	25	23.61	22.22	54.17	43.06	13.89	0	yes	yes	no	no	no	no
31247	df1180ecc843df2a8dc248212a97919d	EDL933_0001_085	72	7dec15a4bd23d75f5175ee825893f3b9610ea884	9.72	4.17	6.94	2.78	6.94	0	0	20.83	1.39	1.39	9.72	4.17	1.39	6.94	2.78	5.56	2.78	1.39	6.94	4.17	no	secreted	0	2	2	0	1	19.44	22.22	58.33	30.56	44.44	25	34.72	12.5	52.78	34.72	18.06	0	yes	yes	no	no	no	no
33217	ecad89dd28b6503b2d630cc3fe26bc41	EDL933_0001_086	72	bd993ba2b39c2dc0d8c38cd49f0c42c1e476279e	9.72	4.17	6.94	2.78	6.94	0	0	20.83	1.39	1.39	9.72	4.17	1.39	6.94	2.78	5.56	2.78	1.39	6.94	4.17	no	secreted	0	2	1	0	0	15.28	20.83	63.89	29.17	40.28	30.56	30.56	11.11	58.33	48.61	20.83	0	yes	yes	no	no	no	no
21349	9838a0f2de020ab12b76c664e11fb4f6	EDL933_0001_087	72	114b8bf8e58e5ccc32edeb28463511e956f3daa4	9.72	4.17	6.94	2.78	6.94	0	0	20.83	1.39	1.39	9.72	4.17	1.39	6.94	2.78	5.56	2.78	1.39	6.94	4.17	no	secreted	0	2	1	0	0	18.06	20.83	61.11	30.56	40.28	29.17	13.89	16.67	69.44	34.72	19.44	0	yes	yes	no	no	no	no
4381	1f023e51ab21d7dde019ec5bf7804632	EDL933_0001_088	72	55e6b5aacacfb574f3ec2d721c65f06c38eb81ae	9.72	4.17	6.94	2.78	6.94	0	0	20.83	1.39	1.39	9.72	4.17	1.39	6.94	2.78	5.56	2.78	1.39	6.94	4.17	no	secreted	0	2	0	0	0	0	31.94	68.06	23.61	44.44	31.94	16.67	13.89	69.44	45.83	19.44	0	yes	no	no	no	no	no
22939	a3f22331ee958eedb79bfdfd42957b70	EDL933_0001_089	72	e52b20b833a76397d3d48e40fd744dd079fe42f7	9.72	4.17	6.94	2.78	6.94	0	0	20.83	1.39	1.39	9.72	4.17	1.39	6.94	2.78	5.56	2.78	1.39	6.94	4.17	no	secreted	0	2	0	0	0	0	59.72	40.28	34.72	34.72	30.56	0	41.67	58.33	18.06	16.67	1.39	yes	no	no	no	no	no
13207	5e209fda80ccf6b8d0eb3037811df5fa	EDL933_0001_090	72	9a3e9f91c4ebe74924cae4cba7e51cf84c7f837a	9.72	4.17	6.94	2.78	6.94	0	0	20.83	1.39	1.39	9.72	4.17	1.39	6.94	2.78	5.56	2.78	1.39	6.94	4.17	no	secreted	0	2	2	0	0	18.06	20.83	61.11	37.5	36.11	26.39	30.56	8.33	61.11	38.89	20.83	0	yes	yes	no	no	no	no
30348	d8bf3e1bfb920f78113406414216be97	EDL933_0001_091	72	5495047a57ac4c47b50d02d8fa56cc3325f1e1be	9.72	4.17	6.94	2.78	6.94	0	0	20.83	1.39	1.39	9.72	4.17	1.39	6.94	2.78	5.56	2.78	1.39	6.94	4.17	no	secreted	0	2	3	0	0	11.11	37.5	51.39	25	47.22	27.78	8.33	33.33	58.33	36.11	18.06	0	yes	no	no	no	no	no
3474	186549433dba1e9e8384b99550f86400	EDL933_0001_092	72	012f6180d379cd9afe985aeee6fea2ba2aa5b071	9.72	4.17	6.94	2.78	6.94	0	0	20.83	1.39	1.39	9.72	4.17	1.39	6.94	2.78	5.56	2.78	1.39	6.94	4.17	no	secreted	0	2	0	0	0	6.94	41.67	51.39	30.56	44.44	25	12.5	27.78	59.72	33.33	22.22	0	yes	yes	no	no	no	no
20431	91ae7ff99eb7ed4ec4d59f3bf2391e7b	EDL933_0001_093	72	05dd227f91e1d708077ac623ed3142197259fafc	9.72	4.17	6.94	2.78	6.94	0	0	20.83	1.39	1.39	9.72	4.17	1.39	6.94	2.78	5.56	2.78	1.39	6.94	4.17	no	secreted	0	2	0	0	0	0	44.44	55.56	31.94	40.28	27.78	22.22	27.78	50	26.39	25	0	yes	yes	no	no	no	no
22704	a21c7da86931c0261430a96fbb26d97d	EDL933_0001_094	72	ecf8299fd393ba08fb6dd02c316c1537cda1aa23	9.72	4.17	6.94	2.78	6.94	0	0	20.83	1.39	1.39	9.72	4.17	1.39	6.94	2.78	5.56	2.78	1.39	6.94	4.17	no	secreted	0	2	0	0	0	0	45.83	54.17	29.17	45.83	25	0	43.06	56.94	29.17	19.44	0	yes	yes	no	no	no	no
22552	a0ffbd177090c1c73c81fb94cf4013d3	EDL933_0001_095	72	10f3209302361d05b43f1cd9cda6483fb9d5af8e	9.72	4.17	6.94	2.78	6.94	0	0	20.83	1.39	1.39	9.72	4.17	1.39	6.94	2.78	5.56	2.78	1.39	6.94	4.17	no	secreted	0	2	2	0	0	0	29.17	70.83	26.39	38.89	34.72	30.56	12.5	56.94	38.89	16.67	0	yes	yes	no	no	no	no
27494	c4856aba4d7e4f5dcfc06bed4c99fbc6	EDL933_0001_096	72	e80a35f7dd60e10aa1a73cdd58c20b93b7e37635	9.72	4.17	6.94	2.78	6.94	0	0	20.83	1.39	1.39	9.72	4.17	1.39	6.94	2.78	5.56	2.78	1.39	6.94	4.17	no	secreted	0	2	0	0	0	0	47.22	52.78	34.72	40.28	25	0	30.56	69.44	26.39	11.11	0	yes	no	no	no	no	no
1051	075ad2d48548149ae6664a96e3be6439	EDL933_0001_097	72	aa341f6531794fc2744bb344aa4cab138f783576	9.72	4.17	6.94	2.78	6.94	0	0	20.83	1.39	1.39	9.72	4.17	1.39	6.94	2.78	5.56	2.78	1.39	6.94	4.17	no	secreted	0	2	2	0	0	13.89	27.78	58.33	20.83	47.22	31.94	18.06	22.22	59.72	41.67	12.5	0	yes	yes	no	no	no	no
35025	f990d070a79845c5b7447a7e97c85171	EDL933_0001_098	72	f274cfe65119705e64cf3f4d34f5c19d1e4834d3	9.72	4.17	6.94	2.78	6.94	0	0	20.83	1.39	1.39	9.72	4.17	1.39	6.94	2.78	5.56	2.78	1.39	6.94	4.17	no	secreted	0	2	0	0	0	13.89	33.33	52.78	26.39	41.67	31.94	23.61	18.06	58.33	48.61	22.22	0	yes	yes	no	no	no	no
22733	a2585a22b2bf67332181eb655c11ba34	EDL933_0001_099	72	80a802ca0ce50b36d5e8e8fce119612e2e4ba2d0	9.72	4.17	6.94	2.78	6.94	0	0	20.83	1.39	1.39	9.72	4.17	1.39	6.94	2.78	5.56	2.78	1.39	6.94	4.17	no	secreted	0	2	0	0	0	11.11	36.11	52.78	23.61	41.67	34.72	38.89	6.94	54.17	37.5	13.89	0	yes	no	no	no	no	no
21137	96a394beb7f02a827f8e6ec23c37f812	EDL933_0001_100	72	330ac708939a69e2cd736cdeb861b5c2e3b54374	9.72	4.17	6.94	2.78	6.94	0	0	20.83	1.39	1.39	9.72	4.17	1.39	6.94	2.78	5.56	2.78	1.39	6.94	4.17	no	secreted	0	2	0	0	0	0	47.22	52.78	29.17	43.06	27.78	11.11	23.61	65.28	22.22	16.67	0	yes	no	no	no	no	no
186	a77665bc782ffff45d8d91955814784f	EDL933_0018	69	ff1d2ce6133fc2cd8551eb81675c4bd6b163328e	7.25	4.35	10.14	2.9	1.45	8.7	2.9	5.8	2.9	10.14	7.25	8.7	1.45	5.8	1.45	5.8	7.25	0	1.45	4.35	yes	secreted	0	0	0	0	0	33.33	17.39	49.28	23.19	56.52	20.29	18.84	37.68	43.48	78.26	34.78	30.43	yes	yes	yes	yes	no	no
10586	4bdf21b009345a7dc0a94d74171e3a81	EDL933_0018_001	69	76695902cbb175b85016b02ba55653e736c8cc43	7.25	4.35	10.14	2.9	1.45	8.7	2.9	5.8	2.9	10.14	7.25	8.7	1.45	5.8	1.45	5.8	7.25	0	1.45	4.35	no	secreted	0	0	0	0	0	33.33	14.49	52.17	26.09	56.52	17.39	37.68	20.29	42.03	79.71	43.48	21.74	yes	yes	yes	no	no	no
22944	a3f611c87cfb299c1bb236054136a3c1	EDL933_0018_002	69	0c934008aea4655c24e6d338e6d7ddf8ba02eeaf	7.25	4.35	10.14	2.9	1.45	8.7	2.9	5.8	2.9	10.14	7.25	8.7	1.45	5.8	1.45	5.8	7.25	0	1.45	4.35	no	secreted	0	0	3	0	0	37.68	18.84	43.48	26.09	53.62	20.29	39.13	17.39	43.48	79.71	34.78	18.84	yes	yes	yes	yes	no	no
15886	717781f15172d4d877d3f90870566639	EDL933_0018_003	69	bc74fa9883858adbd8eb1dcb2eca4ff2833d74d6	7.25	4.35	10.14	2.9	1.45	8.7	2.9	5.8	2.9	10.14	7.25	8.7	1.45	5.8	1.45	5.8	7.25	0	1.45	4.35	no	secreted	0	0	0	0	0	52.17	14.49	33.33	24.64	56.52	18.84	56.52	23.19	20.29	92.75	36.23	26.09	yes	yes	yes	yes	no	no
30618	daa3662f4c375a78e313742923d2ddda	EDL933_0018_004	69	8ce942a100267e5422324aa2debec1263a86d5d2	7.25	4.35	10.14	2.9	1.45	8.7	2.9	5.8	2.9	10.14	7.25	8.7	1.45	5.8	1.45	5.8	7.25	0	1.45	4.35	no	secreted	0	0	0	0	0	18.84	31.88	49.28	28.99	52.17	18.84	42.03	18.84	39.13	81.16	34.78	17.39	yes	yes	yes	no	no	no
3539	18cde19bcd70be9a228df7d9525f64e6	EDL933_0018_005	69	770e491be39890b8a2676bfc044dadc1ab9371ea	7.25	4.35	10.14	2.9	1.45	8.7	2.9	5.8	2.9	10.14	7.25	8.7	1.45	5.8	1.45	5.8	7.25	0	1.45	4.35	no	secreted	0	0	0	0	0	33.33	27.54	39.13	27.54	55.07	17.39	42.03	17.39	40.58	82.61	39.13	26.09	yes	yes	yes	no	no	no
28495	cba2fd980ee4e4ac76805c30eaf63b7d	EDL933_0018_006	69	3b4a2b1178fb6e477902f7839654fdbccaff91ec	7.25	4.35	10.14	2.9	1.45	8.7	2.9	5.8	2.9	10.14	7.25	8.7	1.45	5.8	1.45	5.8	7.25	0	1.45	4.35	no	secreted	0	0	3	1	0	44.93	17.39	37.68	20.29	56.52	23.19	47.83	17.39	34.78	91.3	34.78	23.19	yes	yes	yes	yes	no	no
14358	669287774343b57db510d19bf77d76c0	EDL933_0018_007	69	a53de2503133954598dab4d561bfad122c97f05e	7.25	4.35	10.14	2.9	1.45	8.7	2.9	5.8	2.9	10.14	7.25	8.7	1.45	5.8	1.45	5.8	7.25	0	1.45	4.35	no	secreted	0	0	0	0	0	21.74	30.43	47.83	26.09	50.72	23.19	37.68	13.04	49.28	73.91	30.43	15.94	yes	yes	no	no	no	no
25009	b2621fce9dafd981451d7b880999f69d	EDL933_0018_008	69	543e3e515da4a7c9f6dc1a361f1ce7b669dcdbf0	7.25	4.35	10.14	2.9	1.45	8.7	2.9	5.8	2.9	10.14	7.25	8.7	1.45	5.8	1.45	5.8	7.25	0	1.45	4.35	no	secreted	0	0	0	0	0	21.74	37.68	40.58	26.09	53.62	20.29	11.59	47.83	40.58	73.91	31.88	23.19	yes	yes	yes	yes	no	no
14281	6610733f6f00f588509fb0ed5a071341	EDL933_0018_009	69	89a7eec2b601f98cfb2fc2f253e6ec1c415c0de9	7.25	4.35	10.14	2.9	1.45	8.7	2.9	5.8	2.9	10.14	7.25	8.7	1.45	5.8	1.45	5.8	7.25	0	1.45	4.35	no	secreted	0	0	0	0	0	13.04	40.58	46.38	18.84	57.97	23.19	46.38	11.59	42.03	89.86	31.88	30.43	yes	yes	yes	yes	no	no
18639	851d97390c22bc42dfcf4f8a20140a98	EDL933_0018_010	69	88c16eadbc4af909289ff2f71509ca3ff3d9cc25	7.25	4.35	10.14	2.9	1.45	8.7	2.9	5.8	2.9	10.14	7.25	8.7	1.45	5.8	1.45	5.8	7.25	0	1.45	4.35	no	cytoplasm	0	0	1	0	0	26.09	26.09	47.83	28.99	46.38	24.64	44.93	15.94	39.13	81.16	33.33	24.64	yes	yes	yes	yes	no	no
31818	e2c61cb79931bd108dcf58f1d3e4ade3	EDL933_0018_011	69	34ce620b7b0a8ba0de97dbd95cd95338931d5acf	7.25	4.35	10.14	2.9	1.45	8.7	2.9	5.8	2.9	10.14	7.25	8.7	1.45	5.8	1.45	5.8	7.25	0	1.45	4.35	no	secreted	0	0	0	0	0	30.43	21.74	47.83	20.29	55.07	24.64	46.38	28.99	24.64	98.55	36.23	40.58	no	yes	yes	yes	no	no
17800	7ee61fe3a5c0c5e7a2881ba9cb0516a4	EDL933_0018_012	69	5585a487c02531ed68cdcce500494abee6ccc7e1	7.25	4.35	10.14	2.9	1.45	8.7	2.9	5.8	2.9	10.14	7.25	8.7	1.45	5.8	1.45	5.8	7.25	0	1.45	4.35	no	cytoplasm	0	0	1	0	0	24.64	23.19	52.17	26.09	52.17	21.74	34.78	21.74	43.48	92.75	34.78	15.94	yes	yes	yes	yes	no	no
6676	2f9530af145569530bcac0f83fd02c6a	EDL933_0018_013	69	4ecad3eaf426ea063dbb0d72d4820511a4e3e7b0	7.25	4.35	10.14	2.9	1.45	8.7	2.9	5.8	2.9	10.14	7.25	8.7	1.45	5.8	1.45	5.8	7.25	0	1.45	4.35	no	secreted	0	0	2	0	0	56.52	2.9	40.58	28.99	50.72	20.29	72.46	0	27.54	94.2	37.68	36.23	yes	yes	yes	yes	no	no
19064	8809380b3c097d147e5b0ee413b7d2e8	EDL933_0018_014	69	b2e1c0243161797b9cc3f51bb55a910b950fa070	7.25	4.35	10.14	2.9	1.45	8.7	2.9	5.8	2.9	10.14	7.25	8.7	1.45	5.8	1.45	5.8	7.25	0	1.45	4.35	no	secreted	0	0	0	0	0	52.17	2.9	44.93	18.84	60.87	20.29	66.67	0	33.33	100	43.48	21.74	yes	yes	yes	yes	no	no
5594	2805f632df3c1f134e54b042fb5b961a	EDL933_0018_015	69	649e2407a905d3f1e4378f942f856d017b9bedb3	7.25	4.35	10.14	2.9	1.45	8.7	2.9	5.8	2.9	10.14	7.25	8.7	1.45	5.8	1.45	5.8	7.25	0	1.45	4.35	no	secreted	0	0	1	0	0	40.58	14.49	44.93	20.29	52.17	27.54	60.87	15.94	23.19	91.3	40.58	24.64	yes	yes	yes	yes	no	no
30368	d8e44030c3490583fdc95b108e783ec3	EDL933_0018_016	69	e8cdae46e4646f050a31e8bddcaca725bfd38900	7.25	4.35	10.14	2.9	1.45	8.7	2.9	5.8	2.9	10.14	7.25	8.7	1.45	5.8	1.45	5.8	7.25	0	1.45	4.35	no	secreted	0	0	0	0	0	34.78	30.43	34.78	26.09	59.42	14.49	34.78	30.43	34.78	76.81	34.78	26.09	yes	yes	yes	yes	no	no
5523	277d83558d39e3059f252916dd659ef2	EDL933_0018_017	69	8275126be4a7ce4b5e0f70046248392d2c3ddc7c	7.25	4.35	10.14	2.9	1.45	8.7	2.9	5.8	2.9	10.14	7.25	8.7	1.45	5.8	1.45	5.8	7.25	0	1.45	4.35	no	secreted	0	0	0	0	0	31.88	11.59	56.52	26.09	52.17	21.74	44.93	24.64	30.43	95.65	24.64	23.19	yes	yes	yes	yes	no	no
3492	187d51a77b04d353f20b74c58c10807c	EDL933_0018_018	69	49d2b47f4e21f27c5199802c1ced0adb00409733	7.25	4.35	10.14	2.9	1.45	8.7	2.9	5.8	2.9	10.14	7.25	8.7	1.45	5.8	1.45	5.8	7.25	0	1.45	4.35	no	secreted	0	0	0	0	0	24.64	30.43	44.93	26.09	53.62	20.29	31.88	24.64	43.48	97.1	30.43	23.19	yes	yes	yes	yes	no	no
26957	c04fb72e78224a44a38c4599dbe5f3f8	EDL933_0018_019	69	a02b890367322ef9b50527e5ab7ec26a1c59d719	7.25	4.35	10.14	2.9	1.45	8.7	2.9	5.8	2.9	10.14	7.25	8.7	1.45	5.8	1.45	5.8	7.25	0	1.45	4.35	no	secreted	0	0	1	0	0	24.64	30.43	44.93	27.54	57.97	14.49	36.23	33.33	30.43	81.16	28.99	15.94	yes	yes	yes	no	no	no
23823	a9c06146fc86ba77cdd4641f1edb42db	EDL933_0018_020	69	48ea1294c346d26c6854a7c6a96987a035ffe690	7.25	4.35	10.14	2.9	1.45	8.7	2.9	5.8	2.9	10.14	7.25	8.7	1.45	5.8	1.45	5.8	7.25	0	1.45	4.35	no	secreted	0	0	0	0	0	10.14	23.19	66.67	17.39	62.32	20.29	34.78	18.84	46.38	86.96	33.33	18.84	yes	yes	yes	yes	no	no
235	01b76a07a5daf46c88d0e97e5f7ce12b	EDL933_0018_021	69	39adc6538ab90ee8d1a0f4d81b97c0807146ef1d	7.25	4.35	10.14	2.9	1.45	8.7	2.9	5.8	2.9	10.14	7.25	8.7	1.45	5.8	1.45	5.8	7.25	0	1.45	4.35	no	secreted	0	0	0	0	0	20.29	43.48	36.23	28.99	50.72	20.29	13.04	46.38	40.58	66.67	34.78	31.88	yes	yes	yes	no	no	no
16916	78ddb965b5f68ffe25e4d9441e0f737c	EDL933_0018_022	69	3184d05803f6a88446c6714a15e7cf76367122c0	7.25	4.35	10.14	2.9	1.45	8.7	2.9	5.8	2.9	10.14	7.25	8.7	1.45	5.8	1.45	5.8	7.25	0	1.45	4.35	no	secreted	0	0	1	0	0	31.88	28.99	39.13	24.64	53.62	21.74	30.43	26.09	43.48	85.51	39.13	14.49	yes	yes	yes	no	no	no
20933	951e29d5b5e4270adb957683d39cb93c	EDL933_0018_023	69	97a410b75f583a47a4690a48b420087f1fd60c98	7.25	4.35	10.14	2.9	1.45	8.7	2.9	5.8	2.9	10.14	7.25	8.7	1.45	5.8	1.45	5.8	7.25	0	1.45	4.35	no	secreted	0	0	0	0	0	37.68	24.64	37.68	28.99	56.52	14.49	47.83	10.14	42.03	79.71	34.78	17.39	yes	yes	yes	yes	no	no
1590	0b1804255576befb443b8cdd77184766	EDL933_0018_024	69	6380f7c2d23ae64d5e8669425153f0a09f0d49a9	7.25	4.35	10.14	2.9	1.45	8.7	2.9	5.8	2.9	10.14	7.25	8.7	1.45	5.8	1.45	5.8	7.25	0	1.45	4.35	no	secreted	0	0	0	0	0	0	36.23	63.77	20.29	55.07	24.64	11.59	37.68	50.72	85.51	31.88	23.19	yes	yes	yes	yes	no	no
12004	55a3efdb3030ff112344326b906cd967	EDL933_0018_025	69	b037ce8ded8092c1944cc069a47816699c2c2f90	7.25	4.35	10.14	2.9	1.45	8.7	2.9	5.8	2.9	10.14	7.25	8.7	1.45	5.8	1.45	5.8	7.25	0	1.45	4.35	no	secreted	0	0	1	0	0	34.78	17.39	47.83	23.19	56.52	20.29	50.72	13.04	36.23	91.3	37.68	24.64	yes	yes	yes	yes	no	no
28735	cd4e75b789098f4e80ad2c4616d86b83	EDL933_0018_026	69	b1b066a7d9f5a2cb2adff37a83c22529afd62672	7.25	4.35	10.14	2.9	1.45	8.7	2.9	5.8	2.9	10.14	7.25	8.7	1.45	5.8	1.45	5.8	7.25	0	1.45	4.35	no	secreted	0	0	0	0	0	50.72	11.59	37.68	23.19	56.52	20.29	46.38	18.84	34.78	94.2	33.33	27.54	yes	yes	yes	yes	no	no
10819	4d6c9b2ff2032f8bc34fd1246a549f6d	EDL933_0018_027	69	9adca551de664e49a2b9a890bb82aa74d016109f	7.25	4.35	10.14	2.9	1.45	8.7	2.9	5.8	2.9	10.14	7.25	8.7	1.45	5.8	1.45	5.8	7.25	0	1.45	4.35	no	secreted	0	0	0	0	0	46.38	10.14	43.48	14.49	69.57	15.94	50.72	11.59	37.68	100	34.78	17.39	no	yes	yes	yes	no	no
24797	b0c4440dab8853cfeb3cd9539d656e07	EDL933_0018_028	69	6846d3555835ef0421330391a3e77300b5808a56	7.25	4.35	10.14	2.9	1.45	8.7	2.9	5.8	2.9	10.14	7.25	8.7	1.45	5.8	1.45	5.8	7.25	0	1.45	4.35	no	secreted	0	0	0	0	0	46.38	23.19	30.43	24.64	56.52	18.84	36.23	26.09	37.68	94.2	37.68	23.19	yes	yes	yes	no	no	no
9907	46c9ac620ef2e037dbbfb1372787ce1d	EDL933_0018_029	69	48a4e22d80e7dbaa6fd16948aea9fbc04ecc1f6a	7.25	4.35	10.14	2.9	1.45	8.7	2.9	5.8	2.9	10.14	7.25	8.7	1.45	5.8	1.45	5.8	7.25	0	1.45	4.35	no	secreted	0	0	0	0	0	34.78	18.84	46.38	21.74	55.07	23.19	53.62	13.04	33.33	79.71	40.58	39.13	yes	yes	yes	yes	no	no
22828	a325dc7a7227472b13e245953ce36fa9	EDL933_0018_030	69	932cdf44ff4764e610bb533d24ee6c853831c427	7.25	4.35	10.14	2.9	1.45	8.7	2.9	5.8	2.9	10.14	7.25	8.7	1.45	5.8	1.45	5.8	7.25	0	1.45	4.35	no	secreted	0	0	0	0	0	20.29	34.78	44.93	21.74	50.72	27.54	23.19	21.74	55.07	94.2	30.43	17.39	yes	yes	yes	yes	no	no
27248	c2946322488f92410333b9d81f7e85ad	EDL933_0018_031	69	c4f9ba2f8d991585bfa7896b61c24cce8fb2d194	7.25	4.35	10.14	2.9	1.45	8.7	2.9	5.8	2.9	10.14	7.25	8.7	1.45	5.8	1.45	5.8	7.25	0	1.45	4.35	no	secreted	0	0	1	0	0	18.84	17.39	63.77	15.94	63.77	20.29	34.78	11.59	53.62	100	33.33	24.64	yes	yes	yes	yes	no	no
25989	b97e8c1bf7141a2dc13f3c1e5bb96c23	EDL933_0018_032	69	8cf77b70f3d90fa3377bc317de684703c24abe2b	7.25	4.35	10.14	2.9	1.45	8.7	2.9	5.8	2.9	10.14	7.25	8.7	1.45	5.8	1.45	5.8	7.25	0	1.45	4.35	no	secreted	0	0	0	0	0	33.33	23.19	43.48	23.19	52.17	24.64	40.58	18.84	40.58	97.1	43.48	37.68	yes	yes	yes	yes	no	no
4334	1e8b28641012e52698bec2746a831117	EDL933_0018_033	69	1ae7c09c4c6ee82b7a6a124afb14e20c61d9e18d	7.25	4.35	10.14	2.9	1.45	8.7	2.9	5.8	2.9	10.14	7.25	8.7	1.45	5.8	1.45	5.8	7.25	0	1.45	4.35	no	secreted	0	0	0	0	0	44.93	13.04	42.03	28.99	55.07	15.94	68.12	0	31.88	81.16	36.23	28.99	yes	yes	yes	yes	no	no
2521	11a357a84f8075c5df7f0ff060c9db24	EDL933_0018_034	69	65ee0ed2267a7a29f55229e9e663d8cccc54bbcd	7.25	4.35	10.14	2.9	1.45	8.7	2.9	5.8	2.9	10.14	7.25	8.7	1.45	5.8	1.45	5.8	7.25	0	1.45	4.35	no	cytoplasm	0	0	0	0	0	27.54	30.43	42.03	21.74	56.52	21.74	36.23	26.09	37.68	94.2	23.19	14.49	yes	yes	yes	yes	no	no
3913	1b517e8e856f83350633ccdf83507d76	EDL933_0018_035	69	53172dc6e6eb0a01ac1208ec8b979dcbb80d1df0	7.25	4.35	10.14	2.9	1.45	8.7	2.9	5.8	2.9	10.14	7.25	8.7	1.45	5.8	1.45	5.8	7.25	0	1.45	4.35	no	secreted	0	0	0	0	0	55.07	2.9	42.03	23.19	52.17	24.64	56.52	7.25	36.23	91.3	40.58	31.88	yes	yes	yes	no	no	no
29260	d12e0a62340660c628a6682b1c8cc1ac	EDL933_0018_036	69	a15dab4ae33ff0c3d776e8fe43214eecff3c1563	7.25	4.35	10.14	2.9	1.45	8.7	2.9	5.8	2.9	10.14	7.25	8.7	1.45	5.8	1.45	5.8	7.25	0	1.45	4.35	no	secreted	0	0	0	0	0	43.48	24.64	31.88	27.54	60.87	11.59	40.58	18.84	40.58	85.51	43.48	27.54	yes	yes	yes	no	no	no
14862	6a18d8d9a4daf4cd1c56533ef5592aed	EDL933_0018_037	69	5e41443769fa348d25ceb8a8f9017d6f0fb4ee88	7.25	4.35	10.14	2.9	1.45	8.7	2.9	5.8	2.9	10.14	7.25	8.7	1.45	5.8	1.45	5.8	7.25	0	1.45	4.35	no	secreted	0	0	0	0	0	30.43	21.74	47.83	20.29	60.87	18.84	33.33	23.19	43.48	92.75	33.33	21.74	yes	yes	yes	yes	no	no
4364	1ed75cec934ba837a2c7cec2636f058b	EDL933_0018_038	69	11949788e6fb89ceb11e55b3f4429a42453c8357	7.25	4.35	10.14	2.9	1.45	8.7	2.9	5.8	2.9	10.14	7.25	8.7	1.45	5.8	1.45	5.8	7.25	0	1.45	4.35	no	secreted	0	0	1	0	0	23.19	23.19	53.62	26.09	52.17	21.74	31.88	31.88	36.23	89.86	36.23	20.29	yes	yes	yes	yes	no	no
33819	f0dbe5f2aea0b187b10911f3649ac7d7	EDL933_0018_039	69	0d04e309b3ef2fdb5f60a79aa44fd6c6d8747d22	7.25	4.35	10.14	2.9	1.45	8.7	2.9	5.8	2.9	10.14	7.25	8.7	1.45	5.8	1.45	5.8	7.25	0	1.45	4.35	no	secreted	0	0	0	0	0	42.03	15.94	42.03	24.64	56.52	18.84	46.38	23.19	30.43	88.41	37.68	28.99	yes	yes	yes	yes	no	no
13540	60843b9dc6cdd598a5158694fbc04608	EDL933_0018_040	69	523a47b00ec4dd7b3c9cf0f56824d7a4fbcf7476	7.25	4.35	10.14	2.9	1.45	8.7	2.9	5.8	2.9	10.14	7.25	8.7	1.45	5.8	1.45	5.8	7.25	0	1.45	4.35	no	secreted	0	0	0	0	0	8.7	39.13	52.17	27.54	50.72	21.74	42.03	14.49	43.48	72.46	39.13	39.13	yes	yes	yes	no	no	no
14967	6ae4676a599c2294b97f3d6e539c4dd9	EDL933_0018_041	69	3a47aa45bd3a8aca91ba23d1d2897392427603d6	7.25	4.35	10.14	2.9	1.45	8.7	2.9	5.8	2.9	10.14	7.25	8.7	1.45	5.8	1.45	5.8	7.25	0	1.45	4.35	no	secreted	0	0	0	0	0	43.48	11.59	44.93	21.74	55.07	23.19	57.97	8.7	33.33	89.86	34.78	31.88	yes	yes	yes	yes	no	no
25342	b4fc7ce828306674466134052ff8ffa5	EDL933_0018_042	69	413ed0b13a8d69ed955f953a261ff0cf9fd6fa87	7.25	4.35	10.14	2.9	1.45	8.7	2.9	5.8	2.9	10.14	7.25	8.7	1.45	5.8	1.45	5.8	7.25	0	1.45	4.35	no	secreted	0	0	0	0	0	24.64	23.19	52.17	27.54	53.62	18.84	42.03	17.39	40.58	78.26	33.33	21.74	yes	yes	yes	yes	no	no
7078	32793d86e12cf39d8a164186eb1db556	EDL933_0018_043	69	b30c16b50e732fff0754b9b2910a5c709cc1b943	7.25	4.35	10.14	2.9	1.45	8.7	2.9	5.8	2.9	10.14	7.25	8.7	1.45	5.8	1.45	5.8	7.25	0	1.45	4.35	no	secreted	0	0	0	0	0	4.35	37.68	57.97	21.74	52.17	26.09	14.49	34.78	50.72	79.71	26.09	21.74	yes	yes	yes	no	no	no
14403	66de366ef7446a663130d4965db410bb	EDL933_0018_044	69	d10d91c0104988d47cef6ebea0b184c0c0104a07	7.25	4.35	10.14	2.9	1.45	8.7	2.9	5.8	2.9	10.14	7.25	8.7	1.45	5.8	1.45	5.8	7.25	0	1.45	4.35	no	secreted	0	0	0	0	0	15.94	37.68	46.38	27.54	59.42	13.04	10.14	50.72	39.13	86.96	34.78	21.74	yes	yes	yes	yes	no	no
2854	143261483eb0a71b056bd68309d2fdc2	EDL933_0018_045	69	bd08263e19a895246aae632fe7b14a06884c7060	7.25	4.35	10.14	2.9	1.45	8.7	2.9	5.8	2.9	10.14	7.25	8.7	1.45	5.8	1.45	5.8	7.25	0	1.45	4.35	no	secreted	0	0	0	0	0	30.43	18.84	50.72	26.09	56.52	17.39	30.43	33.33	36.23	71.01	37.68	26.09	yes	yes	yes	no	no	no
10568	4bbb6b505e10a039548e88af4bb31fc1	EDL933_0018_046	69	900268dee3d5c93624a9ba498230fa338c912f63	7.25	4.35	10.14	2.9	1.45	8.7	2.9	5.8	2.9	10.14	7.25	8.7	1.45	5.8	1.45	5.8	7.25	0	1.45	4.35	no	secreted	0	0	0	0	0	36.23	11.59	52.17	24.64	55.07	20.29	34.78	14.49	50.72	98.55	42.03	34.78	yes	yes	yes	yes	no	no
33763	f0773680db4a41b6d7c7a3e6ccbbe703	EDL933_0018_047	69	df7a0a71572e63f504c875af72274cfeff4a99af	7.25	4.35	10.14	2.9	1.45	8.7	2.9	5.8	2.9	10.14	7.25	8.7	1.45	5.8	1.45	5.8	7.25	0	1.45	4.35	no	secreted	0	0	0	0	0	20.29	36.23	43.48	17.39	57.97	24.64	40.58	23.19	36.23	89.86	39.13	30.43	yes	yes	yes	yes	no	no
22741	a26d4afe5691ab3ebfdf2c9d151b86a9	EDL933_0018_048	69	5df7529d5aaf1454e416bce59511c025f7b34ba3	7.25	4.35	10.14	2.9	1.45	8.7	2.9	5.8	2.9	10.14	7.25	8.7	1.45	5.8	1.45	5.8	7.25	0	1.45	4.35	no	secreted	0	0	0	0	0	44.93	21.74	33.33	27.54	52.17	20.29	36.23	27.54	36.23	71.01	24.64	17.39	yes	yes	yes	no	no	no
18133	816fea5f0eec14104a64e3ad126ce78f	EDL933_0018_049	69	ec5042e0e866247ecf13ffbb2bea0c1563190601	7.25	4.35	10.14	2.9	1.45	8.7	2.9	5.8	2.9	10.14	7.25	8.7	1.45	5.8	1.45	5.8	7.25	0	1.45	4.35	no	secreted	0	0	0	0	0	28.99	24.64	46.38	23.19	53.62	23.19	40.58	20.29	39.13	95.65	24.64	17.39	yes	yes	yes	yes	no	no
34054	f2a8aa5479cd3f5c47345281bad3102c	EDL933_0018_050	69	600717dc3662ffb53f2a6511d0130233036327d6	7.25	4.35	10.14	2.9	1.45	8.7	2.9	5.8	2.9	10.14	7.25	8.7	1.45	5.8	1.45	5.8	7.25	0	1.45	4.35	no	secreted	0	0	1	0	0	34.78	7.25	57.97	18.84	56.52	24.64	47.83	17.39	34.78	98.55	30.43	11.59	yes	yes	yes	yes	no	no
34058	f2b14cca3324dc857976cb02b9cc73fc	EDL933_0018_051	69	77caf7213f2f64258108b554b23f5e39b9cb10ee	7.25	4.35	10.14	2.9	1.45	8.7	2.9	5.8	2.9	10.14	7.25	8.7	1.45	5.8	1.45	5.8	7.25	0	1.45	4.35	no	secreted	0	0	1	0	0	13.04	31.88	55.07	18.84	59.42	21.74	42.03	20.29	37.68	85.51	36.23	34.78	yes	yes	yes	yes	no	no
22754	a28cdc9b1fed381821b4a2f636152463	EDL933_0018_052	69	841b3d947b720e56e11749f30aaa60744602169f	7.25	4.35	10.14	2.9	1.45	8.7	2.9	5.8	2.9	10.14	7.25	8.7	1.45	5.8	1.45	5.8	7.25	0	1.45	4.35	no	secreted	0	0	0	0	0	20.29	17.39	62.32	21.74	55.07	23.19	17.39	36.23	46.38	79.71	43.48	18.84	yes	yes	yes	yes	no	no
10203	48d5a684ff6c1bb99d26297ad856e894	EDL933_0018_053	69	030d4e073fc2f497ae1958098bfa0dad82e00b01	7.25	4.35	10.14	2.9	1.45	8.7	2.9	5.8	2.9	10.14	7.25	8.7	1.45	5.8	1.45	5.8	7.25	0	1.45	4.35	no	secreted	0	0	0	0	0	44.93	13.04	42.03	18.84	53.62	27.54	56.52	13.04	30.43	97.1	42.03	26.09	yes	yes	yes	yes	no	no
7917	385ac7266fb4715b768c7a1d2883cf39	EDL933_0018_054	69	c432214c8fec718e6944f7b3d9233e777e8be2fb	7.25	4.35	10.14	2.9	1.45	8.7	2.9	5.8	2.9	10.14	7.25	8.7	1.45	5.8	1.45	5.8	7.25	0	1.45	4.35	no	secreted	0	0	1	0	0	26.09	21.74	52.17	21.74	59.42	18.84	15.94	34.78	49.28	100	39.13	26.09	no	yes	yes	yes	no	no
12168	56ce68d5e8e028feb5c96fdbb45078fd	EDL933_0018_055	69	0536bbb291f86ebec0b062ff4c57a0b729f15b03	7.25	4.35	10.14	2.9	1.45	8.7	2.9	5.8	2.9	10.14	7.25	8.7	1.45	5.8	1.45	5.8	7.25	0	1.45	4.35	no	secreted	0	0	0	0	0	43.48	20.29	36.23	28.99	52.17	18.84	62.32	8.7	28.99	95.65	33.33	23.19	yes	yes	yes	yes	no	no
34226	f3e2ea1f759e743c234a3edf7b455c35	EDL933_0018_056	69	74153390b7b56bef497f115dfca7a91824e11ee8	7.25	4.35	10.14	2.9	1.45	8.7	2.9	5.8	2.9	10.14	7.25	8.7	1.45	5.8	1.45	5.8	7.25	0	1.45	4.35	no	secreted	0	0	0	0	0	34.78	17.39	47.83	26.09	55.07	18.84	28.99	26.09	44.93	76.81	23.19	20.29	yes	yes	yes	yes	no	no
743	0535f2a7df2f89240af3c94be3655ce4	EDL933_0018_057	69	fe7b88d41b6dd1d653b5d7c17d57ab845ed22ae7	7.25	4.35	10.14	2.9	1.45	8.7	2.9	5.8	2.9	10.14	7.25	8.7	1.45	5.8	1.45	5.8	7.25	0	1.45	4.35	no	secreted	0	0	1	0	0	55.07	7.25	37.68	24.64	53.62	21.74	52.17	18.84	28.99	100	33.33	15.94	yes	yes	yes	yes	no	no
23579	a7f91b7ebedc8c32061b7a669a05deb6	EDL933_0018_058	69	5ef65de94fe622f3b23b49462bf53fbd6357e0ef	7.25	4.35	10.14	2.9	1.45	8.7	2.9	5.8	2.9	10.14	7.25	8.7	1.45	5.8	1.45	5.8	7.25	0	1.45	4.35	no	secreted	0	0	0	0	0	13.04	37.68	49.28	26.09	47.83	26.09	0	46.38	53.62	89.86	31.88	11.59	yes	yes	yes	no	no	no
32625	e81f6acd6f3e2b8374e6a4b762063557	EDL933_0018_059	69	040e1ac58113c23134357cfe2e4eeaa248b5e059	7.25	4.35	10.14	2.9	1.45	8.7	2.9	5.8	2.9	10.14	7.25	8.7	1.45	5.8	1.45	5.8	7.25	0	1.45	4.35	no	secreted	0	0	0	0	0	26.09	28.99	44.93	17.39	56.52	26.09	44.93	21.74	33.33	98.55	26.09	11.59	yes	yes	yes	yes	no	no
5613	2827236000298ff985c5e8cf2b3c7d08	EDL933_0018_060	69	64c12df273133d959a44c41420136d99b7b9e5a0	7.25	4.35	10.14	2.9	1.45	8.7	2.9	5.8	2.9	10.14	7.25	8.7	1.45	5.8	1.45	5.8	7.25	0	1.45	4.35	no	secreted	0	0	0	0	0	18.84	28.99	52.17	23.19	52.17	24.64	28.99	21.74	49.28	89.86	28.99	15.94	yes	yes	yes	yes	no	no
1967	0dbdb1a6eabe378ea55eb83eeb2f19e3	EDL933_0018_061	69	c2475c409a6cc3afcb38128f604eda96bc68c3c3	7.25	4.35	10.14	2.9	1.45	8.7	2.9	5.8	2.9	10.14	7.25	8.7	1.45	5.8	1.45	5.8	7.25	0	1.45	4.35	no	secreted	0	0	0	0	0	44.93	8.7	46.38	24.64	62.32	13.04	57.97	2.9	39.13	100	30.43	11.59	yes	yes	no	yes	no	no
4563	205d07821db50bc404cb32234902394a	EDL933_0018_062	69	833d7f921957ebb34d7160d8d9eb6b6bff4e4319	7.25	4.35	10.14	2.9	1.45	8.7	2.9	5.8	2.9	10.14	7.25	8.7	1.45	5.8	1.45	5.8	7.25	0	1.45	4.35	no	secreted	0	0	0	0	0	14.49	40.58	44.93	21.74	62.32	15.94	15.94	37.68	46.38	91.3	30.43	8.7	yes	yes	no	no	no	no
2316	1001724a50417f48cde469b7aa5d02e3	EDL933_0018_063	69	d6a40fc83f60b7cef99f92b5dfd3123672ceaa49	7.25	4.35	10.14	2.9	1.45	8.7	2.9	5.8	2.9	10.14	7.25	8.7	1.45	5.8	1.45	5.8	7.25	0	1.45	4.35	no	secreted	0	0	0	0	0	8.7	40.58	50.72	26.09	52.17	21.74	8.7	47.83	43.48	88.41	33.33	20.29	yes	yes	yes	yes	no	no
27682	c600b43a0db8f6de8a91b79c8e805deb	EDL933_0018_064	69	8d6c80f5c89d948e23bb59cbe364116f2acec750	7.25	4.35	10.14	2.9	1.45	8.7	2.9	5.8	2.9	10.14	7.25	8.7	1.45	5.8	1.45	5.8	7.25	0	1.45	4.35	no	secreted	0	0	0	0	0	15.94	30.43	53.62	24.64	55.07	20.29	24.64	34.78	40.58	72.46	47.83	17.39	yes	yes	yes	no	no	no
33946	f1e463e2a8be067599f3db91712afb6f	EDL933_0018_065	69	13aec3bb6a813d9047e865c74dc08702ba8417f3	7.25	4.35	10.14	2.9	1.45	8.7	2.9	5.8	2.9	10.14	7.25	8.7	1.45	5.8	1.45	5.8	7.25	0	1.45	4.35	no	secreted	0	0	0	0	0	34.78	23.19	42.03	21.74	62.32	15.94	65.22	4.35	30.43	86.96	30.43	20.29	yes	yes	yes	yes	no	no
35469	fd04c33cec27ab0eca5a7fd6f81c0a56	EDL933_0018_066	69	e4efc12e08a5c390786c5be965feb7ccd338fe1d	7.25	4.35	10.14	2.9	1.45	8.7	2.9	5.8	2.9	10.14	7.25	8.7	1.45	5.8	1.45	5.8	7.25	0	1.45	4.35	no	secreted	0	0	0	0	0	18.84	42.03	39.13	23.19	55.07	21.74	36.23	26.09	37.68	81.16	36.23	37.68	yes	yes	yes	yes	no	no
1454	0a293a444c37d8734488b40000a8a83c	EDL933_0018_067	69	361efa3eb4d4f641e6c5812cdae8b6b5d1ff4e2e	7.25	4.35	10.14	2.9	1.45	8.7	2.9	5.8	2.9	10.14	7.25	8.7	1.45	5.8	1.45	5.8	7.25	0	1.45	4.35	no	secreted	0	0	1	0	0	43.48	13.04	43.48	24.64	47.83	27.54	30.43	21.74	47.83	89.86	46.38	20.29	yes	yes	no	yes	no	no
6697	2fb98b72c4b679a9bc70f5daf5d86a08	EDL933_0018_068	69	0c78520dc11bd3385c793a104056cddfaa7c8769	7.25	4.35	10.14	2.9	1.45	8.7	2.9	5.8	2.9	10.14	7.25	8.7	1.45	5.8	1.45	5.8	7.25	0	1.45	4.35	no	secreted	0	0	0	0	0	28.99	15.94	55.07	26.09	53.62	20.29	46.38	15.94	37.68	88.41	40.58	28.99	yes	yes	yes	yes	no	no
200	0161e48b9329e9838ed3bba65ac666af	EDL933_0018_069	69	a38b1980db247e39986e8deb56308f991d51facc	7.25	4.35	10.14	2.9	1.45	8.7	2.9	5.8	2.9	10.14	7.25	8.7	1.45	5.8	1.45	5.8	7.25	0	1.45	4.35	no	secreted	0	0	0	0	0	11.59	44.93	43.48	23.19	53.62	23.19	26.09	40.58	33.33	79.71	36.23	27.54	yes	yes	yes	no	no	no
2962	151622f37ce37e66d7736c7ef090ef4a	EDL933_0018_070	69	db656df3f172591e30ad4259b3a223aa1b4d29c4	7.25	4.35	10.14	2.9	1.45	8.7	2.9	5.8	2.9	10.14	7.25	8.7	1.45	5.8	1.45	5.8	7.25	0	1.45	4.35	no	secreted	0	0	1	0	0	27.54	27.54	44.93	20.29	57.97	21.74	44.93	11.59	43.48	88.41	24.64	23.19	yes	yes	no	no	no	no
24972	b21753f7550139440b0d37b1caaf549f	EDL933_0018_071	69	c33d8122f040596322da757f94a24bfcbe1600e4	7.25	4.35	10.14	2.9	1.45	8.7	2.9	5.8	2.9	10.14	7.25	8.7	1.45	5.8	1.45	5.8	7.25	0	1.45	4.35	no	secreted	0	0	0	0	0	31.88	24.64	43.48	26.09	53.62	20.29	36.23	21.74	42.03	71.01	34.78	34.78	yes	yes	yes	no	no	no
9621	44a583349856b0753b0229908dd3c125	EDL933_0018_072	69	1352f619b4e5982019b236017282f7e1abecbb53	7.25	4.35	10.14	2.9	1.45	8.7	2.9	5.8	2.9	10.14	7.25	8.7	1.45	5.8	1.45	5.8	7.25	0	1.45	4.35	no	secreted	0	0	0	0	0	43.48	15.94	40.58	24.64	52.17	23.19	27.54	30.43	42.03	78.26	37.68	26.09	yes	yes	yes	yes	no	no
24061	ab542e26241d8cd6581af95f05426128	EDL933_0018_073	69	0274a2aace51ee8fc2376e45614317e3c6c7c28e	7.25	4.35	10.14	2.9	1.45	8.7	2.9	5.8	2.9	10.14	7.25	8.7	1.45	5.8	1.45	5.8	7.25	0	1.45	4.35	no	secreted	0	0	0	0	0	8.7	31.88	59.42	20.29	52.17	27.54	18.84	23.19	57.97	73.91	46.38	20.29	yes	yes	yes	yes	no	no
12414	58c029d2c873c862ba82c8b3d7e50723	EDL933_0018_074	69	5ee8e707ed99fc3b1da0e1aef9f316351d62b41d	7.25	4.35	10.14	2.9	1.45	8.7	2.9	5.8	2.9	10.14	7.25	8.7	1.45	5.8	1.45	5.8	7.25	0	1.45	4.35	no	secreted	0	0	0	0	0	18.84	28.99	52.17	23.19	59.42	17.39	46.38	14.49	39.13	84.06	39.13	30.43	yes	yes	yes	no	no	no
34	0059c2559cc1f60d492008c5b469fb98	EDL933_0018_075	69	accdf5df16bae53f1bca24c2bf6acd3279a21ae2	7.25	4.35	10.14	2.9	1.45	8.7	2.9	5.8	2.9	10.14	7.25	8.7	1.45	5.8	1.45	5.8	7.25	0	1.45	4.35	no	secreted	0	0	0	0	0	43.48	18.84	37.68	21.74	59.42	18.84	36.23	23.19	40.58	95.65	28.99	18.84	yes	yes	yes	yes	no	no
4524	201a870983100a79026d704b4fe1ebcf	EDL933_0018_076	69	9b4ec53b90904a9676f47affbc8380d450251aef	7.25	4.35	10.14	2.9	1.45	8.7	2.9	5.8	2.9	10.14	7.25	8.7	1.45	5.8	1.45	5.8	7.25	0	1.45	4.35	no	secreted	0	0	0	0	0	27.54	30.43	42.03	24.64	50.72	24.64	53.62	11.59	34.78	94.2	31.88	24.64	yes	yes	yes	yes	no	no
15278	6d2492241e7f294b8c609607412f788c	EDL933_0018_077	69	8ba235555e4ddfeab63e56d3a338ba08d7637d8e	7.25	4.35	10.14	2.9	1.45	8.7	2.9	5.8	2.9	10.14	7.25	8.7	1.45	5.8	1.45	5.8	7.25	0	1.45	4.35	no	secreted	0	0	0	0	0	34.78	14.49	50.72	20.29	55.07	24.64	37.68	20.29	42.03	91.3	40.58	17.39	yes	yes	yes	yes	no	no
31756	e24fbd542dcd0cdb62794bcb1ad9dd17	EDL933_0018_078	69	81ab86b2718982296bd1053f0b9d54a9203a4260	7.25	4.35	10.14	2.9	1.45	8.7	2.9	5.8	2.9	10.14	7.25	8.7	1.45	5.8	1.45	5.8	7.25	0	1.45	4.35	no	secreted	0	0	0	0	0	27.54	15.94	56.52	26.09	60.87	13.04	33.33	24.64	42.03	88.41	36.23	21.74	yes	yes	yes	yes	no	no
34484	f5dbee01304635659e1024d119f6b497	EDL933_0018_079	69	37d1efffaed18d0c88df185d9c5e2218acda8076	7.25	4.35	10.14	2.9	1.45	8.7	2.9	5.8	2.9	10.14	7.25	8.7	1.45	5.8	1.45	5.8	7.25	0	1.45	4.35	no	secreted	0	0	0	0	0	17.39	36.23	46.38	14.49	59.42	26.09	39.13	13.04	47.83	79.71	37.68	28.99	yes	yes	yes	yes	no	no
3308	1745be8c2e466f116cc8b77a24e509fe	EDL933_0018_080	69	c23420b2ff7ab76d9990f7590d0ca2098b1fa160	7.25	4.35	10.14	2.9	1.45	8.7	2.9	5.8	2.9	10.14	7.25	8.7	1.45	5.8	1.45	5.8	7.25	0	1.45	4.35	no	secreted	0	0	0	0	0	27.54	18.84	53.62	21.74	60.87	17.39	39.13	23.19	37.68	82.61	40.58	39.13	yes	yes	yes	yes	no	no
24248	ac962db53b4443845dde592c35d3281a	EDL933_0018_081	69	5fe662f0078721c19e9fa8fdbd3eeb8e2a77a8bb	7.25	4.35	10.14	2.9	1.45	8.7	2.9	5.8	2.9	10.14	7.25	8.7	1.45	5.8	1.45	5.8	7.25	0	1.45	4.35	no	secreted	0	0	1	0	0	30.43	21.74	47.83	24.64	52.17	23.19	34.78	13.04	52.17	95.65	36.23	37.68	yes	yes	yes	yes	no	no
24795	b0c15192867a6d2511ad41fac22822ff	EDL933_0018_082	69	a31047297cbf45a71924cb3cad572bf818a971a2	7.25	4.35	10.14	2.9	1.45	8.7	2.9	5.8	2.9	10.14	7.25	8.7	1.45	5.8	1.45	5.8	7.25	0	1.45	4.35	no	secreted	0	0	3	0	0	31.88	17.39	50.72	23.19	57.97	18.84	57.97	7.25	34.78	89.86	39.13	24.64	yes	yes	yes	no	no	no
12639	5a4a0f64be76b134be48d19d2051482a	EDL933_0018_083	69	f4bade8b6cc655894283ad479700097cc8a037ed	7.25	4.35	10.14	2.9	1.45	8.7	2.9	5.8	2.9	10.14	7.25	8.7	1.45	5.8	1.45	5.8	7.25	0	1.45	4.35	no	secreted	0	0	1	0	0	34.78	23.19	42.03	24.64	53.62	21.74	33.33	23.19	43.48	97.1	34.78	27.54	yes	yes	yes	yes	no	no
30543	da1d33b725d776d854e1196b6db5a23d	EDL933_0018_084	69	56f7da36f58b87e6707cc9549a86cb44f7752256	7.25	4.35	10.14	2.9	1.45	8.7	2.9	5.8	2.9	10.14	7.25	8.7	1.45	5.8	1.45	5.8	7.25	0	1.45	4.35	no	secreted	0	0	0	0	0	28.99	27.54	43.48	24.64	52.17	23.19	21.74	40.58	37.68	86.96	37.68	23.19	yes	yes	yes	yes	no	no
723	051531b074032e942d80159b216c22ea	EDL933_0018_085	69	ff67fea8f4974d40970600def1176063d3a73aff	7.25	4.35	10.14	2.9	1.45	8.7	2.9	5.8	2.9	10.14	7.25	8.7	1.45	5.8	1.45	5.8	7.25	0	1.45	4.35	no	secreted	0	0	0	0	0	34.78	31.88	33.33	27.54	49.28	23.19	28.99	24.64	46.38	86.96	36.23	31.88	yes	yes	yes	no	no	no
15358	6dbfdef6fd00d88da1a44f85143ba0d2	EDL933_0018_086	69	98363bc3bd57a2a45a0bbe2f19ce1bb317ad3cab	7.25	4.35	10.14	2.9	1.45	8.7	2.9	5.8	2.9	10.14	7.25	8.7	1.45	5.8	1.45	5.8	7.25	0	1.45	4.35	no	secreted	0	0	0	0	0	10.14	43.48	46.38	31.88	53.62	14.49	10.14	55.07	34.78	89.86	31.88	20.29	yes	yes	yes	yes	no	no
26906	bfdf596766fcca8e142bff63df39d710	EDL933_0018_087	69	edb50f7f8026aa4931da32efb892186d7a501f9b	7.25	4.35	10.14	2.9	1.45	8.7	2.9	5.8	2.9	10.14	7.25	8.7	1.45	5.8	1.45	5.8	7.25	0	1.45	4.35	no	secreted	0	0	1	0	0	26.09	40.58	33.33	28.99	47.83	23.19	28.99	30.43	40.58	92.75	26.09	21.74	yes	yes	yes	yes	no	no
2159	0f0bfd6de985ddfb746ac68ec44b7812	EDL933_0018_088	69	7706122de902f4e50ae68dd63eddb12f2f909725	7.25	4.35	10.14	2.9	1.45	8.7	2.9	5.8	2.9	10.14	7.25	8.7	1.45	5.8	1.45	5.8	7.25	0	1.45	4.35	no	secreted	0	0	0	0	0	26.09	23.19	50.72	20.29	55.07	24.64	66.67	8.7	24.64	97.1	31.88	14.49	yes	yes	yes	yes	no	no
31942	e3aafe26d19c7060fa166b0a1e8828e7	EDL933_0018_089	69	2801acc826ed87d0356e0f70da3e83ec40ebb10b	7.25	4.35	10.14	2.9	1.45	8.7	2.9	5.8	2.9	10.14	7.25	8.7	1.45	5.8	1.45	5.8	7.25	0	1.45	4.35	no	secreted	0	0	0	0	0	33.33	27.54	39.13	15.94	60.87	23.19	28.99	30.43	40.58	95.65	36.23	18.84	yes	yes	no	yes	no	no
21925	9c3305348601822f0cd29c50d34ddda8	EDL933_0018_090	69	e4c396e21fd67992535940c7250efc8f4338bc8d	7.25	4.35	10.14	2.9	1.45	8.7	2.9	5.8	2.9	10.14	7.25	8.7	1.45	5.8	1.45	5.8	7.25	0	1.45	4.35	no	secreted	0	0	1	0	0	26.09	17.39	56.52	24.64	56.52	18.84	33.33	36.23	30.43	75.36	34.78	28.99	yes	yes	yes	yes	no	no
24946	b1e700e17fd1ccca54d3625598e7b595	EDL933_0018_091	69	598f3eaf263b4004c0593cbe0706e71011df2387	7.25	4.35	10.14	2.9	1.45	8.7	2.9	5.8	2.9	10.14	7.25	8.7	1.45	5.8	1.45	5.8	7.25	0	1.45	4.35	no	secreted	0	0	0	0	0	30.43	23.19	46.38	21.74	57.97	20.29	39.13	13.04	47.83	91.3	28.99	26.09	yes	yes	yes	yes	no	no
13972	63cbb10969e12ff3f3b297a49608fec9	EDL933_0018_092	69	0ccfb827dc3eba1009cca8e49e2c79e4466343f9	7.25	4.35	10.14	2.9	1.45	8.7	2.9	5.8	2.9	10.14	7.25	8.7	1.45	5.8	1.45	5.8	7.25	0	1.45	4.35	no	secreted	0	0	3	0	0	20.29	30.43	49.28	18.84	57.97	23.19	42.03	21.74	36.23	86.96	33.33	23.19	yes	yes	yes	yes	no	no
7706	36ca9951778979ed2c45bc396196d61d	EDL933_0018_093	69	2963fd199f6eca156c1ee707e761131e7807f08f	7.25	4.35	10.14	2.9	1.45	8.7	2.9	5.8	2.9	10.14	7.25	8.7	1.45	5.8	1.45	5.8	7.25	0	1.45	4.35	no	secreted	0	0	2	0	0	24.64	21.74	53.62	20.29	56.52	23.19	39.13	14.49	46.38	73.91	33.33	33.33	yes	yes	yes	yes	no	no
13802	62924a84d2686032ed0c273ef9738988	EDL933_0018_094	69	b6c9d1642eb7d168b43b1beec3711d20c8130258	7.25	4.35	10.14	2.9	1.45	8.7	2.9	5.8	2.9	10.14	7.25	8.7	1.45	5.8	1.45	5.8	7.25	0	1.45	4.35	no	secreted	0	0	1	0	0	21.74	31.88	46.38	27.54	53.62	18.84	10.14	42.03	47.83	81.16	28.99	15.94	yes	yes	yes	no	no	no
10111	4839370de9028d1c941c5aa28d99c995	EDL933_0018_095	69	dcca21dba31d1fc7065dbfc0500dd7a714ecaa38	7.25	4.35	10.14	2.9	1.45	8.7	2.9	5.8	2.9	10.14	7.25	8.7	1.45	5.8	1.45	5.8	7.25	0	1.45	4.35	no	secreted	0	0	1	0	0	28.99	27.54	43.48	20.29	50.72	28.99	40.58	11.59	47.83	86.96	40.58	24.64	yes	yes	no	yes	no	no
7751	37151ce281269c1d98fff710e3778e9e	EDL933_0018_096	69	d028493fbcd424f50b38dbed5fea8e9082dfd37f	7.25	4.35	10.14	2.9	1.45	8.7	2.9	5.8	2.9	10.14	7.25	8.7	1.45	5.8	1.45	5.8	7.25	0	1.45	4.35	no	secreted	0	0	2	0	0	44.93	18.84	36.23	27.54	53.62	18.84	50.72	15.94	33.33	89.86	37.68	26.09	yes	yes	yes	yes	no	no
1936	0d90cabe53bf5c667aaa20daddd99588	EDL933_0018_097	69	5be13ce8418315d6244a30175381ed5de5b916a1	7.25	4.35	10.14	2.9	1.45	8.7	2.9	5.8	2.9	10.14	7.25	8.7	1.45	5.8	1.45	5.8	7.25	0	1.45	4.35	no	secreted	0	0	0	0	0	28.99	23.19	47.83	17.39	62.32	20.29	57.97	13.04	28.99	100	37.68	28.99	yes	yes	yes	yes	no	no
24013	ab09d3f8ac1afec281d28ff3b3a9ef47	EDL933_0018_098	69	3d407ec189a9e4a0a7f9ec5a5bf474008f2d1998	7.25	4.35	10.14	2.9	1.45	8.7	2.9	5.8	2.9	10.14	7.25	8.7	1.45	5.8	1.45	5.8	7.25	0	1.45	4.35	no	secreted	0	0	0	0	0	44.93	24.64	30.43	17.39	59.42	23.19	24.64	42.03	33.33	91.3	28.99	20.29	yes	yes	yes	yes	no	no
24791	b0ba71857a1d445440373c55e45c96d0	EDL933_0018_099	69	27dfbae7a1e81ebd7a66318646aa0a1d37380a19	7.25	4.35	10.14	2.9	1.45	8.7	2.9	5.8	2.9	10.14	7.25	8.7	1.45	5.8	1.45	5.8	7.25	0	1.45	4.35	no	secreted	0	0	0	0	0	42.03	4.35	53.62	24.64	49.28	26.09	57.97	4.35	37.68	88.41	33.33	36.23	yes	yes	yes	yes	no	no
19602	8bd25874a2804986021725f690bb036e	EDL933_0018_100	69	df1ce2e0f9f5a1e17ac9406f2b5af93efc40696b	7.25	4.35	10.14	2.9	1.45	8.7	2.9	5.8	2.9	10.14	7.25	8.7	1.45	5.8	1.45	5.8	7.25	0	1.45	4.35	no	secreted	0	0	0	0	0	30.43	20.29	49.28	34.78	52.17	13.04	43.48	20.29	36.23	57.97	40.58	36.23	yes	yes	yes	no	no	no
250	e20b0f65c1467139463da0951cf5858a	EDL933_0023	61	115737f8c2e5194d8dd9ba25de7c3e2ecd3b3302	22.95	4.92	6.56	3.28	0	3.28	6.56	3.28	3.28	8.2	4.92	14.75	4.92	3.28	1.64	0	3.28	0	1.64	3.28	yes	cytoplasm	0	0	15	17	20	78.69	0	21.31	13.11	65.57	21.31	85.25	0	14.75	100	81.97	60.66	yes	yes	yes	yes	no	no
28308	ca49484a15fd8367f0d5d8e9f01cb1bc	EDL933_0023_001	61	7d3a09dde25a1731d3e9360d297c4fde20e4cbd0	22.95	4.92	6.56	3.28	0	3.28	6.56	3.28	3.28	8.2	4.92	14.75	4.92	3.28	1.64	0	3.28	0	1.64	3.28	no	secreted	0	0	1	0	0	80.33	0	19.67	31.15	54.1	14.75	81.97	0	18.03	95.08	37.7	62.3	yes	yes	yes	yes	no	no
21378	986b5ce90177aafd8bbfafa7a8a0d897	EDL933_0023_002	61	70465fc37076413a52b24688148426ebb69b1b87	22.95	4.92	6.56	3.28	0	3.28	6.56	3.28	3.28	8.2	4.92	14.75	4.92	3.28	1.64	0	3.28	0	1.64	3.28	no	periplasm	0	0	1	0	0	73.77	0	26.23	26.23	55.74	18.03	77.05	1.64	21.31	98.36	32.79	47.54	yes	yes	yes	yes	no	no
16617	76a51ba174ee9bc3597db995f70f7e85	EDL933_0023_003	61	7650e9e470bea0aa3e441dff6ed61e451e9c7963	22.95	4.92	6.56	3.28	0	3.28	6.56	3.28	3.28	8.2	4.92	14.75	4.92	3.28	1.64	0	3.28	0	1.64	3.28	no	periplasm	0	0	3	0	1	75.41	0	24.59	26.23	60.66	13.11	88.52	0	11.48	100	40.98	52.46	yes	yes	yes	yes	no	no
32884	ea3322a5624c3bb063c649ea7f6681ce	EDL933_0023_004	61	a5db11e9bd86edd259c69e1ade5ea6331d64b977	22.95	4.92	6.56	3.28	0	3.28	6.56	3.28	3.28	8.2	4.92	14.75	4.92	3.28	1.64	0	3.28	0	1.64	3.28	no	secreted	0	0	0	0	0	86.89	0	13.11	18.03	67.21	14.75	85.25	0	14.75	100	39.34	62.3	yes	yes	yes	yes	no	no
27778	c6b37c71c80fd99c86fcb4638130948a	EDL933_0023_005	61	5e9eb073ea9fa4ac42ab28e2d1ac5da3dc2646a1	22.95	4.92	6.56	3.28	0	3.28	6.56	3.28	3.28	8.2	4.92	14.75	4.92	3.28	1.64	0	3.28	0	1.64	3.28	no	secreted	0	0	3	0	0	86.89	0	13.11	18.03	70.49	11.48	88.52	0	11.48	96.72	31.15	63.93	yes	yes	yes	yes	no	no
24086	ab70db2594fd898713fbffbef82c9f41	EDL933_0023_006	61	6a184c25979d4498ce7f1bdba18d3cba9a5b0fac	22.95	4.92	6.56	3.28	0	3.28	6.56	3.28	3.28	8.2	4.92	14.75	4.92	3.28	1.64	0	3.28	0	1.64	3.28	no	periplasm	0	0	3	0	1	72.13	0	27.87	18.03	63.93	18.03	63.93	14.75	21.31	100	49.18	57.38	yes	yes	yes	yes	no	no
2849	142a8470f7d1991b555271fca75c86ef	EDL933_0023_007	61	faf0f310ec001272b1a5a5f4b797b53edb7e8748	22.95	4.92	6.56	3.28	0	3.28	6.56	3.28	3.28	8.2	4.92	14.75	4.92	3.28	1.64	0	3.28	0	1.64	3.28	no	secreted	0	0	4	0	0	85.25	0	14.75	19.67	62.3	18.03	70.49	9.84	19.67	100	44.26	47.54	yes	yes	yes	yes	no	no
33373	edd32535dcf15510f1b54a1851c9df1d	EDL933_0023_008	61	57c3a94c53b6a126a286f5543f52dd22d3cf1cdf	22.95	4.92	6.56	3.28	0	3.28	6.56	3.28	3.28	8.2	4.92	14.75	4.92	3.28	1.64	0	3.28	0	1.64	3.28	no	secreted	0	0	1	0	0	83.61	0	16.39	19.67	65.57	14.75	68.85	0	31.15	100	32.79	55.74	yes	yes	yes	yes	no	no
14138	651b65b4d980bc1ac1d6441d621ef249	EDL933_0023_009	61	2cc1ce3e4b6be6bdf1f80d56630cfec2933fed7e	22.95	4.92	6.56	3.28	0	3.28	6.56	3.28	3.28	8.2	4.92	14.75	4.92	3.28	1.64	0	3.28	0	1.64	3.28	no	periplasm	0	0	2	0	0	90.16	0	9.84	19.67	65.57	14.75	80.33	0	19.67	100	29.51	63.93	yes	yes	yes	yes	no	no
22919	a3c8a861df16ff2fb8b838b60a292d1a	EDL933_0023_010	61	584a2e5448b5a879f4b96284a9015316c5818630	22.95	4.92	6.56	3.28	0	3.28	6.56	3.28	3.28	8.2	4.92	14.75	4.92	3.28	1.64	0	3.28	0	1.64	3.28	no	periplasm	0	0	0	0	0	83.61	0	16.39	27.87	59.02	13.11	72.13	8.2	19.67	100	37.7	47.54	yes	yes	yes	yes	no	no
26015	b9b01de261547eaf4c04e79099b862ae	EDL933_0023_011	61	a53c88d0ae36951e3bda7e53132b07cf48619bac	22.95	4.92	6.56	3.28	0	3.28	6.56	3.28	3.28	8.2	4.92	14.75	4.92	3.28	1.64	0	3.28	0	1.64	3.28	no	periplasm	0	0	0	0	0	86.89	0	13.11	24.59	62.3	13.11	86.89	0	13.11	98.36	34.43	52.46	yes	yes	yes	yes	no	no
23975	aac75b9ffe4242be12507aa778ab4386	EDL933_0023_012	61	cad28a90e6fc9e4c9c9660ef1d18e57c3e0e211d	22.95	4.92	6.56	3.28	0	3.28	6.56	3.28	3.28	8.2	4.92	14.75	4.92	3.28	1.64	0	3.28	0	1.64	3.28	no	secreted	0	0	1	0	0	73.77	3.28	22.95	24.59	59.02	16.39	75.41	0	24.59	95.08	37.7	50.82	yes	yes	yes	yes	no	no
1412	09d747f8eb09e47cc9fd62d5ed6880cc	EDL933_0023_013	61	8d8b414284f4cb7705c5b752e7bf0ca2d3726ba8	22.95	4.92	6.56	3.28	0	3.28	6.56	3.28	3.28	8.2	4.92	14.75	4.92	3.28	1.64	0	3.28	0	1.64	3.28	no	periplasm	0	0	1	0	0	93.44	0	6.56	16.39	72.13	11.48	75.41	13.11	11.48	100	37.7	55.74	yes	yes	yes	yes	no	no
10324	49c18122d12b01cc0409eb0cbe7c35ee	EDL933_0023_014	61	0ffe5a82d1256d3c3252ca2da459f5d4af704715	22.95	4.92	6.56	3.28	0	3.28	6.56	3.28	3.28	8.2	4.92	14.75	4.92	3.28	1.64	0	3.28	0	1.64	3.28	no	secreted	0	0	0	0	0	78.69	6.56	14.75	27.87	62.3	9.84	59.02	19.67	21.31	96.72	32.79	63.93	yes	yes	yes	yes	no	no
13238	5e608682cdd587edab694bd43fac562b	EDL933_0023_015	61	48e857477c14a74ecd4b736f00ed26a14823bd7d	22.95	4.92	6.56	3.28	0	3.28	6.56	3.28	3.28	8.2	4.92	14.75	4.92	3.28	1.64	0	3.28	0	1.64	3.28	no	secreted	0	0	1	0	0	90.16	0	9.84	18.03	63.93	18.03	77.05	3.28	19.67	100	45.9	63.93	no	yes	yes	yes	no	no
12443	5905bb3ef2c21fdd23710bec7219b77a	EDL933_0023_016	61	f2f019b80c4356e342e12dd6953d6bc6da177190	22.95	4.92	6.56	3.28	0	3.28	6.56	3.28	3.28	8.2	4.92	14.75	4.92	3.28	1.64	0	3.28	0	1.64	3.28	no	secreted	0	0	1	0	0	73.77	6.56	19.67	27.87	54.1	18.03	49.18	22.95	27.87	100	32.79	42.62	yes	yes	yes	yes	no	no
7325	341de47641cbb65455d28aabe457b90b	EDL933_0023_017	61	6a89642cebc9879365c9862d84c045070ac75993	22.95	4.92	6.56	3.28	0	3.28	6.56	3.28	3.28	8.2	4.92	14.75	4.92	3.28	1.64	0	3.28	0	1.64	3.28	no	periplasm	0	0	3	0	0	91.8	0	8.2	18.03	62.3	19.67	95.08	0	4.92	100	44.26	54.1	yes	yes	yes	yes	no	no
13617	6114008f4f8660686c3e1b50d54849a0	EDL933_0023_018	61	a9db0e08dd833fa8bcb294098df22ac7fc8d6b89	22.95	4.92	6.56	3.28	0	3.28	6.56	3.28	3.28	8.2	4.92	14.75	4.92	3.28	1.64	0	3.28	0	1.64	3.28	no	periplasm	0	0	1	0	1	91.8	0	8.2	26.23	62.3	11.48	93.44	0	6.56	86.89	47.54	57.38	yes	yes	yes	no	no	no
1869	0d18324aa836f69d6cbed25380de4bbb	EDL933_0023_019	61	f1c588a3fbc9c4517c87d7c310905fdbb2eb8154	22.95	4.92	6.56	3.28	0	3.28	6.56	3.28	3.28	8.2	4.92	14.75	4.92	3.28	1.64	0	3.28	0	1.64	3.28	no	secreted	0	0	0	0	0	77.05	0	22.95	18.03	62.3	19.67	81.97	0	18.03	100	36.07	57.38	yes	yes	yes	yes	no	no
35606	fdefc8c3721d3b786b057fd493d4bb18	EDL933_0023_020	61	434145f9983bf422916bca292a2e4d2b851064ff	22.95	4.92	6.56	3.28	0	3.28	6.56	3.28	3.28	8.2	4.92	14.75	4.92	3.28	1.64	0	3.28	0	1.64	3.28	no	periplasm	0	0	3	0	0	88.52	0	11.48	31.15	52.46	16.39	90.16	0	9.84	96.72	36.07	55.74	yes	yes	yes	yes	no	no
27091	c157f8bdbc23acc195cbdc659dc1c1e0	EDL933_0023_021	61	7ef07d6e58132f70053509aab1e02192a84c0439	22.95	4.92	6.56	3.28	0	3.28	6.56	3.28	3.28	8.2	4.92	14.75	4.92	3.28	1.64	0	3.28	0	1.64	3.28	no	secreted	0	0	1	1	0	86.89	0	13.11	21.31	65.57	13.11	90.16	0	9.84	98.36	40.98	49.18	yes	yes	yes	yes	no	no
8334	3b7649e9f4d5b94837d599948fedd801	EDL933_0023_022	61	6300a23073acfec24be3ab15c854f3cc61b2fe49	22.95	4.92	6.56	3.28	0	3.28	6.56	3.28	3.28	8.2	4.92	14.75	4.92	3.28	1.64	0	3.28	0	1.64	3.28	no	secreted	0	0	0	0	0	90.16	0	9.84	26.23	62.3	11.48	81.97	0	18.03	91.8	45.9	52.46	yes	yes	yes	yes	no	no
18299	82935a9598b01d9f802243a9b35d883d	EDL933_0023_023	61	ba8fc9f71baec426579c1c6b4954de723f25f398	22.95	4.92	6.56	3.28	0	3.28	6.56	3.28	3.28	8.2	4.92	14.75	4.92	3.28	1.64	0	3.28	0	1.64	3.28	no	periplasm	0	0	4	1	2	83.61	0	16.39	19.67	65.57	14.75	75.41	4.92	19.67	100	40.98	55.74	yes	yes	yes	yes	no	no
699	04ea7a4724c7b804040eceae377a121a	EDL933_0023_024	61	1d5b5b42f95d2ff2a3bc5a490e2f01c24394c5a2	22.95	4.92	6.56	3.28	0	3.28	6.56	3.28	3.28	8.2	4.92	14.75	4.92	3.28	1.64	0	3.28	0	1.64	3.28	no	periplasm	0	0	1	0	0	85.25	0	14.75	22.95	67.21	9.84	85.25	0	14.75	100	37.7	67.21	yes	yes	yes	yes	no	no
12056	55f2010f0e4d83a4c549da8149517cf2	EDL933_0023_025	61	af669d96e265c54f16e53389633c7344c9293abb	22.95	4.92	6.56	3.28	0	3.28	6.56	3.28	3.28	8.2	4.92	14.75	4.92	3.28	1.64	0	3.28	0	1.64	3.28	no	secreted	0	0	1	0	0	90.16	0	9.84	22.95	62.3	14.75	83.61	0	16.39	100	36.07	65.57	yes	yes	yes	yes	no	no
33756	f069342a0eb3fb0b4390dfd612f310b5	EDL933_0023_026	61	239adb1ab9757a4671f0c676c7864a5e244fee33	22.95	4.92	6.56	3.28	0	3.28	6.56	3.28	3.28	8.2	4.92	14.75	4.92	3.28	1.64	0	3.28	0	1.64	3.28	no	secreted	0	0	1	0	0	91.8	0	8.2	18.03	59.02	22.95	88.52	0	11.48	100	42.62	73.77	yes	yes	yes	yes	no	no
32076	e4a5ba6a4f333b04ee5363f5dcbd6319	EDL933_0023_027	61	06b52c6b5a6c2d189cf1b2b9f8351847ee55128e	22.95	4.92	6.56	3.28	0	3.28	6.56	3.28	3.28	8.2	4.92	14.75	4.92	3.28	1.64	0	3.28	0	1.64	3.28	no	periplasm	0	0	3	0	0	85.25	0	14.75	22.95	62.3	14.75	88.52	0	11.48	100	37.7	50.82	yes	yes	yes	yes	no	no
15283	6d38523e43e54aeab69995d3caedd1d0	EDL933_0023_028	61	46855cbcb29aa8e688b22c44fec2b3f53faf476d	22.95	4.92	6.56	3.28	0	3.28	6.56	3.28	3.28	8.2	4.92	14.75	4.92	3.28	1.64	0	3.28	0	1.64	3.28	no	periplasm	0	0	0	0	0	80.33	0	19.67	27.87	59.02	13.11	75.41	6.56	18.03	100	39.34	63.93	yes	yes	yes	yes	no	no
13371	5f4823c983da40b226cbe08bf46a8050	EDL933_0023_029	61	831d0fb3602cf76d23d9790ef4e1121a5c9ce928	22.95	4.92	6.56	3.28	0	3.28	6.56	3.28	3.28	8.2	4.92	14.75	4.92	3.28	1.64	0	3.28	0	1.64	3.28	no	secreted	0	0	0	0	0	80.33	0	19.67	32.79	57.38	9.84	81.97	0	18.03	91.8	45.9	49.18	yes	yes	yes	no	no	no
31083	ddd93ec3a11f08d74a6cd5ac3a3a9ad0	EDL933_0023_030	61	6c53382cead9edb40ad6829d41d314c7a3db137c	22.95	4.92	6.56	3.28	0	3.28	6.56	3.28	3.28	8.2	4.92	14.75	4.92	3.28	1.64	0	3.28	0	1.64	3.28	no	periplasm	0	0	3	0	0	75.41	4.92	19.67	19.67	57.38	22.95	77.05	3.28	19.67	100	26.23	68.85	yes	yes	yes	yes	no	no
20893	94e5a164ce8ece184cda459169470591	EDL933_0023_031	61	9cbe60eafe3878de8f81e6d4ab399084e0d2d101	22.95	4.92	6.56	3.28	0	3.28	6.56	3.28	3.28	8.2	4.92	14.75	4.92	3.28	1.64	0	3.28	0	1.64	3.28	no	secreted	0	0	1	0	0	85.25	0	14.75	29.51	59.02	11.48	90.16	0	9.84	90.16	42.62	47.54	yes	yes	yes	yes	no	no
19142	888c23b5058d76c717406088b1c50e39	EDL933_0023_032	61	870c392acc9601aef179367ef15d295f28be6c70	22.95	4.92	6.56	3.28	0	3.28	6.56	3.28	3.28	8.2	4.92	14.75	4.92	3.28	1.64	0	3.28	0	1.64	3.28	no	periplasm	0	0	3	0	0	85.25	0	14.75	18.03	62.3	19.67	80.33	0	19.67	100	32.79	42.62	yes	yes	yes	yes	no	no
32948	eaadd06a52f081fdf6caa1d75e833013	EDL933_0023_033	61	9305a5b51d0f553a8a122b1698106cf4407afe9f	22.95	4.92	6.56	3.28	0	3.28	6.56	3.28	3.28	8.2	4.92	14.75	4.92	3.28	1.64	0	3.28	0	1.64	3.28	no	periplasm	0	0	0	0	0	78.69	0	21.31	24.59	54.1	21.31	45.9	18.03	36.07	100	40.98	57.38	yes	yes	yes	yes	no	no
26684	be706b59b9fde19e1dac98a22eb4bf1f	EDL933_0023_034	61	2368c81c55b6c44eb76886aaae819560a2366506	22.95	4.92	6.56	3.28	0	3.28	6.56	3.28	3.28	8.2	4.92	14.75	4.92	3.28	1.64	0	3.28	0	1.64	3.28	no	periplasm	0	0	4	0	0	81.97	0	18.03	29.51	57.38	13.11	91.8	0	8.2	100	49.18	49.18	yes	yes	yes	yes	no	no
11419	51855d56bcf5c3ccecd94d019b92feb2	EDL933_0023_035	61	2c3efa46a00fb2a5b2a779899d6d285544bcc868	22.95	4.92	6.56	3.28	0	3.28	6.56	3.28	3.28	8.2	4.92	14.75	4.92	3.28	1.64	0	3.28	0	1.64	3.28	no	secreted	0	0	1	0	0	81.97	0	18.03	19.67	63.93	16.39	80.33	0	19.67	100	39.34	62.3	yes	yes	yes	yes	no	no
16577	76708c6d949ca89a9e715b1923cb2e1a	EDL933_0023_036	61	d39506b4a9b1df53239cdd2cb16ccd517d96fc50	22.95	4.92	6.56	3.28	0	3.28	6.56	3.28	3.28	8.2	4.92	14.75	4.92	3.28	1.64	0	3.28	0	1.64	3.28	no	periplasm	0	0	0	0	0	90.16	0	9.84	22.95	65.57	11.48	59.02	16.39	24.59	100	42.62	47.54	no	yes	yes	yes	no	no
35228	fb2a81275dcc93881ba8c01d1472de03	EDL933_0023_037	61	ccd92cfc3890bed47c794d7abbded20a2573779e	22.95	4.92	6.56	3.28	0	3.28	6.56	3.28	3.28	8.2	4.92	14.75	4.92	3.28	1.64	0	3.28	0	1.64	3.28	no	periplasm	0	0	2	0	0	67.21	13.11	19.67	27.87	54.1	18.03	67.21	13.11	19.67	90.16	31.15	47.54	yes	yes	yes	no	no	no
680	04c8293b20e589deecf67b5a68bda39d	EDL933_0023_038	61	158b40fe81ab74dfbf1d2d9c49f2e6c42fcfe636	22.95	4.92	6.56	3.28	0	3.28	6.56	3.28	3.28	8.2	4.92	14.75	4.92	3.28	1.64	0	3.28	0	1.64	3.28	no	periplasm	0	0	0	0	0	62.3	8.2	29.51	19.67	70.49	9.84	72.13	4.92	22.95	100	39.34	47.54	yes	yes	yes	yes	no	no
24836	b1121acf1eee723e43800aaf0b5d0b91	EDL933_0023_039	61	32fb3941ff3ddc76b67d1420c4618e56e2e71ab1	22.95	4.92	6.56	3.28	0	3.28	6.56	3.28	3.28	8.2	4.92	14.75	4.92	3.28	1.64	0	3.28	0	1.64	3.28	no	secreted	0	0	5	0	0	85.25	0	14.75	19.67	65.57	14.75	73.77	3.28	22.95	100	31.15	65.57	yes	yes	yes	yes	no	no
31830	e2d735bd0f6266e6e677ccbbedd78be5	EDL933_0023_040	61	dac8522f829a3992518f3fc93516deb50a2acd79	22.95	4.92	6.56	3.28	0	3.28	6.56	3.28	3.28	8.2	4.92	14.75	4.92	3.28	1.64	0	3.28	0	1.64	3.28	no	periplasm	0	0	3	0	0	85.25	0	14.75	24.59	68.85	6.56	78.69	3.28	18.03	100	36.07	54.1	yes	yes	yes	yes	no	no
9773	45c2b63c6ec3da055bf230814d553d05	EDL933_0023_041	61	4c817405c4cf826faf02e420ffb968e037972c19	22.95	4.92	6.56	3.28	0	3.28	6.56	3.28	3.28	8.2	4.92	14.75	4.92	3.28	1.64	0	3.28	0	1.64	3.28	no	secreted	0	0	2	0	0	78.69	0	21.31	27.87	62.3	9.84	72.13	0	27.87	100	42.62	59.02	yes	yes	yes	yes	no	no
21823	9b7354d25deff696b1407b3e9812be2f	EDL933_0023_042	61	1b23bdb6f0f634f2941dcfad137b83735c634b34	22.95	4.92	6.56	3.28	0	3.28	6.56	3.28	3.28	8.2	4.92	14.75	4.92	3.28	1.64	0	3.28	0	1.64	3.28	no	secreted	0	0	3	0	0	85.25	0	14.75	21.31	63.93	14.75	85.25	0	14.75	100	36.07	60.66	yes	yes	yes	yes	no	no
31997	e418969eed922b63e6c9639549871951	EDL933_0023_043	61	b76e6fc1b85c7cbe622a59dd253bafe16bcaf04d	22.95	4.92	6.56	3.28	0	3.28	6.56	3.28	3.28	8.2	4.92	14.75	4.92	3.28	1.64	0	3.28	0	1.64	3.28	no	secreted	0	0	1	0	0	88.52	0	11.48	19.67	72.13	8.2	80.33	0	19.67	100	31.15	54.1	yes	yes	yes	yes	no	no
14367	669d29edb305cebbada0e73a46be6058	EDL933_0023_044	61	7dcbcdcf79248105875819a85632d82f9cc537b7	22.95	4.92	6.56	3.28	0	3.28	6.56	3.28	3.28	8.2	4.92	14.75	4.92	3.28	1.64	0	3.28	0	1.64	3.28	no	periplasm	0	0	0	0	0	80.33	0	19.67	19.67	55.74	24.59	80.33	8.2	11.48	100	37.7	45.9	yes	yes	yes	yes	no	no
23050	a48c40f09e32af33887974328a98339b	EDL933_0023_045	61	0593fb5cde9e2be94305e2b1f06c371f37d454d3	22.95	4.92	6.56	3.28	0	3.28	6.56	3.28	3.28	8.2	4.92	14.75	4.92	3.28	1.64	0	3.28	0	1.64	3.28	no	secreted	0	0	3	1	2	86.89	0	13.11	19.67	63.93	16.39	81.97	0	18.03	98.36	45.9	67.21	yes	yes	yes	yes	no	no
35519	fd4da09206cf702b4de6bb83c038d6d9	EDL933_0023_046	61	6df264445801ff1256e7465f34af55935f6938b5	22.95	4.92	6.56	3.28	0	3.28	6.56	3.28	3.28	8.2	4.92	14.75	4.92	3.28	1.64	0	3.28	0	1.64	3.28	no	secreted	0	0	2	0	0	86.89	0	13.11	21.31	62.3	16.39	77.05	6.56	16.39	100	34.43	49.18	yes	yes	yes	yes	no	no
9257	4202c8af85c4692e31e8efb81110a9c5	EDL933_0023_047	61	ea12cc4c892f516ad7019d06b38d5ef9b2fd309a	22.95	4.92	6.56	3.28	0	3.28	6.56	3.28	3.28	8.2	4.92	14.75	4.92	3.28	1.64	0	3.28	0	1.64	3.28	no	periplasm	0	0	1	1	0	81.97	0	18.03	16.39	67.21	16.39	86.89	0	13.11	100	34.43	55.74	yes	yes	yes	yes	no	no
24311	ad0a9565b0d3319e873d7e3e5824a93d	EDL933_0023_048	61	8c5769206928b14a37370feef491714eb78f23c9	22.95	4.92	6.56	3.28	0	3.28	6.56	3.28	3.28	8.2	4.92	14.75	4.92	3.28	1.64	0	3.28	0	1.64	3.28	no	secreted	0	0	0	0	0	85.25	0	14.75	26.23	60.66	13.11	78.69	6.56	14.75	98.36	29.51	54.1	yes	yes	yes	yes	no	no
26994	c09643e0b04928b37bc99edb16a67eaf	EDL933_0023_049	61	a4c69a1deabf906863d97f8cc52e6fe9d368eaea	22.95	4.92	6.56	3.28	0	3.28	6.56	3.28	3.28	8.2	4.92	14.75	4.92	3.28	1.64	0	3.28	0	1.64	3.28	no	periplasm	0	0	1	0	0	81.97	0	18.03	18.03	70.49	11.48	77.05	1.64	21.31	100	42.62	57.38	yes	yes	yes	yes	no	no
5084	2410bc4e2594cd754a0372f17a0ab22b	EDL933_0023_050	61	5d6bb1d6292fe5e829bdc7824878ed4381ff0604	22.95	4.92	6.56	3.28	0	3.28	6.56	3.28	3.28	8.2	4.92	14.75	4.92	3.28	1.64	0	3.28	0	1.64	3.28	no	periplasm	0	0	3	0	0	83.61	0	16.39	26.23	63.93	9.84	73.77	8.2	18.03	100	49.18	63.93	yes	yes	no	yes	no	no
33594	ef6008260c97edd1e349ea0f4e5b5c2c	EDL933_0023_051	61	065a48166940d237b7962ef8f036360b6a734024	22.95	4.92	6.56	3.28	0	3.28	6.56	3.28	3.28	8.2	4.92	14.75	4.92	3.28	1.64	0	3.28	0	1.64	3.28	no	secreted	0	0	2	0	0	85.25	0	14.75	16.39	62.3	21.31	68.85	9.84	21.31	100	34.43	60.66	yes	yes	yes	yes	no	no
33613	ef7ac5b0350f29746246670def766372	EDL933_0023_052	61	3d5648e004348620f338bfc009db544b68c0ed80	22.95	4.92	6.56	3.28	0	3.28	6.56	3.28	3.28	8.2	4.92	14.75	4.92	3.28	1.64	0	3.28	0	1.64	3.28	no	periplasm	0	0	0	0	0	85.25	0	14.75	22.95	70.49	6.56	60.66	0	39.34	100	39.34	50.82	yes	yes	yes	yes	no	no
667	04b42506e4f963f0a4a74cbce6119e20	EDL933_0023_053	61	542307d14083ddb5945688e202a68013d7f8d799	22.95	4.92	6.56	3.28	0	3.28	6.56	3.28	3.28	8.2	4.92	14.75	4.92	3.28	1.64	0	3.28	0	1.64	3.28	no	periplasm	0	0	0	0	0	85.25	0	14.75	22.95	65.57	11.48	85.25	0	14.75	98.36	39.34	54.1	yes	yes	yes	yes	no	no
7575	35ff9a2600b05b78cb281137aa6686c2	EDL933_0023_054	61	d069ebb3e5323f59f7e5a61be4f92872fa6e8b60	22.95	4.92	6.56	3.28	0	3.28	6.56	3.28	3.28	8.2	4.92	14.75	4.92	3.28	1.64	0	3.28	0	1.64	3.28	no	periplasm	0	0	3	0	0	85.25	0	14.75	26.23	65.57	8.2	80.33	4.92	14.75	100	44.26	59.02	no	yes	yes	yes	no	no
35522	fd5027977dcfca71b732f29a183f36b2	EDL933_0023_055	61	8d86fcfe0437c4c18f3a7f2eeab483d3f0f8dd7c	22.95	4.92	6.56	3.28	0	3.28	6.56	3.28	3.28	8.2	4.92	14.75	4.92	3.28	1.64	0	3.28	0	1.64	3.28	no	periplasm	0	0	1	0	0	75.41	0	24.59	21.31	59.02	19.67	62.3	14.75	22.95	100	39.34	55.74	yes	yes	yes	yes	no	no
443	031f826b9d045df15d7c0a0bdd678449	EDL933_0023_056	61	1107e1c3a0c2e6d655894e4a18af9d25385a57d4	22.95	4.92	6.56	3.28	0	3.28	6.56	3.28	3.28	8.2	4.92	14.75	4.92	3.28	1.64	0	3.28	0	1.64	3.28	no	secreted	0	0	6	0	1	86.89	0	13.11	24.59	65.57	9.84	88.52	0	11.48	100	29.51	45.9	yes	no	yes	yes	no	no
24264	acb7aaa8506cad890938a8653b2ca388	EDL933_0023_057	61	e058bfe0e06bccc65ffdb98004c8538153003f07	22.95	4.92	6.56	3.28	0	3.28	6.56	3.28	3.28	8.2	4.92	14.75	4.92	3.28	1.64	0	3.28	0	1.64	3.28	no	secreted	0	0	2	0	0	85.25	0	14.75	26.23	54.1	19.67	85.25	0	14.75	100	42.62	52.46	yes	yes	yes	yes	no	no
23141	a51872d423f485179c724c7b411dc0b3	EDL933_0023_058	61	b94696aa3df1ac0d82eac18a1b5ff1493d531e91	22.95	4.92	6.56	3.28	0	3.28	6.56	3.28	3.28	8.2	4.92	14.75	4.92	3.28	1.64	0	3.28	0	1.64	3.28	no	secreted	0	0	2	1	0	73.77	0	26.23	22.95	62.3	14.75	55.74	13.11	31.15	100	34.43	57.38	yes	yes	yes	yes	no	no
8714	3e1627b2f69626915c364cc277ebcece	EDL933_0023_059	61	44ae30146424f2e9d59a4f982b5c1a8e6fe09de9	22.95	4.92	6.56	3.28	0	3.28	6.56	3.28	3.28	8.2	4.92	14.75	4.92	3.28	1.64	0	3.28	0	1.64	3.28	no	periplasm	0	0	0	0	0	88.52	0	11.48	24.59	57.38	18.03	86.89	0	13.11	100	37.7	57.38	yes	yes	yes	yes	no	no
2211	0f63485632f9605d6644ffef8afb82b2	EDL933_0023_060	61	ec49954d04ee37c264724ce865b13663ef55eb2d	22.95	4.92	6.56	3.28	0	3.28	6.56	3.28	3.28	8.2	4.92	14.75	4.92	3.28	1.64	0	3.28	0	1.64	3.28	no	secreted	0	0	0	0	0	72.13	3.28	24.59	18.03	60.66	21.31	73.77	1.64	24.59	100	42.62	60.66	yes	yes	no	yes	no	no
21840	9b9253b5b5fb13687c49c787918b0f87	EDL933_0023_061	61	c80ab52bb3d4bd56b5cb0f667f906919706d90a4	22.95	4.92	6.56	3.28	0	3.28	6.56	3.28	3.28	8.2	4.92	14.75	4.92	3.28	1.64	0	3.28	0	1.64	3.28	no	secreted	0	0	0	0	0	80.33	4.92	14.75	14.75	67.21	18.03	63.93	11.48	24.59	100	31.15	63.93	yes	yes	yes	yes	no	no
3005	1573853007843984574ad4fdfe83a2fe	EDL933_0023_062	61	df0ac866ac8462e55cfe5df68de473362cd83bc0	22.95	4.92	6.56	3.28	0	3.28	6.56	3.28	3.28	8.2	4.92	14.75	4.92	3.28	1.64	0	3.28	0	1.64	3.28	no	periplasm	0	0	1	0	1	73.77	3.28	22.95	24.59	59.02	16.39	67.21	8.2	24.59	96.72	50.82	60.66	yes	yes	yes	yes	no	no
3280	171b94d5d123223de0d5ad5d857b82b9	EDL933_0023_063	61	3107602a7951323ebdd111c5bea6aab3cad11703	22.95	4.92	6.56	3.28	0	3.28	6.56	3.28	3.28	8.2	4.92	14.75	4.92	3.28	1.64	0	3.28	0	1.64	3.28	no	secreted	0	0	1	0	0	85.25	0	14.75	19.67	63.93	16.39	72.13	0	27.87	100	37.7	63.93	yes	yes	yes	yes	no	no
2164	0f19004072d97f6a7fd029b77066109f	EDL933_0023_064	61	2ad4307e4a14a01029a20dad51413369d40dec05	22.95	4.92	6.56	3.28	0	3.28	6.56	3.28	3.28	8.2	4.92	14.75	4.92	3.28	1.64	0	3.28	0	1.64	3.28	no	periplasm	0	0	2	0	0	78.69	3.28	18.03	21.31	60.66	18.03	70.49	13.11	16.39	100	37.7	62.3	no	yes	yes	yes	no	no
32969	eaceffb962f3cb887626c83f3f9d8bbe	EDL933_0023_065	61	0d54f1e99ed72211b02dbff3bc183f996c33b0ea	22.95	4.92	6.56	3.28	0	3.28	6.56	3.28	3.28	8.2	4.92	14.75	4.92	3.28	1.64	0	3.28	0	1.64	3.28	no	secreted	0	0	0	0	0	91.8	0	8.2	24.59	60.66	14.75	86.89	0	13.11	98.36	37.7	62.3	yes	yes	yes	yes	no	no
21782	9b2b14d41634b9c7a39b3b10d7d854c2	EDL933_0023_066	61	996ca81869f7553c7573cd5e3c06552093ee7898	22.95	4.92	6.56	3.28	0	3.28	6.56	3.28	3.28	8.2	4.92	14.75	4.92	3.28	1.64	0	3.28	0	1.64	3.28	no	secreted	0	0	0	0	0	86.89	0	13.11	14.75	67.21	18.03	72.13	0	27.87	100	36.07	45.9	yes	yes	yes	yes	no	no
35663	fe4e60ddd7a8b78a5368777cd0e6640b	EDL933_0023_067	61	952415628e8c237b30c78364d693111521d3e2fb	22.95	4.92	6.56	3.28	0	3.28	6.56	3.28	3.28	8.2	4.92	14.75	4.92	3.28	1.64	0	3.28	0	1.64	3.28	no	secreted	0	0	1	0	0	91.8	0	8.2	24.59	59.02	16.39	67.21	9.84	22.95	98.36	29.51	54.1	yes	yes	yes	yes	no	no
31535	e0f42b5c2d03b81482d3e9af6c80998b	EDL933_0023_068	61	64d046ca4433f4ad476bf520c25a58d13bfe9bb3	22.95	4.92	6.56	3.28	0	3.28	6.56	3.28	3.28	8.2	4.92	14.75	4.92	3.28	1.64	0	3.28	0	1.64	3.28	no	periplasm	0	0	3	0	0	81.97	0	18.03	22.95	62.3	14.75	70.49	8.2	21.31	100	37.7	54.1	yes	yes	yes	yes	no	no
21375	98664e6acd5ee3e2903d7dfd5c91d80a	EDL933_0023_069	61	1fcd0dd82f4b416645f0d208d9b57d061283241f	22.95	4.92	6.56	3.28	0	3.28	6.56	3.28	3.28	8.2	4.92	14.75	4.92	3.28	1.64	0	3.28	0	1.64	3.28	no	periplasm	0	0	0	0	0	80.33	0	19.67	16.39	63.93	19.67	60.66	11.48	27.87	100	45.9	62.3	yes	yes	yes	yes	no	no
28986	cf1aeccfbbd202b289ab7b03ebd6b00f	EDL933_0023_070	61	f8a7282ffc8764918deb0702d115d10c65366b98	22.95	4.92	6.56	3.28	0	3.28	6.56	3.28	3.28	8.2	4.92	14.75	4.92	3.28	1.64	0	3.28	0	1.64	3.28	no	periplasm	0	0	1	0	0	90.16	0	9.84	24.59	62.3	13.11	88.52	0	11.48	100	42.62	59.02	yes	yes	yes	yes	no	no
23896	aa3b626e46df673a2df1d4f9352d8966	EDL933_0023_071	61	9d4038c66a66e1a0a9762570514a3f556b7492ff	22.95	4.92	6.56	3.28	0	3.28	6.56	3.28	3.28	8.2	4.92	14.75	4.92	3.28	1.64	0	3.28	0	1.64	3.28	no	secreted	0	0	0	0	0	85.25	0	14.75	31.15	57.38	11.48	77.05	6.56	16.39	100	47.54	62.3	yes	yes	yes	yes	no	no
25938	b92d659249394d3a4c130f2223ee9b40	EDL933_0023_072	61	03c5463f50b462d2965318be5ac63974cd075040	22.95	4.92	6.56	3.28	0	3.28	6.56	3.28	3.28	8.2	4.92	14.75	4.92	3.28	1.64	0	3.28	0	1.64	3.28	no	periplasm	0	0	0	0	0	93.44	0	6.56	29.51	52.46	18.03	80.33	0	19.67	100	29.51	59.02	yes	yes	yes	yes	no	no
18290	828283f11a218ff5d6dbf137cd5a0581	EDL933_0023_073	61	7c22772b3e1b0b544a4c9eb913c6e41f582e4018	22.95	4.92	6.56	3.28	0	3.28	6.56	3.28	3.28	8.2	4.92	14.75	4.92	3.28	1.64	0	3.28	0	1.64	3.28	no	secreted	0	0	2	0	0	81.97	0	18.03	26.23	57.38	16.39	60.66	19.67	19.67	98.36	39.34	47.54	yes	yes	yes	yes	no	no
18833	865e898dd3e031f1daf458bbe65d0625	EDL933_0023_074	61	3ccac7d292b5b071b3190f2de6fa1aa1a43820fb	22.95	4.92	6.56	3.28	0	3.28	6.56	3.28	3.28	8.2	4.92	14.75	4.92	3.28	1.64	0	3.28	0	1.64	3.28	no	secreted	0	0	1	0	0	85.25	0	14.75	24.59	59.02	16.39	85.25	0	14.75	100	32.79	60.66	yes	yes	yes	yes	no	no
28999	cf2e6a5f5f9dddddd0a4f8694b2cd88e	EDL933_0023_075	61	12ef1cd24444ec5053bdcd7edfceab6112e3c13d	22.95	4.92	6.56	3.28	0	3.28	6.56	3.28	3.28	8.2	4.92	14.75	4.92	3.28	1.64	0	3.28	0	1.64	3.28	no	periplasm	0	0	1	0	0	86.89	0	13.11	29.51	60.66	9.84	86.89	0	13.11	90.16	39.34	63.93	yes	yes	yes	yes	no	no
5318	25e61c0f698f9077d0b0bac2037f6ee9	EDL933_0023_076	61	867538ddec8034de5d356aa0becdd725472f6ba3	22.95	4.92	6.56	3.28	0	3.28	6.56	3.28	3.28	8.2	4.92	14.75	4.92	3.28	1.64	0	3.28	0	1.64	3.28	no	secreted	0	0	0	0	0	83.61	4.92	11.48	22.95	62.3	14.75	70.49	1.64	27.87	100	45.9	63.93	yes	yes	yes	yes	no	no
35647	fe3b8ba7a68c31d5635a7e95195882af	EDL933_0023_077	61	af01e06f53acbf43c17f0241b177d5c5ba5ccdb7	22.95	4.92	6.56	3.28	0	3.28	6.56	3.28	3.28	8.2	4.92	14.75	4.92	3.28	1.64	0	3.28	0	1.64	3.28	no	secreted	0	0	2	0	0	88.52	0	11.48	27.87	54.1	18.03	75.41	9.84	14.75	100	39.34	63.93	yes	yes	yes	yes	no	no
24785	b0ad7efe2cef871001622cbe6ff5fa7a	EDL933_0023_078	61	b63f2d8fd20e7b7cd027468e0d13687389f22fb1	22.95	4.92	6.56	3.28	0	3.28	6.56	3.28	3.28	8.2	4.92	14.75	4.92	3.28	1.64	0	3.28	0	1.64	3.28	no	secreted	0	0	1	0	0	90.16	0	9.84	19.67	68.85	11.48	60.66	13.11	26.23	100	37.7	55.74	yes	yes	yes	yes	no	no
24552	aec9ec1c5a16b30552c9042dbf9de4af	EDL933_0023_079	61	c9bcea9843062d42001876eda2ce00f8598d2039	22.95	4.92	6.56	3.28	0	3.28	6.56	3.28	3.28	8.2	4.92	14.75	4.92	3.28	1.64	0	3.28	0	1.64	3.28	no	secreted	0	0	4	0	1	88.52	0	11.48	22.95	67.21	9.84	80.33	0	19.67	100	36.07	63.93	yes	yes	yes	yes	no	no
16171	73973b859cd9835c298b11386c4162aa	EDL933_0023_080	61	e99f64b5b1d4964eec31464b766e46d2c52d217e	22.95	4.92	6.56	3.28	0	3.28	6.56	3.28	3.28	8.2	4.92	14.75	4.92	3.28	1.64	0	3.28	0	1.64	3.28	no	secreted	0	0	1	0	0	75.41	0	24.59	21.31	60.66	18.03	77.05	3.28	19.67	100	36.07	57.38	yes	yes	yes	yes	no	no
24334	ad385bbaddb623907945ee729eb99519	EDL933_0023_081	61	c43065e9e3c7bfa2620db0c283ca32b00728699b	22.95	4.92	6.56	3.28	0	3.28	6.56	3.28	3.28	8.2	4.92	14.75	4.92	3.28	1.64	0	3.28	0	1.64	3.28	no	periplasm	0	0	2	0	0	88.52	0	11.48	26.23	60.66	13.11	73.77	6.56	19.67	100	45.9	59.02	yes	yes	yes	yes	no	no
30933	dcc36ad9b515ca4918692c4d4707b6af	EDL933_0023_082	61	dfbf7b1a4804c2127b26757fac6401405d17171a	22.95	4.92	6.56	3.28	0	3.28	6.56	3.28	3.28	8.2	4.92	14.75	4.92	3.28	1.64	0	3.28	0	1.64	3.28	no	periplasm	0	0	0	0	0	86.89	0	13.11	19.67	62.3	18.03	78.69	6.56	14.75	100	36.07	62.3	yes	yes	yes	yes	no	no
6439	2e13451ac677bdc5dab8f7b79926450c	EDL933_0023_083	61	f2ec6ddbb307cb8f935ea7f907a3c2df8843edc5	22.95	4.92	6.56	3.28	0	3.28	6.56	3.28	3.28	8.2	4.92	14.75	4.92	3.28	1.64	0	3.28	0	1.64	3.28	no	secreted	0	0	0	1	0	85.25	0	14.75	24.59	54.1	21.31	77.05	4.92	18.03	100	37.7	60.66	yes	yes	yes	yes	no	no
35593	fdd94e1e3fa7bf6a866fe6f70d3bc054	EDL933_0023_084	61	57371dbedd9c11186dca9922a1f67fdc6e8dd147	22.95	4.92	6.56	3.28	0	3.28	6.56	3.28	3.28	8.2	4.92	14.75	4.92	3.28	1.64	0	3.28	0	1.64	3.28	no	secreted	0	0	0	0	0	86.89	0	13.11	22.95	62.3	14.75	80.33	0	19.67	100	37.7	57.38	yes	yes	yes	yes	no	no
13124	5da3297187f1ed3711c9c47390ab7d31	EDL933_0023_085	61	099ee3101dfb6c8886faf69b8200317264f60d4d	22.95	4.92	6.56	3.28	0	3.28	6.56	3.28	3.28	8.2	4.92	14.75	4.92	3.28	1.64	0	3.28	0	1.64	3.28	no	periplasm	0	0	3	0	0	88.52	0	11.48	27.87	63.93	8.2	90.16	0	9.84	96.72	47.54	65.57	yes	yes	yes	yes	no	no
18595	84c2eb0fbebfe4b6fcc62b42709bd725	EDL933_0023_086	61	574ffadd4a4824f0d1b712dcd136fc109dc07b29	22.95	4.92	6.56	3.28	0	3.28	6.56	3.28	3.28	8.2	4.92	14.75	4.92	3.28	1.64	0	3.28	0	1.64	3.28	no	secreted	0	0	1	0	0	77.05	0	22.95	22.95	63.93	13.11	68.85	11.48	19.67	91.8	52.46	62.3	yes	yes	yes	yes	no	no
20525	9243903d9ac25bdaf4bc5f3290214736	EDL933_0023_087	61	700f1b45f922f1e74326483b5c20bce99fc0d35b	22.95	4.92	6.56	3.28	0	3.28	6.56	3.28	3.28	8.2	4.92	14.75	4.92	3.28	1.64	0	3.28	0	1.64	3.28	no	secreted	0	0	0	0	0	81.97	0	18.03	16.39	63.93	19.67	65.57	6.56	27.87	95.08	44.26	55.74	yes	yes	yes	yes	no	no
20888	94e23632429634ded0b82c7eba71fcbb	EDL933_0023_088	61	a44683a4a3306d82b02141323f786d409ed4695a	22.95	4.92	6.56	3.28	0	3.28	6.56	3.28	3.28	8.2	4.92	14.75	4.92	3.28	1.64	0	3.28	0	1.64	3.28	no	secreted	0	0	3	0	0	88.52	0	11.48	26.23	59.02	14.75	83.61	0	16.39	100	40.98	68.85	yes	yes	yes	yes	no	yes
30059	d6d11d2c796ab2be478529579f3f3226	EDL933_0023_089	61	e796fec0821e7903735f2074c936b0b3cd5ffd6c	22.95	4.92	6.56	3.28	0	3.28	6.56	3.28	3.28	8.2	4.92	14.75	4.92	3.28	1.64	0	3.28	0	1.64	3.28	no	periplasm	0	0	1	0	0	85.25	0	14.75	19.67	67.21	13.11	77.05	0	22.95	100	44.26	54.1	yes	yes	yes	yes	no	no
18293	828a9223dfabbf6b2088720265be4e83	EDL933_0023_090	61	f7e5aab55db35901a87fac909b59b9caa6428146	22.95	4.92	6.56	3.28	0	3.28	6.56	3.28	3.28	8.2	4.92	14.75	4.92	3.28	1.64	0	3.28	0	1.64	3.28	no	periplasm	0	0	2	0	0	80.33	0	19.67	24.59	62.3	13.11	72.13	9.84	18.03	100	45.9	55.74	yes	yes	yes	yes	no	no
21186	970f46281960d983d0fe1b61802ef366	EDL933_0023_091	61	69c30955b4729acd12129c0d1c982c60fd5a4cf5	22.95	4.92	6.56	3.28	0	3.28	6.56	3.28	3.28	8.2	4.92	14.75	4.92	3.28	1.64	0	3.28	0	1.64	3.28	no	periplasm	0	0	2	0	0	85.25	0	14.75	18.03	65.57	16.39	86.89	0	13.11	100	44.26	62.3	yes	yes	no	yes	no	yes
7310	3404b78dde4219be14f102c63f86bed0	EDL933_0023_092	61	f93e2b8cb32bb7625ca8f1b6499ceebf6cb06313	22.95	4.92	6.56	3.28	0	3.28	6.56	3.28	3.28	8.2	4.92	14.75	4.92	3.28	1.64	0	3.28	0	1.64	3.28	no	periplasm	0	0	1	0	0	85.25	0	14.75	29.51	55.74	14.75	90.16	0	9.84	98.36	39.34	57.38	yes	yes	yes	yes	no	no
5108	244a83df014c04f6ca7851010b7a2114	EDL933_0023_093	61	a4444926b55ef89b62bd721fa942861e3fd8f6c4	22.95	4.92	6.56	3.28	0	3.28	6.56	3.28	3.28	8.2	4.92	14.75	4.92	3.28	1.64	0	3.28	0	1.64	3.28	no	periplasm	0	0	0	0	0	80.33	0	19.67	16.39	63.93	19.67	78.69	0	21.31	100	36.07	55.74	yes	yes	yes	yes	no	no
5251	2564b81ff76500c82df8c3d8bcc2a437	EDL933_0023_094	61	6448055a5348ca3db25315c7d1216887860b445d	22.95	4.92	6.56	3.28	0	3.28	6.56	3.28	3.28	8.2	4.92	14.75	4.92	3.28	1.64	0	3.28	0	1.64	3.28	no	secreted	0	0	2	0	0	85.25	0	14.75	21.31	59.02	19.67	91.8	0	8.2	100	54.1	63.93	yes	yes	no	yes	no	yes
8123	39e41c216a90efde416e4a10e6925890	EDL933_0023_095	61	13986cbe2305d6369b7254ebacaf3b6d5fc40506	22.95	4.92	6.56	3.28	0	3.28	6.56	3.28	3.28	8.2	4.92	14.75	4.92	3.28	1.64	0	3.28	0	1.64	3.28	no	periplasm	0	0	4	0	1	91.8	0	8.2	13.11	70.49	16.39	62.3	0	37.7	100	37.7	59.02	yes	yes	yes	yes	no	no
4463	1f9cf6e34001ff1745ef953ad6e02224	EDL933_0023_096	61	94c8e0f6105f612ff8b260c1d8b4f38c0b4eec9e	22.95	4.92	6.56	3.28	0	3.28	6.56	3.28	3.28	8.2	4.92	14.75	4.92	3.28	1.64	0	3.28	0	1.64	3.28	no	periplasm	0	0	2	0	0	81.97	0	18.03	24.59	59.02	16.39	67.21	11.48	21.31	100	39.34	54.1	yes	yes	yes	yes	no	no
25495	b61674c4b0f52480ad884ea2c161c295	EDL933_0023_097	61	85d98dd7e7dc57b66e38314d07c2564c35c4e12a	22.95	4.92	6.56	3.28	0	3.28	6.56	3.28	3.28	8.2	4.92	14.75	4.92	3.28	1.64	0	3.28	0	1.64	3.28	no	secreted	0	0	3	0	0	68.85	11.48	19.67	18.03	63.93	18.03	72.13	4.92	22.95	100	34.43	49.18	yes	yes	yes	yes	no	no
2518	119ef33aad7ddf8d30497a2b231a97a5	EDL933_0023_098	61	8d0a8815626222756fabb01e6378fd3a427cdb01	22.95	4.92	6.56	3.28	0	3.28	6.56	3.28	3.28	8.2	4.92	14.75	4.92	3.28	1.64	0	3.28	0	1.64	3.28	no	periplasm	0	0	2	0	0	81.97	4.92	13.11	27.87	60.66	11.48	90.16	0	9.84	96.72	36.07	45.9	yes	yes	yes	yes	no	no
18411	83610c7d6fb7a8f4d476c21a8160a898	EDL933_0023_099	61	7e147fb6581b51958f829e9942198b9f293e9a9e	22.95	4.92	6.56	3.28	0	3.28	6.56	3.28	3.28	8.2	4.92	14.75	4.92	3.28	1.64	0	3.28	0	1.64	3.28	no	secreted	0	0	3	0	0	83.61	0	16.39	19.67	62.3	18.03	72.13	6.56	21.31	100	42.62	68.85	yes	yes	yes	yes	no	no
17946	7fef20767f441cf840103dd272897611	EDL933_0023_100	61	bd2627d8c3542a341b0f8c6fa5760005335a3118	22.95	4.92	6.56	3.28	0	3.28	6.56	3.28	3.28	8.2	4.92	14.75	4.92	3.28	1.64	0	3.28	0	1.64	3.28	no	periplasm	0	0	2	0	0	73.77	0	26.23	19.67	59.02	21.31	68.85	16.39	14.75	100	37.7	44.26	yes	yes	yes	yes	no	no
156	8f8e463e85c2b8962f8221d434439bda	EDL933_0031	45	1aacd1a4303b2ee1d5f07e5364de38c61bf34ef6	8.89	6.67	11.11	0	0	2.22	2.22	0	4.44	13.33	4.44	4.44	4.44	6.67	8.89	11.11	2.22	0	2.22	6.67	yes	secreted	0	0	0	0	0	28.89	15.56	55.56	33.33	51.11	15.56	17.78	28.89	53.33	93.33	31.11	15.56	yes	yes	yes	yes	no	no
18073	80de8345b86e0214d3609617bd705bc4	EDL933_0031_001	45	a40cb51a1a33fde8d3c41e9ba8b70cb2d71f812d	8.89	6.67	11.11	0	0	2.22	2.22	0	4.44	13.33	4.44	4.44	4.44	6.67	8.89	11.11	2.22	0	2.22	6.67	no	secreted	0	0	0	0	0	42.22	11.11	46.67	24.44	48.89	26.67	28.89	22.22	48.89	100	37.78	11.11	yes	yes	no	yes	no	no
20743	93cacca9635f2a85501f58d65c1937f1	EDL933_0031_002	45	8df36a8e91c599be63756dbf6b85b4de32bc6aec	8.89	6.67	11.11	0	0	2.22	2.22	0	4.44	13.33	4.44	4.44	4.44	6.67	8.89	11.11	2.22	0	2.22	6.67	no	secreted	0	0	0	0	0	17.78	31.11	51.11	26.67	42.22	31.11	0	31.11	68.89	84.44	15.56	0	yes	no	no	no	no	no
17403	7c3ee43f24fff7c6843d334837ea190a	EDL933_0031_003	45	fedb914d564015ee71c31f460e49f297a7e0d405	8.89	6.67	11.11	0	0	2.22	2.22	0	4.44	13.33	4.44	4.44	4.44	6.67	8.89	11.11	2.22	0	2.22	6.67	no	secreted	0	0	1	0	0	46.67	11.11	42.22	31.11	46.67	22.22	62.22	11.11	26.67	82.22	24.44	0	yes	yes	no	no	no	no
28035	c880f5ba454ceba5fabd430b8579aaf4	EDL933_0031_004	45	c2dfac648135cdcae34ed2ad3e47dfc88216088a	8.89	6.67	11.11	0	0	2.22	2.22	0	4.44	13.33	4.44	4.44	4.44	6.67	8.89	11.11	2.22	0	2.22	6.67	no	secreted	0	0	0	0	0	0	46.67	53.33	28.89	48.89	22.22	0	40	60	84.44	24.44	6.67	yes	yes	no	no	no	no
7146	32f6e7b6525d906cda73536f5a6f0240	EDL933_0031_005	45	a803787ed66ebbe094003bfdf76e623e2ee3505f	8.89	6.67	11.11	0	0	2.22	2.22	0	4.44	13.33	4.44	4.44	4.44	6.67	8.89	11.11	2.22	0	2.22	6.67	no	secreted	0	0	0	0	0	35.56	11.11	53.33	20	53.33	26.67	37.78	4.44	57.78	86.67	22.22	2.22	yes	yes	no	no	no	no
1445	0a16b0480b2ece14929449e7c59a9933	EDL933_0031_006	45	945eb5ed6b6b30e232e61ebab109bc007eeaefc7	8.89	6.67	11.11	0	0	2.22	2.22	0	4.44	13.33	4.44	4.44	4.44	6.67	8.89	11.11	2.22	0	2.22	6.67	no	secreted	0	0	0	0	0	40	11.11	48.89	24.44	46.67	28.89	37.78	20	42.22	95.56	31.11	17.78	yes	no	no	no	no	no
26528	bd5c5159c17492f1caeb2957ff2f0874	EDL933_0031_007	45	eb41327237ea89c6339bcf17f3909ec6e7c6595a	8.89	6.67	11.11	0	0	2.22	2.22	0	4.44	13.33	4.44	4.44	4.44	6.67	8.89	11.11	2.22	0	2.22	6.67	no	secreted	0	0	0	0	0	46.67	6.67	46.67	15.56	51.11	33.33	71.11	0	28.89	100	26.67	0	no	yes	no	yes	no	no
30734	db6212679c69156998f9446e70959334	EDL933_0031_008	45	f31aaef02ba8925642de818d004c34dee858892f	8.89	6.67	11.11	0	0	2.22	2.22	0	4.44	13.33	4.44	4.44	4.44	6.67	8.89	11.11	2.22	0	2.22	6.67	no	secreted	0	0	0	0	0	35.56	4.44	60	24.44	48.89	26.67	40	4.44	55.56	93.33	20	0	yes	yes	no	no	no	no
10376	4a1c7b96d88d116e434bff2aba72cd4b	EDL933_0031_009	45	41e5f82e5c1aefd389d35a9d96e3d2a2d73ed5c7	8.89	6.67	11.11	0	0	2.22	2.22	0	4.44	13.33	4.44	4.44	4.44	6.67	8.89	11.11	2.22	0	2.22	6.67	no	secreted	0	0	0	0	0	0	42.22	57.78	35.56	51.11	13.33	11.11	40	48.89	55.56	24.44	4.44	yes	yes	no	no	no	no
25242	b420e207a83f3689969694a6caa13840	EDL933_0031_010	45	6763a87c99ef35d439780fe884a3bf7ebefbbf72	8.89	6.67	11.11	0	0	2.22	2.22	0	4.44	13.33	4.44	4.44	4.44	6.67	8.89	11.11	2.22	0	2.22	6.67	no	secreted	0	0	0	0	0	42.22	11.11	46.67	33.33	48.89	17.78	57.78	13.33	28.89	84.44	31.11	6.67	yes	yes	no	no	no	no
2961	1511484d37cf4567b2ec6d6b5027d72a	EDL933_0031_011	45	fec9d9344093e0be8a95824bb1bf453cbad8b101	8.89	6.67	11.11	0	0	2.22	2.22	0	4.44	13.33	4.44	4.44	4.44	6.67	8.89	11.11	2.22	0	2.22	6.67	no	secreted	0	0	0	0	0	22.22	28.89	48.89	28.89	42.22	28.89	48.89	4.44	46.67	82.22	22.22	4.44	yes	yes	no	no	no	no
14492	677a682210cc511850e13bda48213240	EDL933_0031_012	45	0762e9ec0a68a06960aa61bba4f2998873c69150	8.89	6.67	11.11	0	0	2.22	2.22	0	4.44	13.33	4.44	4.44	4.44	6.67	8.89	11.11	2.22	0	2.22	6.67	no	secreted	0	0	0	0	0	0	46.67	53.33	28.89	40	31.11	26.67	20	53.33	73.33	24.44	4.44	yes	yes	no	no	no	no
15541	6efe1db936866d6e318fcaa132f12850	EDL933_0031_013	45	a38ff6abdca0d63f9f7a24574f78385c6d3b8e5b	8.89	6.67	11.11	0	0	2.22	2.22	0	4.44	13.33	4.44	4.44	4.44	6.67	8.89	11.11	2.22	0	2.22	6.67	no	secreted	0	0	0	0	0	24.44	11.11	64.44	40	46.67	13.33	62.22	11.11	26.67	60	42.22	13.33	yes	yes	no	no	no	no
17744	7e87137671a9d8925f050db0e1863c45	EDL933_0031_014	45	5c60ee4cfaa81334cd587a8a8c36723ccd944778	8.89	6.67	11.11	0	0	2.22	2.22	0	4.44	13.33	4.44	4.44	4.44	6.67	8.89	11.11	2.22	0	2.22	6.67	no	secreted	0	0	0	0	0	62.22	4.44	33.33	28.89	44.44	26.67	68.89	4.44	26.67	100	31.11	4.44	no	yes	no	yes	no	no
20304	90b6235ae69840c96dc7ebe39d669f8e	EDL933_0031_015	45	0e19a01bd1d4ed1f99182a6ea619cda17d0b08be	8.89	6.67	11.11	0	0	2.22	2.22	0	4.44	13.33	4.44	4.44	4.44	6.67	8.89	11.11	2.22	0	2.22	6.67	no	secreted	0	0	0	0	0	0	46.67	53.33	26.67	57.78	15.56	8.89	35.56	55.56	68.89	37.78	0	yes	yes	no	no	no	no
31156	de5f8b331c2078aa79dcf15e75d310cd	EDL933_0031_016	45	edb04664f491391719a7d73e260a3f7d9b44d0fa	8.89	6.67	11.11	0	0	2.22	2.22	0	4.44	13.33	4.44	4.44	4.44	6.67	8.89	11.11	2.22	0	2.22	6.67	no	secreted	0	0	0	0	0	42.22	0	57.78	24.44	55.56	20	37.78	11.11	51.11	97.78	20	6.67	yes	yes	no	no	no	no
21176	96f808b1c5e8f4d7bd3dc9c5634bbf97	EDL933_0031_017	45	d7afd79b72a1a4130355ba1cb666a964535bfddc	8.89	6.67	11.11	0	0	2.22	2.22	0	4.44	13.33	4.44	4.44	4.44	6.67	8.89	11.11	2.22	0	2.22	6.67	no	secreted	0	0	0	0	0	17.78	26.67	55.56	28.89	33.33	37.78	24.44	22.22	53.33	97.78	17.78	0	yes	no	no	no	no	no
31538	e0faea7b08a7b0534154cbb6843fcc87	EDL933_0031_018	45	40975ee483a46c4c474e7b269f6ce8997440281c	8.89	6.67	11.11	0	0	2.22	2.22	0	4.44	13.33	4.44	4.44	4.44	6.67	8.89	11.11	2.22	0	2.22	6.67	no	secreted	0	0	0	0	0	24.44	20	55.56	17.78	53.33	28.89	40	4.44	55.56	100	22.22	4.44	yes	no	no	yes	no	no
31593	e13b33a00d8e5fe1c437786a08997609	EDL933_0031_019	45	2a65d4413e481f77b9ab529b7e6b9db19572b957	8.89	6.67	11.11	0	0	2.22	2.22	0	4.44	13.33	4.44	4.44	4.44	6.67	8.89	11.11	2.22	0	2.22	6.67	no	secreted	0	0	0	0	0	37.78	0	62.22	26.67	42.22	31.11	73.33	0	26.67	97.78	24.44	6.67	yes	yes	no	no	no	no
23725	a906ab2ab12426024354c9f8d80c5ba2	EDL933_0031_020	45	876cae6ff7c53bee774940c2b6e80f8b5e124941	8.89	6.67	11.11	0	0	2.22	2.22	0	4.44	13.33	4.44	4.44	4.44	6.67	8.89	11.11	2.22	0	2.22	6.67	no	secreted	0	0	0	0	0	20	24.44	55.56	33.33	46.67	20	42.22	13.33	44.44	77.78	31.11	0	yes	yes	no	no	no	no
10906	4df00a735657c80c5cd8000fc40aa9ce	EDL933_0031_021	45	b27c3a96ffc9dda8972ddadbe5dbfeca9f18afcc	8.89	6.67	11.11	0	0	2.22	2.22	0	4.44	13.33	4.44	4.44	4.44	6.67	8.89	11.11	2.22	0	2.22	6.67	no	secreted	0	0	1	0	0	33.33	6.67	60	24.44	55.56	20	35.56	13.33	51.11	93.33	28.89	0	yes	yes	no	no	no	no
16390	7524ed249c339976fea9a7f1d65b242f	EDL933_0031_022	45	135e3e7777f69ec3bb3fd381f10bc7b7ecf8946f	8.89	6.67	11.11	0	0	2.22	2.22	0	4.44	13.33	4.44	4.44	4.44	6.67	8.89	11.11	2.22	0	2.22	6.67	no	secreted	0	0	0	0	0	22.22	22.22	55.56	31.11	40	28.89	26.67	28.89	44.44	66.67	17.78	0	yes	yes	no	no	no	no
18181	81c8c3987dbd11e19a305aed295a651b	EDL933_0031_023	45	d213212265f432026ee058d78aba55cbf0cc7ead	8.89	6.67	11.11	0	0	2.22	2.22	0	4.44	13.33	4.44	4.44	4.44	6.67	8.89	11.11	2.22	0	2.22	6.67	no	secreted	0	0	1	0	0	28.89	33.33	37.78	26.67	42.22	31.11	53.33	6.67	40	68.89	20	0	yes	yes	no	no	no	no
26174	bae58e3e1e041492ed3d098eb735aa36	EDL933_0031_024	45	d16a805db8465c07b8b21b933a7a56704a51c41f	8.89	6.67	11.11	0	0	2.22	2.22	0	4.44	13.33	4.44	4.44	4.44	6.67	8.89	11.11	2.22	0	2.22	6.67	no	secreted	0	0	0	0	0	0	46.67	53.33	26.67	46.67	26.67	31.11	26.67	42.22	75.56	22.22	0	yes	no	no	no	no	no
4377	1ef266088640607bef7dcded31d561c1	EDL933_0031_025	45	e633a5b5b064afae22808bb70703427b170c99e9	8.89	6.67	11.11	0	0	2.22	2.22	0	4.44	13.33	4.44	4.44	4.44	6.67	8.89	11.11	2.22	0	2.22	6.67	no	secreted	0	0	0	0	0	11.11	37.78	51.11	33.33	48.89	17.78	0	42.22	57.78	66.67	22.22	0	yes	no	no	no	no	no
29237	d0f73e685dcd59aafacd5ea79692ff1d	EDL933_0031_026	45	9923a20b168d0ed26d21fb91b712395a521d03cd	8.89	6.67	11.11	0	0	2.22	2.22	0	4.44	13.33	4.44	4.44	4.44	6.67	8.89	11.11	2.22	0	2.22	6.67	no	secreted	0	0	0	0	0	40	24.44	35.56	28.89	48.89	22.22	46.67	11.11	42.22	93.33	26.67	2.22	yes	yes	no	yes	no	no
30294	d85d25a411401b32ed4d6a93d07ad61b	EDL933_0031_027	45	04869cb04ce100c301c6d27888e3da4947a583c7	8.89	6.67	11.11	0	0	2.22	2.22	0	4.44	13.33	4.44	4.44	4.44	6.67	8.89	11.11	2.22	0	2.22	6.67	no	secreted	0	0	0	0	0	0	40	60	22.22	44.44	33.33	35.56	8.89	55.56	84.44	28.89	2.22	yes	no	no	no	no	no
16018	727add7cc9de87057ada42bc22d6ef8b	EDL933_0031_028	45	0658da0f00240d3a8c632691548a7b5f36ad64f3	8.89	6.67	11.11	0	0	2.22	2.22	0	4.44	13.33	4.44	4.44	4.44	6.67	8.89	11.11	2.22	0	2.22	6.67	no	secreted	0	0	0	0	0	33.33	11.11	55.56	22.22	42.22	35.56	48.89	2.22	48.89	95.56	24.44	13.33	yes	yes	yes	no	no	no
23985	aada8ab16ad8b55dc4d0644ccf7805dc	EDL933_0031_029	45	916926cfd64adf2f6dc3e9ef435230e2653c554e	8.89	6.67	11.11	0	0	2.22	2.22	0	4.44	13.33	4.44	4.44	4.44	6.67	8.89	11.11	2.22	0	2.22	6.67	no	secreted	0	0	0	0	0	11.11	15.56	73.33	17.78	55.56	26.67	37.78	24.44	37.78	95.56	26.67	13.33	yes	yes	yes	no	no	no
15214	6cae5f00ddd93702fdfaf949133d3798	EDL933_0031_030	45	7837f9b5d79909d8a4975aec98d68ee7b621a847	8.89	6.67	11.11	0	0	2.22	2.22	0	4.44	13.33	4.44	4.44	4.44	6.67	8.89	11.11	2.22	0	2.22	6.67	no	secreted	0	0	0	0	0	11.11	22.22	66.67	22.22	53.33	24.44	35.56	11.11	53.33	77.78	26.67	0	yes	no	no	no	no	no
29715	d45313d95565adc34051867629b327c1	EDL933_0031_031	45	1c68a5d8e3b5fb00c3325b3bebd08fa613f2a1cb	8.89	6.67	11.11	0	0	2.22	2.22	0	4.44	13.33	4.44	4.44	4.44	6.67	8.89	11.11	2.22	0	2.22	6.67	no	secreted	0	0	0	0	0	0	31.11	68.89	22.22	51.11	26.67	17.78	24.44	57.78	95.56	24.44	0	yes	no	no	no	no	no
24273	acc5994f130f73a3254d43f449e217d5	EDL933_0031_032	45	1b046e645f5cfe256e1dead24c242ff4a5ada72a	8.89	6.67	11.11	0	0	2.22	2.22	0	4.44	13.33	4.44	4.44	4.44	6.67	8.89	11.11	2.22	0	2.22	6.67	no	secreted	0	0	0	0	0	28.89	20	51.11	22.22	53.33	24.44	42.22	6.67	51.11	97.78	20	0	yes	no	no	yes	no	no
8631	3d85a4eeca8ab36195e1ab712ac43a7e	EDL933_0031_033	45	1e6e6bc7dcdd7ad1ffab29642f5750c8d55938b9	8.89	6.67	11.11	0	0	2.22	2.22	0	4.44	13.33	4.44	4.44	4.44	6.67	8.89	11.11	2.22	0	2.22	6.67	no	secreted	0	0	0	0	0	28.89	26.67	44.44	24.44	55.56	20	44.44	15.56	40	97.78	17.78	8.89	yes	yes	no	no	no	no
6685	2fa4022377db9560a4d45237519abf33	EDL933_0031_034	45	3b91c5cee593a47616f8c7749b0f8db6935b0aae	8.89	6.67	11.11	0	0	2.22	2.22	0	4.44	13.33	4.44	4.44	4.44	6.67	8.89	11.11	2.22	0	2.22	6.67	no	secreted	0	0	0	0	0	20	33.33	46.67	22.22	46.67	31.11	60	4.44	35.56	86.67	15.56	6.67	yes	yes	no	no	no	no
4242	1dea36560e90000cd41941bd9f49e702	EDL933_0031_035	45	fc7defaa88850b09b3b62cad111d4fe4393d4cd4	8.89	6.67	11.11	0	0	2.22	2.22	0	4.44	13.33	4.44	4.44	4.44	6.67	8.89	11.11	2.22	0	2.22	6.67	no	secreted	0	0	1	0	0	60	0	40	31.11	48.89	20	73.33	0	26.67	100	24.44	13.33	yes	yes	yes	yes	no	no
31085	dddcbaf57069b659001b506cd3032d62	EDL933_0031_036	45	bfc00d3f1a5ae2125e03b5c5a67d76a3f2e8d92f	8.89	6.67	11.11	0	0	2.22	2.22	0	4.44	13.33	4.44	4.44	4.44	6.67	8.89	11.11	2.22	0	2.22	6.67	no	secreted	0	0	1	0	0	11.11	26.67	62.22	24.44	48.89	26.67	40	13.33	46.67	100	20	0	no	no	no	yes	no	no
25233	b41aa18539c2ede2f8eb7d6de176eebd	EDL933_0031_037	45	a22ce978dbfcf20e71e40e7921e26ba519d54bb9	8.89	6.67	11.11	0	0	2.22	2.22	0	4.44	13.33	4.44	4.44	4.44	6.67	8.89	11.11	2.22	0	2.22	6.67	no	secreted	0	0	0	0	0	15.56	4.44	80	17.78	55.56	26.67	33.33	6.67	60	95.56	37.78	0	yes	yes	no	no	no	no
12915	5c42b6c731c9f5a3b5dfb20db36f5232	EDL933_0031_038	45	7d3724f2c9efe7a9e29a4c06311eb3a2d45e766d	8.89	6.67	11.11	0	0	2.22	2.22	0	4.44	13.33	4.44	4.44	4.44	6.67	8.89	11.11	2.22	0	2.22	6.67	no	secreted	0	0	0	0	0	46.67	0	53.33	22.22	48.89	28.89	66.67	0	33.33	97.78	17.78	0	yes	yes	no	no	no	no
22634	a193390bff0e6e91cd3d3bf71553c576	EDL933_0031_039	45	94ebce26ac37386b399ddd05fb6b0006f15959f6	8.89	6.67	11.11	0	0	2.22	2.22	0	4.44	13.33	4.44	4.44	4.44	6.67	8.89	11.11	2.22	0	2.22	6.67	no	secreted	0	0	0	0	0	33.33	0	66.67	22.22	48.89	28.89	46.67	0	53.33	97.78	28.89	17.78	yes	yes	yes	no	no	no
31520	e0db3d08a915a13e312b267f677b00ab	EDL933_0031_040	45	9597f8f79afc4864df59c4f546f2010f8fe1348e	8.89	6.67	11.11	0	0	2.22	2.22	0	4.44	13.33	4.44	4.44	4.44	6.67	8.89	11.11	2.22	0	2.22	6.67	no	secreted	0	0	0	0	0	22.22	15.56	62.22	28.89	46.67	24.44	28.89	11.11	60	97.78	26.67	11.11	yes	yes	yes	yes	no	no
2417	10dd71dec499449781505d579825add6	EDL933_0031_041	45	1941c9267c2934e6a13b68b937dfefa3265b9bb7	8.89	6.67	11.11	0	0	2.22	2.22	0	4.44	13.33	4.44	4.44	4.44	6.67	8.89	11.11	2.22	0	2.22	6.67	no	secreted	0	0	0	0	0	33.33	11.11	55.56	33.33	40	26.67	51.11	17.78	31.11	95.56	28.89	2.22	yes	yes	no	no	no	no
19505	8b23d28fd6ea9c46820522b02e1b7662	EDL933_0031_042	45	d14f1a92ec0799f4dc4aedb3a987ff1c7c55965e	8.89	6.67	11.11	0	0	2.22	2.22	0	4.44	13.33	4.44	4.44	4.44	6.67	8.89	11.11	2.22	0	2.22	6.67	no	secreted	0	0	0	0	0	11.11	22.22	66.67	22.22	48.89	28.89	2.22	40	57.78	88.89	20	0	yes	yes	no	no	no	no
35780	ff1885095ca13d9efa26ef841ae6b462	EDL933_0031_043	45	7251a69015510ba0a1b0f245e7c590298cca25a6	8.89	6.67	11.11	0	0	2.22	2.22	0	4.44	13.33	4.44	4.44	4.44	6.67	8.89	11.11	2.22	0	2.22	6.67	no	secreted	0	0	0	0	0	6.67	33.33	60	24.44	42.22	33.33	20	20	60	75.56	20	0	yes	no	no	no	no	no
25663	b740b36ff8c06654df7d7de65fd6bcd8	EDL933_0031_044	45	641bad70389c13317038d47debedc3545c01a909	8.89	6.67	11.11	0	0	2.22	2.22	0	4.44	13.33	4.44	4.44	4.44	6.67	8.89	11.11	2.22	0	2.22	6.67	no	secreted	0	0	0	0	0	22.22	24.44	53.33	17.78	53.33	28.89	42.22	13.33	44.44	97.78	17.78	8.89	yes	no	no	no	no	no
27204	c241f97ed2239b3d20939db48bddab26	EDL933_0031_045	45	48205b9114bf51d8652c4dff2cba7f39d5999c19	8.89	6.67	11.11	0	0	2.22	2.22	0	4.44	13.33	4.44	4.44	4.44	6.67	8.89	11.11	2.22	0	2.22	6.67	no	secreted	0	0	0	0	0	0	28.89	71.11	17.78	57.78	24.44	24.44	26.67	48.89	93.33	20	6.67	yes	no	no	no	no	no
29461	d27f8626fed43cc092ca486cc7243577	EDL933_0031_046	45	f724113fdd91f25cae7d15911bda56a98cae0f76	8.89	6.67	11.11	0	0	2.22	2.22	0	4.44	13.33	4.44	4.44	4.44	6.67	8.89	11.11	2.22	0	2.22	6.67	no	secreted	0	0	1	0	0	35.56	17.78	46.67	26.67	57.78	15.56	62.22	11.11	26.67	97.78	24.44	0	yes	yes	no	no	no	no
28998	cf2bd92294db8d6c7aabc03816f92cb5	EDL933_0031_047	45	892ffb9011da77e2428e0477e10d54363cdb631f	8.89	6.67	11.11	0	0	2.22	2.22	0	4.44	13.33	4.44	4.44	4.44	6.67	8.89	11.11	2.22	0	2.22	6.67	no	secreted	0	0	1	0	0	0	40	60	26.67	40	33.33	20	28.89	51.11	68.89	37.78	0	yes	yes	no	no	no	no
34672	f71e2ed79fc390b8fd466af0d1af740f	EDL933_0031_048	45	9cc8743f3d24ed3924bd5c938e746cf7566e5652	8.89	6.67	11.11	0	0	2.22	2.22	0	4.44	13.33	4.44	4.44	4.44	6.67	8.89	11.11	2.22	0	2.22	6.67	no	secreted	0	0	0	0	0	31.11	13.33	55.56	20	57.78	22.22	26.67	15.56	57.78	100	24.44	0	yes	yes	no	yes	no	no
11501	51f94761aa0fcb9cfebf585337bbcf88	EDL933_0031_049	45	95de2e00ec8d7165ec6846eefd116a83fa9aa193	8.89	6.67	11.11	0	0	2.22	2.22	0	4.44	13.33	4.44	4.44	4.44	6.67	8.89	11.11	2.22	0	2.22	6.67	no	secreted	0	0	0	0	0	46.67	20	33.33	20	46.67	33.33	71.11	0	28.89	91.11	28.89	0	yes	yes	no	no	no	no
21645	9a4d682536dc87c6adf22919765873f4	EDL933_0031_050	45	78913ca4b087462f571852d82b2a1bd4680485c3	8.89	6.67	11.11	0	0	2.22	2.22	0	4.44	13.33	4.44	4.44	4.44	6.67	8.89	11.11	2.22	0	2.22	6.67	no	secreted	0	0	0	0	0	24.44	17.78	57.78	26.67	46.67	26.67	26.67	13.33	60	82.22	31.11	2.22	yes	yes	no	no	no	no
23765	a955a9ba92586a420fb4688436aa7442	EDL933_0031_051	45	3146ef996cf00c5f5669dbef31d800067187cf62	8.89	6.67	11.11	0	0	2.22	2.22	0	4.44	13.33	4.44	4.44	4.44	6.67	8.89	11.11	2.22	0	2.22	6.67	no	secreted	0	0	0	0	0	44.44	13.33	42.22	24.44	53.33	22.22	46.67	13.33	40	88.89	15.56	0	yes	no	no	no	no	no
22070	9d454346274eb66c811f39fef6cdddeb	EDL933_0031_052	45	1a761883b134c1689b5988fb011dd1d4fafc2c15	8.89	6.67	11.11	0	0	2.22	2.22	0	4.44	13.33	4.44	4.44	4.44	6.67	8.89	11.11	2.22	0	2.22	6.67	no	secreted	0	0	0	0	0	28.89	15.56	55.56	26.67	51.11	22.22	26.67	24.44	48.89	93.33	26.67	0	yes	no	no	no	no	no
1763	0c4071ae58b5411f10e62cd93733e2ac	EDL933_0031_053	45	5f5329c25bf06c111a53e2f0bea13fd4dba88b1c	8.89	6.67	11.11	0	0	2.22	2.22	0	4.44	13.33	4.44	4.44	4.44	6.67	8.89	11.11	2.22	0	2.22	6.67	no	secreted	0	0	0	0	0	35.56	15.56	48.89	31.11	46.67	22.22	42.22	13.33	44.44	91.11	17.78	0	yes	no	no	no	no	no
6157	2bfcd5d9c58aae39b99c9903e60b7977	EDL933_0031_054	45	b11af46c3d482982468dc97e8e72508a3c291d68	8.89	6.67	11.11	0	0	2.22	2.22	0	4.44	13.33	4.44	4.44	4.44	6.67	8.89	11.11	2.22	0	2.22	6.67	no	secreted	0	0	0	0	0	57.78	0	42.22	26.67	46.67	26.67	68.89	0	31.11	91.11	26.67	2.22	yes	yes	no	no	no	no
26538	bd71c313e40d32168004e01b14885520	EDL933_0031_055	45	28dadd9b531553e4123cc4e627b19ef6fa91024c	8.89	6.67	11.11	0	0	2.22	2.22	0	4.44	13.33	4.44	4.44	4.44	6.67	8.89	11.11	2.22	0	2.22	6.67	no	secreted	0	0	0	0	0	26.67	17.78	55.56	24.44	46.67	28.89	64.44	11.11	24.44	100	20	6.67	no	yes	no	yes	no	no
28421	cb1f08d5085c42fa32f86990d9d5e00b	EDL933_0031_056	45	ca38775a3baee2d74d4181003c3c6d1370c88d5e	8.89	6.67	11.11	0	0	2.22	2.22	0	4.44	13.33	4.44	4.44	4.44	6.67	8.89	11.11	2.22	0	2.22	6.67	no	secreted	0	0	1	0	0	33.33	15.56	51.11	31.11	53.33	15.56	57.78	11.11	31.11	100	20	8.89	no	yes	yes	yes	no	no
9524	440b83e8aa855683ec0c7564018f125a	EDL933_0031_057	45	0dad9bff084d50243ebefd1fcc28d7633ad3821c	8.89	6.67	11.11	0	0	2.22	2.22	0	4.44	13.33	4.44	4.44	4.44	6.67	8.89	11.11	2.22	0	2.22	6.67	no	secreted	0	0	0	0	0	11.11	20	68.89	24.44	48.89	26.67	15.56	24.44	60	95.56	42.22	11.11	yes	yes	yes	no	no	no
34898	f8b17299002cc0145d9a446fdd39319b	EDL933_0031_058	45	5df5a0237e75cfc80915f96c201c1ad8bfff3429	8.89	6.67	11.11	0	0	2.22	2.22	0	4.44	13.33	4.44	4.44	4.44	6.67	8.89	11.11	2.22	0	2.22	6.67	no	secreted	0	0	0	0	0	11.11	24.44	64.44	26.67	51.11	22.22	53.33	13.33	33.33	100	33.33	4.44	yes	yes	no	yes	no	no
29504	d2d35d6f37929552fe4b3f47be09d39f	EDL933_0031_059	45	b749cb024c6265f9b9ad9eb16e22a440a9087f55	8.89	6.67	11.11	0	0	2.22	2.22	0	4.44	13.33	4.44	4.44	4.44	6.67	8.89	11.11	2.22	0	2.22	6.67	no	secreted	0	0	0	0	0	31.11	13.33	55.56	22.22	57.78	20	53.33	4.44	42.22	100	22.22	0	yes	yes	no	yes	no	no
23539	a7b90f5f44fd6a81427c1773a5ae2347	EDL933_0031_060	45	4ed16fe4841b93a54742cc380ee992b1a1a6102e	8.89	6.67	11.11	0	0	2.22	2.22	0	4.44	13.33	4.44	4.44	4.44	6.67	8.89	11.11	2.22	0	2.22	6.67	no	secreted	0	0	0	0	0	20	15.56	64.44	28.89	44.44	26.67	44.44	11.11	44.44	84.44	24.44	0	yes	yes	no	no	no	no
16563	7653d497208b5a6b45560fa927b8436a	EDL933_0031_061	45	c66f4895ace7be7c4feefcdfcbba272495e328a4	8.89	6.67	11.11	0	0	2.22	2.22	0	4.44	13.33	4.44	4.44	4.44	6.67	8.89	11.11	2.22	0	2.22	6.67	no	secreted	0	0	0	0	0	8.89	37.78	53.33	26.67	57.78	15.56	37.78	13.33	48.89	97.78	15.56	0	yes	no	no	no	no	no
26001	b99077ddd57c14ee4e33443f28129e61	EDL933_0031_062	45	16b9995d9986de9faca4934fe43b610db4cc45a2	8.89	6.67	11.11	0	0	2.22	2.22	0	4.44	13.33	4.44	4.44	4.44	6.67	8.89	11.11	2.22	0	2.22	6.67	no	secreted	0	0	0	0	0	15.56	24.44	60	31.11	37.78	31.11	37.78	17.78	44.44	73.33	22.22	0	yes	no	no	no	no	no
14801	69a5da461a3bdbeb9572ce0395fb4c4f	EDL933_0031_063	45	cb8fd4e1961477737cdd2d5c6a29ead7570c5a39	8.89	6.67	11.11	0	0	2.22	2.22	0	4.44	13.33	4.44	4.44	4.44	6.67	8.89	11.11	2.22	0	2.22	6.67	no	secreted	0	0	0	0	0	35.56	8.89	55.56	35.56	42.22	22.22	37.78	11.11	51.11	75.56	26.67	2.22	yes	yes	no	no	no	no
24092	ab787752cebf339dbf7fb92cbe9f736d	EDL933_0031_064	45	50cc024e3f77b13b8f0ee6f1f48988cd28dd3fb0	8.89	6.67	11.11	0	0	2.22	2.22	0	4.44	13.33	4.44	4.44	4.44	6.67	8.89	11.11	2.22	0	2.22	6.67	no	secreted	0	0	0	0	0	40	11.11	48.89	24.44	48.89	26.67	42.22	15.56	42.22	97.78	13.33	0	yes	no	no	no	no	no
3257	16ecf2eac0bd6cce856b9f463c18a70b	EDL933_0031_065	45	7d5ca291623952a95c59dce883f4f41b812f3ab0	8.89	6.67	11.11	0	0	2.22	2.22	0	4.44	13.33	4.44	4.44	4.44	6.67	8.89	11.11	2.22	0	2.22	6.67	no	secreted	0	0	0	0	0	28.89	20	51.11	20	55.56	24.44	60	0	40	100	28.89	2.22	no	yes	no	yes	no	no
20686	93550fed5cc19bb4732cd58ef0e507b0	EDL933_0031_066	45	0b71f69a6e63670293f2db570187162809e8abe9	8.89	6.67	11.11	0	0	2.22	2.22	0	4.44	13.33	4.44	4.44	4.44	6.67	8.89	11.11	2.22	0	2.22	6.67	no	secreted	0	0	0	0	0	35.56	15.56	48.89	24.44	48.89	26.67	68.89	0	31.11	88.89	28.89	0	yes	yes	no	no	no	no
30845	dc290c57f26ae83043c5e400f479715f	EDL933_0031_067	45	675d35da68e364d8c3b42e6de513e3fde6f201c6	8.89	6.67	11.11	0	0	2.22	2.22	0	4.44	13.33	4.44	4.44	4.44	6.67	8.89	11.11	2.22	0	2.22	6.67	no	secreted	0	0	0	0	0	13.33	26.67	60	22.22	48.89	28.89	53.33	8.89	37.78	100	17.78	2.22	no	yes	no	yes	no	no
5623	283db3dacb10be7bf1fbecff315522f7	EDL933_0031_068	45	bc5bfa089f1ab4a0f70de46ea61db5b234a10bcf	8.89	6.67	11.11	0	0	2.22	2.22	0	4.44	13.33	4.44	4.44	4.44	6.67	8.89	11.11	2.22	0	2.22	6.67	no	secreted	0	0	0	0	0	20	17.78	62.22	33.33	46.67	20	37.78	22.22	40	75.56	33.33	13.33	yes	yes	yes	no	no	no
15661	6fd5005cbfec113d24d497e535e8d492	EDL933_0031_069	45	8f453dc31e753973be13f4aa9f8a805b7e87b098	8.89	6.67	11.11	0	0	2.22	2.22	0	4.44	13.33	4.44	4.44	4.44	6.67	8.89	11.11	2.22	0	2.22	6.67	no	secreted	0	0	0	0	0	51.11	15.56	33.33	15.56	51.11	33.33	42.22	20	37.78	100	15.56	0	yes	no	no	yes	no	no
21332	982299935273188696582ccb2181c27c	EDL933_0031_070	45	c8c7697b54fa6fc04c9187c7914a6b4ed3e2bc33	8.89	6.67	11.11	0	0	2.22	2.22	0	4.44	13.33	4.44	4.44	4.44	6.67	8.89	11.11	2.22	0	2.22	6.67	no	secreted	1	0	0	0	0	44.44	0	55.56	26.67	51.11	22.22	62.22	0	37.78	97.78	31.11	11.11	yes	yes	yes	no	no	no
8825	3ecf40576c3cf374ca40b2d0ee464322	EDL933_0031_071	45	0aafde0eae8307929cf286e1e91ae4dc053b768f	8.89	6.67	11.11	0	0	2.22	2.22	0	4.44	13.33	4.44	4.44	4.44	6.67	8.89	11.11	2.22	0	2.22	6.67	no	secreted	0	0	0	0	0	55.56	0	44.44	24.44	53.33	22.22	64.44	4.44	31.11	100	22.22	2.22	no	yes	no	yes	no	no
5278	259da703edef5dc03aaf735cd4e70bf7	EDL933_0031_072	45	09fd121f245cafec6e9650d2450070ffb08d3822	8.89	6.67	11.11	0	0	2.22	2.22	0	4.44	13.33	4.44	4.44	4.44	6.67	8.89	11.11	2.22	0	2.22	6.67	no	secreted	0	0	0	0	0	31.11	11.11	57.78	17.78	51.11	31.11	37.78	26.67	35.56	97.78	28.89	0	yes	yes	no	no	no	no
23010	a4581af35361ee58197bd7aa7902c919	EDL933_0031_073	45	c23f9e7ca33dc998c566a6608ef96196171dd340	8.89	6.67	11.11	0	0	2.22	2.22	0	4.44	13.33	4.44	4.44	4.44	6.67	8.89	11.11	2.22	0	2.22	6.67	no	secreted	0	0	0	0	0	24.44	22.22	53.33	31.11	44.44	24.44	22.22	20	57.78	82.22	33.33	11.11	yes	yes	yes	no	no	no
30581	da67e9edf9018d808c4bc983736fb13d	EDL933_0031_074	45	366eadcf3c4361c6c828e0e77ecfdf64e748515f	8.89	6.67	11.11	0	0	2.22	2.22	0	4.44	13.33	4.44	4.44	4.44	6.67	8.89	11.11	2.22	0	2.22	6.67	no	secreted	0	0	0	1	0	20	11.11	68.89	20	57.78	22.22	31.11	11.11	57.78	100	35.56	6.67	yes	yes	no	yes	no	no
7427	34dee30eef8f6de5495acfa482ca30c0	EDL933_0031_075	45	a854e25e438e6d73f965bf3b63cfc83623dd3eb5	8.89	6.67	11.11	0	0	2.22	2.22	0	4.44	13.33	4.44	4.44	4.44	6.67	8.89	11.11	2.22	0	2.22	6.67	no	secreted	0	0	0	0	0	33.33	8.89	57.78	24.44	55.56	20	60	0	40	82.22	26.67	2.22	yes	yes	no	no	no	no
24297	ace973d42403f0ed607d0567b95187b1	EDL933_0031_076	45	81e189135bec888458f75c600a7bc4cb384807a5	8.89	6.67	11.11	0	0	2.22	2.22	0	4.44	13.33	4.44	4.44	4.44	6.67	8.89	11.11	2.22	0	2.22	6.67	no	secreted	0	0	0	0	0	15.56	33.33	51.11	24.44	46.67	28.89	6.67	40	53.33	97.78	40	6.67	yes	yes	no	yes	no	no
3100	1608b501c626eb67fe7faadc7f743422	EDL933_0031_077	45	0ec03eb10a23587e45d5bb668d2f92f5a6fa96af	8.89	6.67	11.11	0	0	2.22	2.22	0	4.44	13.33	4.44	4.44	4.44	6.67	8.89	11.11	2.22	0	2.22	6.67	no	secreted	0	0	0	0	0	17.78	24.44	57.78	26.67	51.11	22.22	24.44	11.11	64.44	88.89	22.22	0	yes	no	no	no	no	no
26054	b9fc7084fec753811f95cc2449fa1b4f	EDL933_0031_078	45	bf8d762243e9e22a12ae376e280c22c5f2b0cf8f	8.89	6.67	11.11	0	0	2.22	2.22	0	4.44	13.33	4.44	4.44	4.44	6.67	8.89	11.11	2.22	0	2.22	6.67	no	secreted	0	0	1	0	0	37.78	4.44	57.78	31.11	42.22	26.67	62.22	0	37.78	100	33.33	6.67	no	yes	no	yes	no	no
25	003bd78d4601b9b162edba6fc8530474	EDL933_0031_079	45	586ce9a7caa5c419ffdc982d608b32b2a627e2e4	8.89	6.67	11.11	0	0	2.22	2.22	0	4.44	13.33	4.44	4.44	4.44	6.67	8.89	11.11	2.22	0	2.22	6.67	no	secreted	0	0	0	0	0	0	20	80	22.22	57.78	20	8.89	17.78	73.33	86.67	28.89	0	yes	yes	no	no	no	no
3967	1bc07aa1754da176a4357a0e2787623f	EDL933_0031_080	45	19d4b611737bcd47565a1f0dbe9dff49098be9cf	8.89	6.67	11.11	0	0	2.22	2.22	0	4.44	13.33	4.44	4.44	4.44	6.67	8.89	11.11	2.22	0	2.22	6.67	no	secreted	0	0	1	0	0	13.33	28.89	57.78	28.89	48.89	22.22	31.11	2.22	66.67	82.22	35.56	0	yes	no	no	no	no	no
537	03c7f9216df8ef77a012abdab0c65d81	EDL933_0031_081	45	fa31cc39a53e2cdc8eb08ebed01311eb4873b9b4	8.89	6.67	11.11	0	0	2.22	2.22	0	4.44	13.33	4.44	4.44	4.44	6.67	8.89	11.11	2.22	0	2.22	6.67	no	secreted	0	0	0	0	0	6.67	35.56	57.78	13.33	51.11	35.56	46.67	11.11	42.22	100	22.22	0	no	no	no	yes	no	no
20899	94ee474bca53bb75b2822f7b7c103fe3	EDL933_0031_082	45	76b5bcfe5cc227b43ef2ba9142adbabd1bf1ba55	8.89	6.67	11.11	0	0	2.22	2.22	0	4.44	13.33	4.44	4.44	4.44	6.67	8.89	11.11	2.22	0	2.22	6.67	no	secreted	0	0	0	0	0	26.67	31.11	42.22	33.33	40	26.67	35.56	28.89	35.56	84.44	22.22	6.67	yes	yes	no	no	no	no
6472	2e4a62d265def6e24b92b98799d856e8	EDL933_0031_083	45	be91ec07eef1c2cda29067ee8c6f87fd18942b89	8.89	6.67	11.11	0	0	2.22	2.22	0	4.44	13.33	4.44	4.44	4.44	6.67	8.89	11.11	2.22	0	2.22	6.67	no	secreted	0	0	1	0	0	17.78	26.67	55.56	26.67	44.44	28.89	55.56	8.89	35.56	88.89	26.67	4.44	yes	yes	no	no	no	no
32094	e4b6b11500980bc0a133abd128a83873	EDL933_0031_084	45	90eaae3c744e83b37269a84b395b6cf760d3714f	8.89	6.67	11.11	0	0	2.22	2.22	0	4.44	13.33	4.44	4.44	4.44	6.67	8.89	11.11	2.22	0	2.22	6.67	no	secreted	0	0	0	0	0	0	31.11	68.89	24.44	57.78	17.78	15.56	31.11	53.33	73.33	17.78	0	yes	yes	no	no	no	no
9369	42df1f81f5309609e0ced8e5b00acd55	EDL933_0031_085	45	5ee81bf1a8658c91b693ab62f3e7cbe9efe7f3a6	8.89	6.67	11.11	0	0	2.22	2.22	0	4.44	13.33	4.44	4.44	4.44	6.67	8.89	11.11	2.22	0	2.22	6.67	no	secreted	0	0	0	0	0	0	31.11	68.89	15.56	53.33	31.11	2.22	33.33	64.44	97.78	22.22	2.22	yes	yes	no	no	no	no
11520	521f00f5bf5d25c4c710bf1790a79681	EDL933_0031_086	45	31c1d4081f94c05da1fe7cd5caf95faaab4dc37e	8.89	6.67	11.11	0	0	2.22	2.22	0	4.44	13.33	4.44	4.44	4.44	6.67	8.89	11.11	2.22	0	2.22	6.67	no	secreted	0	0	0	0	0	13.33	35.56	51.11	22.22	51.11	26.67	6.67	26.67	66.67	91.11	26.67	0	yes	no	no	no	no	no
989	06f772661aa92d7995183e849afe502b	EDL933_0031_087	45	296bd524b35be1e08c3ef209a820aa8b771dd2cb	8.89	6.67	11.11	0	0	2.22	2.22	0	4.44	13.33	4.44	4.44	4.44	6.67	8.89	11.11	2.22	0	2.22	6.67	no	secreted	0	0	0	0	0	0	24.44	75.56	26.67	53.33	20	17.78	26.67	55.56	77.78	35.56	17.78	yes	yes	yes	no	no	no
24399	adaf016095804839354dc08a306f4766	EDL933_0031_088	45	bf2adbbc3cbcc4218ad92252f49eef632f828d28	8.89	6.67	11.11	0	0	2.22	2.22	0	4.44	13.33	4.44	4.44	4.44	6.67	8.89	11.11	2.22	0	2.22	6.67	no	secreted	0	0	0	0	0	11.11	24.44	64.44	20	51.11	28.89	26.67	17.78	55.56	100	24.44	0	no	yes	no	yes	no	no
20066	8efe4352aabeab4cf6edcbc8cb872cea	EDL933_0031_089	45	5f0ad51c77d460b49f6a0e6e1320e996677a796c	8.89	6.67	11.11	0	0	2.22	2.22	0	4.44	13.33	4.44	4.44	4.44	6.67	8.89	11.11	2.22	0	2.22	6.67	no	secreted	0	0	0	0	0	13.33	24.44	62.22	26.67	42.22	31.11	75.56	0	24.44	88.89	28.89	8.89	yes	yes	no	no	no	no
8184	3a5645464369e9a83f6546e7a59b2bc0	EDL933_0031_090	45	ac1472a9116ba173da520fb878e2f2c3d0643632	8.89	6.67	11.11	0	0	2.22	2.22	0	4.44	13.33	4.44	4.44	4.44	6.67	8.89	11.11	2.22	0	2.22	6.67	no	secreted	0	0	1	0	0	17.78	17.78	64.44	26.67	46.67	26.67	55.56	8.89	35.56	86.67	31.11	0	yes	yes	no	no	no	no
15018	6b455d9dd8612274cf1261b7f27190dc	EDL933_0031_091	45	e14a3f5350801951d8dc673b298112eef2dd101e	8.89	6.67	11.11	0	0	2.22	2.22	0	4.44	13.33	4.44	4.44	4.44	6.67	8.89	11.11	2.22	0	2.22	6.67	no	secreted	0	0	1	0	0	42.22	15.56	42.22	31.11	42.22	26.67	51.11	11.11	37.78	82.22	22.22	8.89	yes	no	no	no	no	no
33093	ebb89e0487405fb0d8bff17c780027ba	EDL933_0031_092	45	037985ffb6452a7329ca92672c7ea23498af3e5a	8.89	6.67	11.11	0	0	2.22	2.22	0	4.44	13.33	4.44	4.44	4.44	6.67	8.89	11.11	2.22	0	2.22	6.67	no	secreted	0	0	0	0	0	51.11	11.11	37.78	35.56	40	24.44	6.67	42.22	51.11	73.33	20	0	yes	yes	no	no	no	no
10397	4a4ad26cf41b3a075bfcfe0fc4c2679b	EDL933_0031_093	45	7c3dfc843c480f0c96dac2acf72b19c31b136879	8.89	6.67	11.11	0	0	2.22	2.22	0	4.44	13.33	4.44	4.44	4.44	6.67	8.89	11.11	2.22	0	2.22	6.67	no	secreted	0	0	0	0	0	33.33	22.22	44.44	33.33	40	26.67	37.78	24.44	37.78	84.44	20	6.67	yes	no	no	no	no	no
21953	9c6ab7b2b984109454cf32ad21a001c7	EDL933_0031_094	45	f56fe0a08372d8732cf46dd4c86617767b8eaf5f	8.89	6.67	11.11	0	0	2.22	2.22	0	4.44	13.33	4.44	4.44	4.44	6.67	8.89	11.11	2.22	0	2.22	6.67	no	secreted	0	0	0	0	0	8.89	17.78	73.33	24.44	46.67	28.89	42.22	13.33	44.44	93.33	24.44	0	yes	yes	no	no	no	no
30680	db0253c2a1d1960c6f3553f5932be8a0	EDL933_0031_095	45	297756fd1a9967faf4c5a64c9076e3aea037211b	8.89	6.67	11.11	0	0	2.22	2.22	0	4.44	13.33	4.44	4.44	4.44	6.67	8.89	11.11	2.22	0	2.22	6.67	no	secreted	0	0	0	0	0	40	8.89	51.11	37.78	33.33	28.89	60	0	40	77.78	33.33	11.11	yes	yes	no	no	no	no
26720	bea533d160b1f6c6bc794d205e90a341	EDL933_0031_096	45	c55ab636269ecb1dbca630f0c87b238db8912fb7	8.89	6.67	11.11	0	0	2.22	2.22	0	4.44	13.33	4.44	4.44	4.44	6.67	8.89	11.11	2.22	0	2.22	6.67	no	secreted	0	0	1	0	0	20	0	80	11.11	57.78	31.11	26.67	22.22	51.11	100	35.56	0	yes	yes	no	yes	no	no
21355	984317e4e37487b53fea0bf84b2c2c74	EDL933_0031_097	45	69fc2b7120bffc43ba21b1673f5e34bdf31955ab	8.89	6.67	11.11	0	0	2.22	2.22	0	4.44	13.33	4.44	4.44	4.44	6.67	8.89	11.11	2.22	0	2.22	6.67	no	secreted	0	0	0	0	0	40	6.67	53.33	24.44	40	35.56	37.78	6.67	55.56	100	28.89	0	yes	yes	no	yes	no	no
18350	82f34ae1451780ea9efeac7f26d53a40	EDL933_0031_098	45	b64708e90cf8ee0b95e15eab1860a7834a6e2f0b	8.89	6.67	11.11	0	0	2.22	2.22	0	4.44	13.33	4.44	4.44	4.44	6.67	8.89	11.11	2.22	0	2.22	6.67	no	secreted	0	0	0	0	0	17.78	28.89	53.33	22.22	48.89	28.89	33.33	20	46.67	100	24.44	0	no	yes	no	yes	no	no
15236	6cd0178ad1bfc150b9782bbceace99bb	EDL933_0031_099	45	2e26bdc7f621779a2890fb83f43a79e89b893489	8.89	6.67	11.11	0	0	2.22	2.22	0	4.44	13.33	4.44	4.44	4.44	6.67	8.89	11.11	2.22	0	2.22	6.67	no	secreted	0	0	0	0	0	15.56	17.78	66.67	26.67	55.56	17.78	48.89	2.22	48.89	97.78	35.56	4.44	yes	yes	no	no	no	no
20927	95154f894444f4e34189cbba79ee8f1e	EDL933_0031_100	45	2224373287e970fc6199262347b222a7748f69e0	8.89	6.67	11.11	0	0	2.22	2.22	0	4.44	13.33	4.44	4.44	4.44	6.67	8.89	11.11	2.22	0	2.22	6.67	no	secreted	0	0	0	0	0	0	35.56	64.44	33.33	44.44	22.22	6.67	40	53.33	66.67	31.11	0	yes	yes	no	no	no	no
47	25c176104b8a298c5e47bbc96315ab21	EDL933_0045	95	a09242227dd3c19d6bbdc5a655cf06fe508c211a	7.37	4.21	3.16	7.37	4.21	7.37	3.16	10.53	2.11	2.11	9.47	7.37	1.05	4.21	4.21	3.16	3.16	1.05	4.21	10.53	yes	cytoplasm	0	0	0	0	0	0	34.74	65.26	17.89	53.68	28.42	13.68	17.89	68.42	65.26	60	16.84	yes	yes	yes	no	no	no
17545	7d460da600e65349c132e096b1261a19	EDL933_0045_001	95	46e0f03dfb8c500beb0cc78cb28f2b9a4c778da4	7.37	4.21	3.16	7.37	4.21	7.37	3.16	10.53	2.11	2.11	9.47	7.37	1.05	4.21	4.21	3.16	3.16	1.05	4.21	10.53	no	secreted	0	2	0	0	0	0	54.74	45.26	31.58	43.16	25.26	4.21	51.58	44.21	36.84	26.32	11.58	yes	yes	yes	no	no	no
14440	6726d09a8ae65fa9e690ec0e0e08751e	EDL933_0045_002	95	13c2732e8f0a69b10ffed6197f819e55e2625724	7.37	4.21	3.16	7.37	4.21	7.37	3.16	10.53	2.11	2.11	9.47	7.37	1.05	4.21	4.21	3.16	3.16	1.05	4.21	10.53	no	cytoplasm	0	2	0	0	0	21.05	27.37	51.58	31.58	43.16	25.26	46.32	14.74	38.95	48.42	37.89	29.47	yes	yes	yes	no	no	no
26616	bdf9ea00186db18980a5353e9ab0debd	EDL933_0045_003	95	8beb3605dc1b487d3ec8dbc3bf75934b2b91963f	7.37	4.21	3.16	7.37	4.21	7.37	3.16	10.53	2.11	2.11	9.47	7.37	1.05	4.21	4.21	3.16	3.16	1.05	4.21	10.53	no	secreted	0	2	0	0	0	18.95	34.74	46.32	24.21	49.47	26.32	28.42	29.47	42.11	56.84	33.68	6.32	yes	yes	no	no	no	no
32207	e5745a02b5bd35b8050f08f13ded3a29	EDL933_0045_004	95	271a86e5464d6a38f108e5721e9b7b6a46c228a6	7.37	4.21	3.16	7.37	4.21	7.37	3.16	10.53	2.11	2.11	9.47	7.37	1.05	4.21	4.21	3.16	3.16	1.05	4.21	10.53	no	secreted	0	2	0	0	0	7.37	44.21	48.42	35.79	44.21	20	4.21	38.95	56.84	35.79	34.74	15.79	yes	yes	yes	no	no	no
21959	9c7d23f7c850760b21d7d4e531f152d2	EDL933_0045_005	95	04396c2ccf8354b92386da39bbbf43a839cf47c1	7.37	4.21	3.16	7.37	4.21	7.37	3.16	10.53	2.11	2.11	9.47	7.37	1.05	4.21	4.21	3.16	3.16	1.05	4.21	10.53	no	secreted	0	2	0	0	0	4.21	44.21	51.58	28.42	45.26	26.32	12.63	27.37	60	38.95	36.84	12.63	yes	yes	yes	no	no	no
22714	a22a18dee9dd826fd2977a9e86e7e63b	EDL933_0045_006	95	448a3f72f37c9cb90f730e3ccacc0092461e6afc	7.37	4.21	3.16	7.37	4.21	7.37	3.16	10.53	2.11	2.11	9.47	7.37	1.05	4.21	4.21	3.16	3.16	1.05	4.21	10.53	no	secreted	0	2	0	0	0	10.53	40	49.47	27.37	49.47	23.16	23.16	17.89	58.95	44.21	31.58	21.05	yes	yes	yes	no	no	no
6200	2c544b57e9904ac4a770104b85e3b8ad	EDL933_0045_007	95	b11b55542bf9a5ea2e2fb5286de77cb5eebd1abd	7.37	4.21	3.16	7.37	4.21	7.37	3.16	10.53	2.11	2.11	9.47	7.37	1.05	4.21	4.21	3.16	3.16	1.05	4.21	10.53	no	secreted	0	2	1	0	0	20	23.16	56.84	26.32	53.68	20	20	24.21	55.79	62.11	37.89	12.63	yes	yes	yes	no	no	no
339	0267f8ce9a462c29445cf9cd51ec1aaa	EDL933_0045_008	95	7f6b829384011fc4216ad4746be564ef146ddfab	7.37	4.21	3.16	7.37	4.21	7.37	3.16	10.53	2.11	2.11	9.47	7.37	1.05	4.21	4.21	3.16	3.16	1.05	4.21	10.53	no	secreted	0	2	0	0	0	16.84	38.95	44.21	28.42	50.53	21.05	37.89	25.26	36.84	47.37	34.74	16.84	yes	yes	yes	no	no	no
133	010cff39ac1a87c990dab77efca3714f	EDL933_0045_009	95	8259c359d2d6cf9032f0aa61a9cb24e52ba6525e	7.37	4.21	3.16	7.37	4.21	7.37	3.16	10.53	2.11	2.11	9.47	7.37	1.05	4.21	4.21	3.16	3.16	1.05	4.21	10.53	no	secreted	0	2	0	0	0	15.79	27.37	56.84	29.47	50.53	20	12.63	31.58	55.79	48.42	29.47	8.42	yes	yes	no	no	no	no
24693	aff5a2ebc41a93eb091094fa754f17ad	EDL933_0045_010	95	10a29ced20c47f55d65b6f9a89e870547475199c	7.37	4.21	3.16	7.37	4.21	7.37	3.16	10.53	2.11	2.11	9.47	7.37	1.05	4.21	4.21	3.16	3.16	1.05	4.21	10.53	no	secreted	0	2	0	0	0	4.21	49.47	46.32	27.37	47.37	25.26	21.05	16.84	62.11	46.32	29.47	20	yes	yes	no	no	no	no
35842	ff8764ddc1433cff34400cd647f6fcbc	EDL933_0045_011	95	2dd28cb794c461f714a9304d3bc2c536ee33a79b	7.37	4.21	3.16	7.37	4.21	7.37	3.16	10.53	2.11	2.11	9.47	7.37	1.05	4.21	4.21	3.16	3.16	1.05	4.21	10.53	no	cytoplasm	0	2	1	0	0	13.68	36.84	49.47	33.68	45.26	21.05	12.63	34.74	52.63	35.79	32.63	9.47	yes	yes	yes	no	no	no
35591	fdd46c081d3a37f35087c67eedd6fb15	EDL933_0045_012	95	ab7735511084deb4dac3a6a1c4cd8ab1778d336b	7.37	4.21	3.16	7.37	4.21	7.37	3.16	10.53	2.11	2.11	9.47	7.37	1.05	4.21	4.21	3.16	3.16	1.05	4.21	10.53	no	cytoplasm	0	2	0	0	0	24.21	27.37	48.42	23.16	48.42	28.42	28.42	32.63	38.95	62.11	35.79	12.63	yes	yes	yes	no	no	no
571	0404d01034c765fe86bed5baa366b4c5	EDL933_0045_013	95	bd1c4e9137e1b35d84661b581fff65f4d4d0b364	7.37	4.21	3.16	7.37	4.21	7.37	3.16	10.53	2.11	2.11	9.47	7.37	1.05	4.21	4.21	3.16	3.16	1.05	4.21	10.53	no	secreted	0	2	0	0	0	7.37	32.63	60	28.42	47.37	24.21	38.95	12.63	48.42	42.11	38.95	14.74	yes	yes	yes	no	no	no
23273	a5f3c1f84b8f1c7b13026f3a65849b3c	EDL933_0045_014	95	2f2122e7aba3fc23ad2be3150657b3f875049f4e	7.37	4.21	3.16	7.37	4.21	7.37	3.16	10.53	2.11	2.11	9.47	7.37	1.05	4.21	4.21	3.16	3.16	1.05	4.21	10.53	no	secreted	0	2	1	0	0	5.26	30.53	64.21	28.42	45.26	26.32	29.47	14.74	55.79	54.74	38.95	14.74	yes	yes	yes	no	no	no
25240	b41fdb8041d149c6776f0f1728d58de1	EDL933_0045_015	95	ada9d61629bb57b0af1d3ec19a967d5058d89825	7.37	4.21	3.16	7.37	4.21	7.37	3.16	10.53	2.11	2.11	9.47	7.37	1.05	4.21	4.21	3.16	3.16	1.05	4.21	10.53	no	cytoplasm	0	2	0	0	0	16.84	27.37	55.79	32.63	45.26	22.11	36.84	12.63	50.53	46.32	28.42	18.95	yes	yes	yes	no	no	no
26865	bf8ea8522dc2a723bc51bd1f53175017	EDL933_0045_016	95	b71d50d51abc0efe2ee6aefcb6faa8b215e02652	7.37	4.21	3.16	7.37	4.21	7.37	3.16	10.53	2.11	2.11	9.47	7.37	1.05	4.21	4.21	3.16	3.16	1.05	4.21	10.53	no	secreted	0	2	0	0	0	6.32	46.32	47.37	33.68	42.11	24.21	16.84	37.89	45.26	40	26.32	15.79	yes	yes	yes	no	no	no
19785	8d36cae9fd507c808449427fa73f6cfd	EDL933_0045_017	95	e2403c396d0bf38c81c070937cf514fa059d162a	7.37	4.21	3.16	7.37	4.21	7.37	3.16	10.53	2.11	2.11	9.47	7.37	1.05	4.21	4.21	3.16	3.16	1.05	4.21	10.53	no	secreted	0	2	2	0	0	24.21	25.26	50.53	30.53	47.37	22.11	64.21	1.05	34.74	49.47	30.53	18.95	yes	yes	yes	yes	no	no
13760	62430a80a0272474adfc4c0b177efc44	EDL933_0045_018	95	01a2e6e396f2fc8ae15a49f0dcd8e1f1512bdf44	7.37	4.21	3.16	7.37	4.21	7.37	3.16	10.53	2.11	2.11	9.47	7.37	1.05	4.21	4.21	3.16	3.16	1.05	4.21	10.53	no	cytoplasm	0	2	0	0	0	3.16	48.42	48.42	27.37	41.05	31.58	0	35.79	64.21	60	27.37	11.58	yes	yes	no	no	no	no
9788	45da67072a965bf9792d328b8d2e7517	EDL933_0045_019	95	05ec68660623bb378da66e73898b05249dec40d9	7.37	4.21	3.16	7.37	4.21	7.37	3.16	10.53	2.11	2.11	9.47	7.37	1.05	4.21	4.21	3.16	3.16	1.05	4.21	10.53	no	secreted	0	2	0	0	0	21.05	32.63	46.32	33.68	41.05	25.26	32.63	26.32	41.05	41.05	31.58	8.42	yes	yes	no	no	no	no
17751	7e8d4f665f307c0e45b53e80eefb3595	EDL933_0045_020	95	c690403a998ac29a270f5606954edff91631dd16	7.37	4.21	3.16	7.37	4.21	7.37	3.16	10.53	2.11	2.11	9.47	7.37	1.05	4.21	4.21	3.16	3.16	1.05	4.21	10.53	no	secreted	0	2	0	0	0	30.53	15.79	53.68	27.37	46.32	26.32	30.53	21.05	48.42	48.42	29.47	3.16	yes	yes	no	no	no	no
4650	20f08b938a1c8eb13945fc624931873a	EDL933_0045_021	95	e93804aa80736f7520472eb0ff8de506bb855a85	7.37	4.21	3.16	7.37	4.21	7.37	3.16	10.53	2.11	2.11	9.47	7.37	1.05	4.21	4.21	3.16	3.16	1.05	4.21	10.53	no	cytoplasm	0	2	0	0	0	31.58	24.21	44.21	25.26	50.53	24.21	35.79	22.11	42.11	65.26	38.95	11.58	yes	yes	yes	no	no	no
2738	1360d91021eaeaa2c1d2d0980f648051	EDL933_0045_022	95	1388e6bb0bc44c715ec6da79114b8c76b842c752	7.37	4.21	3.16	7.37	4.21	7.37	3.16	10.53	2.11	2.11	9.47	7.37	1.05	4.21	4.21	3.16	3.16	1.05	4.21	10.53	no	cytoplasm	0	2	0	0	0	26.32	25.26	48.42	32.63	47.37	20	22.11	22.11	55.79	55.79	35.79	9.47	yes	yes	no	no	no	no
5917	2a2ea8991a7f5ba8f685254bfc1e6931	EDL933_0045_023	95	54116b62bf7a8f5e7a0bdf4d4cd59e08c1cfa053	7.37	4.21	3.16	7.37	4.21	7.37	3.16	10.53	2.11	2.11	9.47	7.37	1.05	4.21	4.21	3.16	3.16	1.05	4.21	10.53	no	secreted	0	2	0	0	0	12.63	42.11	45.26	32.63	45.26	22.11	28.42	30.53	41.05	46.32	32.63	15.79	yes	yes	yes	no	no	no
26058	ba0d3872bb1a743c4c1104c81ff56a70	EDL933_0045_024	95	cc9b4893ef86e8f4ad42ab71c9472a1e5e85310b	7.37	4.21	3.16	7.37	4.21	7.37	3.16	10.53	2.11	2.11	9.47	7.37	1.05	4.21	4.21	3.16	3.16	1.05	4.21	10.53	no	secreted	0	2	0	0	0	25.26	28.42	46.32	27.37	52.63	20	44.21	15.79	40	45.26	28.42	11.58	yes	yes	yes	no	no	no
34225	f3dde14268cf30e7806ad3d9e52d78ad	EDL933_0045_025	95	58f088b4c3024f8cee87b552180bf5410f8e85c1	7.37	4.21	3.16	7.37	4.21	7.37	3.16	10.53	2.11	2.11	9.47	7.37	1.05	4.21	4.21	3.16	3.16	1.05	4.21	10.53	no	secreted	0	2	1	0	0	6.32	44.21	49.47	28.42	47.37	24.21	24.21	25.26	50.53	40	32.63	17.89	yes	yes	no	no	no	no
5178	24ecc2d285b3d1aa276b1c257e9a0034	EDL933_0045_026	95	e3c9bad70d664ba1ed1055ffadb671553ab08893	7.37	4.21	3.16	7.37	4.21	7.37	3.16	10.53	2.11	2.11	9.47	7.37	1.05	4.21	4.21	3.16	3.16	1.05	4.21	10.53	no	secreted	0	2	1	0	0	7.37	43.16	49.47	29.47	47.37	23.16	0	45.26	54.74	52.63	30.53	9.47	yes	yes	yes	no	no	no
6420	2df3f3d1e6a35bfdbe6d0e4ade6d7d17	EDL933_0045_027	95	114258c9a2f008d4f069081a2ed0cc2e51d78f84	7.37	4.21	3.16	7.37	4.21	7.37	3.16	10.53	2.11	2.11	9.47	7.37	1.05	4.21	4.21	3.16	3.16	1.05	4.21	10.53	no	secreted	0	2	0	0	0	15.79	37.89	46.32	28.42	48.42	23.16	12.63	34.74	52.63	47.37	36.84	16.84	yes	yes	yes	no	no	no
29049	cf9e069ef9de018ad92cd29f719f7174	EDL933_0045_028	95	12209edda7df69f6014999b287e660beddc0ddff	7.37	4.21	3.16	7.37	4.21	7.37	3.16	10.53	2.11	2.11	9.47	7.37	1.05	4.21	4.21	3.16	3.16	1.05	4.21	10.53	no	secreted	0	2	0	0	0	0	45.26	54.74	30.53	47.37	22.11	20	22.11	57.89	57.89	42.11	24.21	yes	yes	yes	no	no	no
14226	65c11e92b3715251d56ffec36b142dd9	EDL933_0045_029	95	2355baa871904b345fb259d13a0c9d1a3480f6b1	7.37	4.21	3.16	7.37	4.21	7.37	3.16	10.53	2.11	2.11	9.47	7.37	1.05	4.21	4.21	3.16	3.16	1.05	4.21	10.53	no	secreted	0	2	1	0	0	24.21	25.26	50.53	26.32	51.58	22.11	25.26	25.26	49.47	67.37	35.79	12.63	yes	yes	yes	yes	no	no
284	01f899ebad2ac14c28410641a863ea6c	EDL933_0045_030	95	25522521bfd55743097126e89bfa48dca926e969	7.37	4.21	3.16	7.37	4.21	7.37	3.16	10.53	2.11	2.11	9.47	7.37	1.05	4.21	4.21	3.16	3.16	1.05	4.21	10.53	no	secreted	0	2	0	0	0	10.53	37.89	51.58	29.47	45.26	25.26	33.68	15.79	50.53	35.79	36.84	18.95	yes	yes	yes	no	no	no
32949	eaade0bf25979e1fdf467d088718cc69	EDL933_0045_031	95	3afd958932971b7cc932bef0a0467e7dfc9906f3	7.37	4.21	3.16	7.37	4.21	7.37	3.16	10.53	2.11	2.11	9.47	7.37	1.05	4.21	4.21	3.16	3.16	1.05	4.21	10.53	no	secreted	0	2	0	0	0	28.42	26.32	45.26	28.42	47.37	24.21	38.95	13.68	47.37	50.53	34.74	17.89	yes	yes	yes	no	no	no
23003	a4501999e0aadc8e0f6e321430885d6b	EDL933_0045_032	95	09f9f7d4dfba612d55b254c4c6d7e1af5fcc4ab3	7.37	4.21	3.16	7.37	4.21	7.37	3.16	10.53	2.11	2.11	9.47	7.37	1.05	4.21	4.21	3.16	3.16	1.05	4.21	10.53	no	cytoplasm	0	2	0	0	0	24.21	37.89	37.89	28.42	47.37	24.21	23.16	27.37	49.47	57.89	26.32	7.37	yes	yes	yes	no	no	no
35162	fa9fe6e2df6ffcf6688f19535b4a9723	EDL933_0045_033	95	7bae879b4fea0a7c4c931235caa8b40482ec0c9f	7.37	4.21	3.16	7.37	4.21	7.37	3.16	10.53	2.11	2.11	9.47	7.37	1.05	4.21	4.21	3.16	3.16	1.05	4.21	10.53	no	cytoplasm	0	2	0	0	0	13.68	35.79	50.53	26.32	50.53	23.16	29.47	30.53	40	55.79	38.95	13.68	yes	yes	yes	no	no	no
24705	b00ac954556b6999d4b7bdc142fcf790	EDL933_0045_034	95	d332fc9f299b76fd776f85765741b0ebea1b0312	7.37	4.21	3.16	7.37	4.21	7.37	3.16	10.53	2.11	2.11	9.47	7.37	1.05	4.21	4.21	3.16	3.16	1.05	4.21	10.53	no	secreted	0	2	0	0	0	14.74	42.11	43.16	31.58	47.37	21.05	13.68	44.21	42.11	30.53	36.84	5.26	yes	yes	no	no	no	no
3327	175f85d6354bf77aa3a814eb8382f954	EDL933_0045_035	95	ff7c9b1de04626ccc6d3555dc9a48b09eb16bdf5	7.37	4.21	3.16	7.37	4.21	7.37	3.16	10.53	2.11	2.11	9.47	7.37	1.05	4.21	4.21	3.16	3.16	1.05	4.21	10.53	no	secreted	1	2	0	0	0	4.21	36.84	58.95	27.37	51.58	21.05	28.42	14.74	56.84	65.26	22.11	18.95	yes	yes	yes	yes	no	no
27016	c0bb761c364088f124232deef32949cb	EDL933_0045_036	95	ffc5b0c664f6b51cf6a14727ad6f3fd613a8b5fc	7.37	4.21	3.16	7.37	4.21	7.37	3.16	10.53	2.11	2.11	9.47	7.37	1.05	4.21	4.21	3.16	3.16	1.05	4.21	10.53	no	secreted	0	2	0	0	0	32.63	23.16	44.21	31.58	48.42	20	36.84	11.58	51.58	56.84	38.95	36.84	yes	yes	no	yes	no	yes
27892	c795a2f3ea7d73b12a98b7daa70f7dd2	EDL933_0045_037	95	e69f5c59c908cbd9447e9ee62561d78a9da17708	7.37	4.21	3.16	7.37	4.21	7.37	3.16	10.53	2.11	2.11	9.47	7.37	1.05	4.21	4.21	3.16	3.16	1.05	4.21	10.53	no	cytoplasm	0	2	2	0	1	16.84	37.89	45.26	23.16	47.37	29.47	33.68	18.95	47.37	66.32	38.95	21.05	yes	yes	yes	yes	no	no
31118	de1c0901293bd58fd9557952b21d5197	EDL933_0045_038	95	d273020f4acbed03299116adcfc35956b750f17e	7.37	4.21	3.16	7.37	4.21	7.37	3.16	10.53	2.11	2.11	9.47	7.37	1.05	4.21	4.21	3.16	3.16	1.05	4.21	10.53	no	secreted	0	2	0	0	0	8.42	46.32	45.26	26.32	44.21	29.47	18.95	41.05	40	49.47	41.05	32.63	yes	yes	yes	no	no	no
11663	533ffc82db8d1340e5175f8d788e448b	EDL933_0045_039	95	b62da511225b44a62ee23b512f20cdd27346d17d	7.37	4.21	3.16	7.37	4.21	7.37	3.16	10.53	2.11	2.11	9.47	7.37	1.05	4.21	4.21	3.16	3.16	1.05	4.21	10.53	no	secreted	0	2	0	0	0	26.32	15.79	57.89	26.32	48.42	25.26	22.11	23.16	54.74	57.89	36.84	15.79	yes	yes	yes	yes	no	no
2714	133c6f4f95fd196f93f429fa50814fad	EDL933_0045_040	95	7921d9474bae3c4b7ab896368621780ad27bf281	7.37	4.21	3.16	7.37	4.21	7.37	3.16	10.53	2.11	2.11	9.47	7.37	1.05	4.21	4.21	3.16	3.16	1.05	4.21	10.53	no	cytoplasm	0	2	0	0	0	9.47	38.95	51.58	29.47	48.42	22.11	26.32	22.11	51.58	41.05	34.74	13.68	yes	yes	yes	no	no	no
25022	b286e9ad37fb22b4ba8d31edd34b51f8	EDL933_0045_041	95	001846db85cca4e8e46b42ae2035f266fa9eab34	7.37	4.21	3.16	7.37	4.21	7.37	3.16	10.53	2.11	2.11	9.47	7.37	1.05	4.21	4.21	3.16	3.16	1.05	4.21	10.53	no	cytoplasm	0	2	0	0	0	5.26	32.63	62.11	25.26	50.53	24.21	18.95	27.37	53.68	37.89	31.58	3.16	yes	yes	no	no	no	no
5965	2a9098bcf89de19e66e0ba6d1db6a06f	EDL933_0045_042	95	e96ddb868affc5981cc0b9a56755e1df923f395e	7.37	4.21	3.16	7.37	4.21	7.37	3.16	10.53	2.11	2.11	9.47	7.37	1.05	4.21	4.21	3.16	3.16	1.05	4.21	10.53	no	secreted	0	2	0	0	0	32.63	23.16	44.21	27.37	44.21	28.42	22.11	34.74	43.16	76.84	28.42	15.79	yes	yes	yes	no	no	no
9103	40d4ceda5b264e9e9dc333f122abce14	EDL933_0045_043	95	95c36ddc26d45cb8ee0694809321006bb3566709	7.37	4.21	3.16	7.37	4.21	7.37	3.16	10.53	2.11	2.11	9.47	7.37	1.05	4.21	4.21	3.16	3.16	1.05	4.21	10.53	no	secreted	0	2	0	0	0	0	45.26	54.74	32.63	45.26	22.11	13.68	23.16	63.16	49.47	33.68	28.42	yes	yes	yes	no	no	no
22180	9e26a19f57b44d4cbf28220c7edb6349	EDL933_0045_044	95	715ee2415768602cc96137c6f3a12b4d402332a0	7.37	4.21	3.16	7.37	4.21	7.37	3.16	10.53	2.11	2.11	9.47	7.37	1.05	4.21	4.21	3.16	3.16	1.05	4.21	10.53	no	secreted	0	2	0	1	0	25.26	28.42	46.32	30.53	47.37	22.11	28.42	27.37	44.21	41.05	30.53	14.74	yes	yes	yes	no	no	no
35042	f9bb1bb30655db252a50980a01b973bd	EDL933_0045_045	95	55b0e7f06f3efd88ba67415e9afb49d1f6e7c331	7.37	4.21	3.16	7.37	4.21	7.37	3.16	10.53	2.11	2.11	9.47	7.37	1.05	4.21	4.21	3.16	3.16	1.05	4.21	10.53	no	secreted	0	2	0	0	0	14.74	37.89	47.37	29.47	36.84	33.68	9.47	37.89	52.63	37.89	21.05	12.63	yes	yes	yes	no	no	no
1001	0709815396ca9a4eca9e5749e135be5a	EDL933_0045_046	95	377170ef25e0214bd9f16d50931b88c97c883f1e	7.37	4.21	3.16	7.37	4.21	7.37	3.16	10.53	2.11	2.11	9.47	7.37	1.05	4.21	4.21	3.16	3.16	1.05	4.21	10.53	no	secreted	0	2	0	0	0	14.74	36.84	48.42	27.37	46.32	26.32	13.68	35.79	50.53	46.32	38.95	14.74	yes	yes	yes	no	no	no
2520	11a27707cd4212b776a4c3daaccfeef2	EDL933_0045_047	95	298a9e44907a41c43ba32ec12209d87c375f7b16	7.37	4.21	3.16	7.37	4.21	7.37	3.16	10.53	2.11	2.11	9.47	7.37	1.05	4.21	4.21	3.16	3.16	1.05	4.21	10.53	no	cytoplasm	0	2	0	0	0	26.32	28.42	45.26	24.21	48.42	27.37	34.74	8.42	56.84	54.74	31.58	9.47	yes	yes	yes	no	no	no
22681	a1f0b3f48d673b6676842a1ebca0815d	EDL933_0045_048	95	6926a567f7e3cb3b2fc66c86bcaa7127af65b0fb	7.37	4.21	3.16	7.37	4.21	7.37	3.16	10.53	2.11	2.11	9.47	7.37	1.05	4.21	4.21	3.16	3.16	1.05	4.21	10.53	no	secreted	0	2	0	0	0	10.53	41.05	48.42	24.21	49.47	26.32	22.11	27.37	50.53	48.42	30.53	6.32	yes	yes	yes	no	no	no
19262	895b866172a76df9c4a7ee238b1b5909	EDL933_0045_049	95	83546d15fa04e44ce1c08690cc966dad0cdcf431	7.37	4.21	3.16	7.37	4.21	7.37	3.16	10.53	2.11	2.11	9.47	7.37	1.05	4.21	4.21	3.16	3.16	1.05	4.21	10.53	no	secreted	0	2	0	0	0	18.95	28.42	52.63	26.32	45.26	28.42	27.37	24.21	48.42	49.47	33.68	18.95	yes	yes	yes	no	no	no
17339	7be39fe9c156a26b3244f86b0d189353	EDL933_0045_050	95	e6946f7e00aab5a71a18630911695a2aadefc25c	7.37	4.21	3.16	7.37	4.21	7.37	3.16	10.53	2.11	2.11	9.47	7.37	1.05	4.21	4.21	3.16	3.16	1.05	4.21	10.53	no	secreted	0	2	0	0	0	11.58	34.74	53.68	26.32	49.47	24.21	28.42	28.42	43.16	50.53	40	16.84	yes	yes	yes	no	no	no
11152	4f8e59bbdc178d99bde4dedf2141fb78	EDL933_0045_051	95	7b2ff39038f62904fe9ac7cf337d94c2809eec5a	7.37	4.21	3.16	7.37	4.21	7.37	3.16	10.53	2.11	2.11	9.47	7.37	1.05	4.21	4.21	3.16	3.16	1.05	4.21	10.53	no	secreted	0	2	0	0	0	8.42	38.95	52.63	26.32	48.42	25.26	7.37	38.95	53.68	51.58	33.68	10.53	yes	yes	no	no	no	no
16918	78df171ef30dbd7a37ae58b0be903807	EDL933_0045_052	95	5510db3d16a505e47941f440d8c568fa59254f3e	7.37	4.21	3.16	7.37	4.21	7.37	3.16	10.53	2.11	2.11	9.47	7.37	1.05	4.21	4.21	3.16	3.16	1.05	4.21	10.53	no	secreted	0	2	0	0	0	13.68	41.05	45.26	32.63	42.11	25.26	17.89	32.63	49.47	41.05	32.63	12.63	yes	yes	yes	no	no	no
2524	11a93d04bb6f9c5ca5f766b19e6b3e03	EDL933_0045_053	95	83665abb3f3205a3bfb26f275a2f5cf7f24d3e8d	7.37	4.21	3.16	7.37	4.21	7.37	3.16	10.53	2.11	2.11	9.47	7.37	1.05	4.21	4.21	3.16	3.16	1.05	4.21	10.53	no	cytoplasm	0	2	0	0	0	15.79	31.58	52.63	32.63	49.47	17.89	22.11	34.74	43.16	41.05	34.74	24.21	yes	yes	yes	yes	no	no
14685	68daa9040ea0756254a6d281e18e3c1a	EDL933_0045_054	95	dc4a3f5ee967f105f455478b915de192ce3db741	7.37	4.21	3.16	7.37	4.21	7.37	3.16	10.53	2.11	2.11	9.47	7.37	1.05	4.21	4.21	3.16	3.16	1.05	4.21	10.53	yes	secreted	0	2	0	0	0	29.47	17.89	52.63	31.58	49.47	18.95	37.89	23.16	38.95	51.58	37.89	8.42	yes	yes	no	yes	no	no
16302	747c130b95a87a9091be49640685a4c8	EDL933_0045_055	95	931ac08f1a1e372fa8adde4d3ba16c1dd001832d	7.37	4.21	3.16	7.37	4.21	7.37	3.16	10.53	2.11	2.11	9.47	7.37	1.05	4.21	4.21	3.16	3.16	1.05	4.21	10.53	no	secreted	0	2	0	0	0	3.16	40	56.84	28.42	45.26	26.32	14.74	36.84	48.42	47.37	35.79	14.74	yes	yes	yes	no	no	no
27878	c7886d5cf28088e8472ed97131382a80	EDL933_0045_056	95	0121d9c05dee1a301d75e00e873de98c501b11c6	7.37	4.21	3.16	7.37	4.21	7.37	3.16	10.53	2.11	2.11	9.47	7.37	1.05	4.21	4.21	3.16	3.16	1.05	4.21	10.53	no	secreted	0	2	2	0	0	14.74	30.53	54.74	28.42	45.26	26.32	20	28.42	51.58	42.11	34.74	14.74	yes	yes	no	no	no	no
7179	332d646fe3cbe4c0adff8bbda47f699e	EDL933_0045_057	95	7ae11d973ed8b64d2c42640392bd536399570ace	7.37	4.21	3.16	7.37	4.21	7.37	3.16	10.53	2.11	2.11	9.47	7.37	1.05	4.21	4.21	3.16	3.16	1.05	4.21	10.53	no	secreted	0	2	0	0	0	23.16	30.53	46.32	28.42	47.37	24.21	28.42	29.47	42.11	49.47	37.89	5.26	yes	yes	no	no	no	no
24752	b05cfe6f894535983d58a1c94195e791	EDL933_0045_058	95	9755cfd1aaa6bb899fd9a69422fecf4e0ef38ea5	7.37	4.21	3.16	7.37	4.21	7.37	3.16	10.53	2.11	2.11	9.47	7.37	1.05	4.21	4.21	3.16	3.16	1.05	4.21	10.53	no	cytoplasm	0	2	0	0	0	28.42	24.21	47.37	32.63	48.42	18.95	22.11	29.47	48.42	52.63	23.16	10.53	yes	yes	yes	no	no	no
27385	c3b5bdd64ca7ee1cdd639894b716e615	EDL933_0045_059	95	dea2c70a0054e1f3a215649548b8561cba9d727f	7.37	4.21	3.16	7.37	4.21	7.37	3.16	10.53	2.11	2.11	9.47	7.37	1.05	4.21	4.21	3.16	3.16	1.05	4.21	10.53	no	cytoplasm	0	2	0	0	0	18.95	30.53	50.53	26.32	49.47	24.21	32.63	17.89	49.47	58.95	41.05	24.21	yes	yes	yes	no	no	no
23812	a9a963a95701084044ee97f109e106b7	EDL933_0045_060	95	46cbbde56ba87eab8e9469b908971658ed8d1961	7.37	4.21	3.16	7.37	4.21	7.37	3.16	10.53	2.11	2.11	9.47	7.37	1.05	4.21	4.21	3.16	3.16	1.05	4.21	10.53	no	secreted	0	2	2	0	0	17.89	30.53	51.58	25.26	44.21	30.53	34.74	12.63	52.63	57.89	37.89	10.53	yes	yes	yes	no	no	no
30029	d69e0851aa15980f37fb03da7eebbf70	EDL933_0045_061	95	89cbe488d48248461bb442cbe740ecf3151837e0	7.37	4.21	3.16	7.37	4.21	7.37	3.16	10.53	2.11	2.11	9.47	7.37	1.05	4.21	4.21	3.16	3.16	1.05	4.21	10.53	no	secreted	0	2	1	0	0	18.95	34.74	46.32	32.63	43.16	24.21	33.68	20	46.32	52.63	35.79	16.84	yes	yes	yes	no	no	no
4700	213240fa3a177642efedb6ed2a3230a7	EDL933_0045_062	95	2cdea8062dc973b5a0bc28cca7c603e290b26ed7	7.37	4.21	3.16	7.37	4.21	7.37	3.16	10.53	2.11	2.11	9.47	7.37	1.05	4.21	4.21	3.16	3.16	1.05	4.21	10.53	no	secreted	0	2	1	0	0	20	34.74	45.26	27.37	47.37	25.26	22.11	15.79	62.11	50.53	27.37	5.26	yes	yes	no	no	no	no
25152	b37dbb4df99915c94f2e7f324afb1419	EDL933_0045_063	95	d506fe6a25c792875da25b61df3d548419da008b	7.37	4.21	3.16	7.37	4.21	7.37	3.16	10.53	2.11	2.11	9.47	7.37	1.05	4.21	4.21	3.16	3.16	1.05	4.21	10.53	no	secreted	0	2	1	0	0	9.47	38.95	51.58	32.63	47.37	20	28.42	18.95	52.63	41.05	38.95	11.58	yes	yes	no	no	no	no
26612	bdf5d66a784e7a5f1db98ed82004e7f0	EDL933_0045_064	95	5f11a6894d7d26baa022062aac96905421f3bcc0	7.37	4.21	3.16	7.37	4.21	7.37	3.16	10.53	2.11	2.11	9.47	7.37	1.05	4.21	4.21	3.16	3.16	1.05	4.21	10.53	no	secreted	0	2	1	0	0	4.21	51.58	44.21	28.42	46.32	25.26	8.42	37.89	53.68	49.47	24.21	12.63	yes	yes	yes	no	no	no
7199	3351ef9ec9480d7571546170623c4702	EDL933_0045_065	95	0e8b7cdf17f2aa5f68c36ae7e83a265f4d80ac1d	7.37	4.21	3.16	7.37	4.21	7.37	3.16	10.53	2.11	2.11	9.47	7.37	1.05	4.21	4.21	3.16	3.16	1.05	4.21	10.53	no	secreted	0	2	0	0	0	27.37	28.42	44.21	26.32	49.47	24.21	36.84	20	43.16	63.16	41.05	27.37	yes	yes	yes	yes	no	no
6487	2e611a37641a6d4aeb05b21eebbf6513	EDL933_0045_066	95	ee232bba4d08b5ae3a61e1f8affa9a25bea2e188	7.37	4.21	3.16	7.37	4.21	7.37	3.16	10.53	2.11	2.11	9.47	7.37	1.05	4.21	4.21	3.16	3.16	1.05	4.21	10.53	no	secreted	0	2	0	0	0	29.47	22.11	48.42	26.32	45.26	28.42	41.05	6.32	52.63	64.21	31.58	14.74	yes	yes	yes	no	no	no
27263	c2bb6d83df84aafd650fce3a2ae0d2af	EDL933_0045_067	95	707dc1773df1e19dbcdc80982b1fac3d991af1f5	7.37	4.21	3.16	7.37	4.21	7.37	3.16	10.53	2.11	2.11	9.47	7.37	1.05	4.21	4.21	3.16	3.16	1.05	4.21	10.53	no	secreted	0	2	1	0	0	6.32	45.26	48.42	27.37	50.53	22.11	0	45.26	54.74	44.21	34.74	17.89	yes	yes	yes	no	no	no
5121	246a9ae04210e570bc2ea42a4b2ad388	EDL933_0045_068	95	637a0ae4c0178d53c9e9fab7b0faf72f1d259cad	7.37	4.21	3.16	7.37	4.21	7.37	3.16	10.53	2.11	2.11	9.47	7.37	1.05	4.21	4.21	3.16	3.16	1.05	4.21	10.53	yes	cytoplasm	0	2	0	0	0	17.89	30.53	51.58	31.58	46.32	22.11	15.79	29.47	54.74	38.95	36.84	26.32	yes	yes	yes	no	no	no
10297	4987ca8418800b5f6c42e9cacf709ae8	EDL933_0045_069	95	3dcbc5e9ebdb84f11306f0608c923546884a6f77	7.37	4.21	3.16	7.37	4.21	7.37	3.16	10.53	2.11	2.11	9.47	7.37	1.05	4.21	4.21	3.16	3.16	1.05	4.21	10.53	no	secreted	0	2	0	0	0	12.63	32.63	54.74	26.32	53.68	20	21.05	26.32	52.63	47.37	38.95	20	yes	yes	yes	no	no	no
11077	4f0febdf28970b313d3f8ecd506b4654	EDL933_0045_070	95	2566353a4d3da03faedeae74aaab5fce797cc286	7.37	4.21	3.16	7.37	4.21	7.37	3.16	10.53	2.11	2.11	9.47	7.37	1.05	4.21	4.21	3.16	3.16	1.05	4.21	10.53	no	secreted	0	2	0	0	0	13.68	33.68	52.63	28.42	44.21	27.37	13.68	23.16	63.16	63.16	37.89	10.53	yes	yes	yes	no	no	no
35004	f97268c8c97ceba2022fc2d2a32c5f8a	EDL933_0045_071	95	639df140d98383f2ca1c189648c78b8cad87cba1	7.37	4.21	3.16	7.37	4.21	7.37	3.16	10.53	2.11	2.11	9.47	7.37	1.05	4.21	4.21	3.16	3.16	1.05	4.21	10.53	no	secreted	0	2	0	0	0	3.16	40	56.84	30.53	47.37	22.11	9.47	33.68	56.84	37.89	37.89	11.58	yes	yes	no	no	no	no
9467	439206213bd194f0148c5948a5c3ca2a	EDL933_0045_072	95	5d0e1b866cccdf87d68ed64ff575b1c048b1e10d	7.37	4.21	3.16	7.37	4.21	7.37	3.16	10.53	2.11	2.11	9.47	7.37	1.05	4.21	4.21	3.16	3.16	1.05	4.21	10.53	no	secreted	0	2	1	0	0	7.37	31.58	61.05	30.53	44.21	25.26	29.47	10.53	60	42.11	37.89	9.47	yes	yes	yes	no	no	no
31971	e3e46f877318d9dec4f9dfea1cab3901	EDL933_0045_073	95	7663b2bff650ca228853a9aa3a4e8589b42e88f6	7.37	4.21	3.16	7.37	4.21	7.37	3.16	10.53	2.11	2.11	9.47	7.37	1.05	4.21	4.21	3.16	3.16	1.05	4.21	10.53	no	secreted	0	2	0	0	0	0	44.21	55.79	27.37	44.21	28.42	20	30.53	49.47	44.21	30.53	10.53	yes	yes	yes	no	no	no
12226	5742d15e0e5382ba07b90e2ccd2c5f5f	EDL933_0045_074	95	8d18a01fcb1f63a16da4cb99af60df71e96e36d3	7.37	4.21	3.16	7.37	4.21	7.37	3.16	10.53	2.11	2.11	9.47	7.37	1.05	4.21	4.21	3.16	3.16	1.05	4.21	10.53	no	secreted	0	2	0	0	0	10.53	47.37	42.11	32.63	47.37	20	27.37	34.74	37.89	40	37.89	21.05	yes	yes	yes	no	no	no
35611	fdf64e4e4246175d7a61b9e487181a21	EDL933_0045_075	95	78f427a4e3671dee4df59da9e98eec3fbe356c16	7.37	4.21	3.16	7.37	4.21	7.37	3.16	10.53	2.11	2.11	9.47	7.37	1.05	4.21	4.21	3.16	3.16	1.05	4.21	10.53	no	secreted	0	2	1	0	0	21.05	23.16	55.79	23.16	53.68	23.16	42.11	3.16	54.74	49.47	38.95	6.32	yes	yes	no	no	no	no
10549	4b97e9c356afe316107b18aef47c62f8	EDL933_0045_076	95	06bf734426104ee5d4079b36c84ecd5649cdc8f5	7.37	4.21	3.16	7.37	4.21	7.37	3.16	10.53	2.11	2.11	9.47	7.37	1.05	4.21	4.21	3.16	3.16	1.05	4.21	10.53	no	cytoplasm	0	2	0	0	0	24.21	24.21	51.58	25.26	47.37	27.37	22.11	21.05	56.84	67.37	33.68	6.32	yes	yes	no	no	no	no
11435	519644c8c4206b10efd482b15c5b9d33	EDL933_0045_077	95	e6b909a5691175e4d296dc0da002005ccd63099a	7.37	4.21	3.16	7.37	4.21	7.37	3.16	10.53	2.11	2.11	9.47	7.37	1.05	4.21	4.21	3.16	3.16	1.05	4.21	10.53	no	secreted	0	2	0	0	0	8.42	34.74	56.84	24.21	50.53	25.26	32.63	15.79	51.58	53.68	29.47	15.79	yes	yes	yes	no	no	no
23423	a6deb0f2f1f8519b5ece33e08816a623	EDL933_0045_078	95	0f6bb8cca909b75938ceae4892b4a7afd0e7dd3c	7.37	4.21	3.16	7.37	4.21	7.37	3.16	10.53	2.11	2.11	9.47	7.37	1.05	4.21	4.21	3.16	3.16	1.05	4.21	10.53	no	secreted	0	2	0	0	0	9.47	48.42	42.11	30.53	46.32	23.16	26.32	25.26	48.42	33.68	34.74	21.05	yes	yes	yes	no	no	no
4231	1dd2bf8bbcf58f2c76d9146c45c32914	EDL933_0045_079	95	14883d2dcbc3e0fdf5c313a81d4a7811b39f6e70	7.37	4.21	3.16	7.37	4.21	7.37	3.16	10.53	2.11	2.11	9.47	7.37	1.05	4.21	4.21	3.16	3.16	1.05	4.21	10.53	no	secreted	0	2	0	0	0	40	21.05	38.95	30.53	45.26	24.21	50.53	15.79	33.68	53.68	35.79	23.16	yes	yes	yes	no	no	no
31189	dea3d4b8971f0ab5a4be89cf53d2f832	EDL933_0045_080	95	018b95ef4623a9a227955e26509a8ff4f10df5e5	7.37	4.21	3.16	7.37	4.21	7.37	3.16	10.53	2.11	2.11	9.47	7.37	1.05	4.21	4.21	3.16	3.16	1.05	4.21	10.53	no	secreted	0	2	0	0	0	6.32	34.74	58.95	25.26	46.32	28.42	23.16	13.68	63.16	50.53	38.95	16.84	yes	yes	yes	no	no	no
15001	6b287959deccfd7d84a109a67ae687b7	EDL933_0045_081	95	b4c57a7281b3b3e3c7221227cda30b668440ec08	7.37	4.21	3.16	7.37	4.21	7.37	3.16	10.53	2.11	2.11	9.47	7.37	1.05	4.21	4.21	3.16	3.16	1.05	4.21	10.53	no	cytoplasm	0	2	0	0	0	6.32	45.26	48.42	27.37	49.47	23.16	8.42	33.68	57.89	63.16	37.89	11.58	yes	yes	yes	no	no	no
28526	cbcca772733ca868a654a8fb595b9835	EDL933_0045_082	95	85ba499bdbd6ac938767bb04646bca38f16ba589	7.37	4.21	3.16	7.37	4.21	7.37	3.16	10.53	2.11	2.11	9.47	7.37	1.05	4.21	4.21	3.16	3.16	1.05	4.21	10.53	no	cytoplasm	0	2	0	0	0	22.11	35.79	42.11	26.32	44.21	29.47	51.58	9.47	38.95	52.63	33.68	15.79	yes	yes	yes	no	no	no
34620	f6d333e9268efe127c46c7edfe01d8b8	EDL933_0045_083	95	db35992a4b126a7f3c0a1293a536f7413e2c789c	7.37	4.21	3.16	7.37	4.21	7.37	3.16	10.53	2.11	2.11	9.47	7.37	1.05	4.21	4.21	3.16	3.16	1.05	4.21	10.53	no	secreted	0	2	0	0	0	27.37	29.47	43.16	29.47	47.37	23.16	30.53	29.47	40	54.74	28.42	2.11	yes	yes	no	no	no	no
24403	adb397b95c2ec589ce2f07a19ddd5b72	EDL933_0045_084	95	6cf31956d68f09d1b2f9c222b4af9e46a5b1ab87	7.37	4.21	3.16	7.37	4.21	7.37	3.16	10.53	2.11	2.11	9.47	7.37	1.05	4.21	4.21	3.16	3.16	1.05	4.21	10.53	no	secreted	0	2	0	0	0	21.05	27.37	51.58	25.26	48.42	26.32	25.26	29.47	45.26	66.32	36.84	14.74	yes	yes	yes	no	no	no
21183	97061917dc824465d89d3f361f9dab51	EDL933_0045_085	95	c3b3628c200061695c095ff369c0c26c7e98904d	7.37	4.21	3.16	7.37	4.21	7.37	3.16	10.53	2.11	2.11	9.47	7.37	1.05	4.21	4.21	3.16	3.16	1.05	4.21	10.53	no	secreted	0	2	0	0	0	16.84	32.63	50.53	23.16	49.47	27.37	46.32	22.11	31.58	61.05	31.58	13.68	yes	yes	yes	yes	no	no
29215	d0c94f407946913f5eaad7c175d4c2cf	EDL933_0045_086	95	56d76213b0473f2891efb0b2e7d1f1afccc0beba	7.37	4.21	3.16	7.37	4.21	7.37	3.16	10.53	2.11	2.11	9.47	7.37	1.05	4.21	4.21	3.16	3.16	1.05	4.21	10.53	no	cytoplasm	0	2	0	0	0	8.42	37.89	53.68	21.05	52.63	26.32	7.37	40	52.63	54.74	38.95	10.53	yes	yes	yes	yes	no	no
5919	2a2f0cdb696e54dcf0bea8239ecbfbbc	EDL933_0045_087	95	10378b806392f715edb56d8ff8a04b83e657c347	7.37	4.21	3.16	7.37	4.21	7.37	3.16	10.53	2.11	2.11	9.47	7.37	1.05	4.21	4.21	3.16	3.16	1.05	4.21	10.53	no	secreted	0	2	0	0	0	24.21	31.58	44.21	31.58	47.37	21.05	29.47	26.32	44.21	51.58	42.11	8.42	yes	yes	yes	no	no	no
5967	2a91f600c046fdd74b5ee0c7a4508893	EDL933_0045_088	95	7b4add7abe771e169e474f14dce2978348fbf130	7.37	4.21	3.16	7.37	4.21	7.37	3.16	10.53	2.11	2.11	9.47	7.37	1.05	4.21	4.21	3.16	3.16	1.05	4.21	10.53	no	cytoplasm	0	2	0	0	0	18.95	35.79	45.26	27.37	49.47	23.16	29.47	21.05	49.47	52.63	34.74	4.21	yes	yes	no	no	no	no
25059	b2c51fd836be4474d680309a5450236a	EDL933_0045_089	95	c11a42fa7dd10f8e900ec985d6f22dcebbef04ea	7.37	4.21	3.16	7.37	4.21	7.37	3.16	10.53	2.11	2.11	9.47	7.37	1.05	4.21	4.21	3.16	3.16	1.05	4.21	10.53	no	secreted	0	2	0	0	0	6.32	41.05	52.63	32.63	44.21	23.16	16.84	21.05	62.11	33.68	35.79	11.58	yes	yes	yes	no	no	no
8414	3c052280255413fd331005b251e85bbc	EDL933_0045_090	95	4883f7b292c7f9ce1d4d3e136d022a290973545c	7.37	4.21	3.16	7.37	4.21	7.37	3.16	10.53	2.11	2.11	9.47	7.37	1.05	4.21	4.21	3.16	3.16	1.05	4.21	10.53	no	secreted	0	2	0	0	0	11.58	32.63	55.79	26.32	50.53	23.16	26.32	26.32	47.37	54.74	30.53	15.79	yes	yes	yes	no	no	no
16550	7632f6d4f696a6dc2a86b09f9c8a50e5	EDL933_0045_091	95	aa5b9b7e3c6074349b7c7623e9d10463d985ab02	7.37	4.21	3.16	7.37	4.21	7.37	3.16	10.53	2.11	2.11	9.47	7.37	1.05	4.21	4.21	3.16	3.16	1.05	4.21	10.53	yes	secreted	0	2	0	0	0	25.26	29.47	45.26	23.16	46.32	30.53	10.53	35.79	53.68	46.32	38.95	0	yes	yes	no	no	no	no
32930	ea98b1498f62d2fa33d482b1dc68a74b	EDL933_0045_092	95	b7467617bec151b19252a9addd8cd91a015e634b	7.37	4.21	3.16	7.37	4.21	7.37	3.16	10.53	2.11	2.11	9.47	7.37	1.05	4.21	4.21	3.16	3.16	1.05	4.21	10.53	no	secreted	0	2	0	0	0	22.11	20	57.89	27.37	52.63	20	41.05	11.58	47.37	64.21	51.58	40	yes	yes	yes	yes	yes	no
14745	6941ea1c7923709eb042857fac453aa3	EDL933_0045_093	95	a7cca6b87650df4366793e2afb37aa271048c6bf	7.37	4.21	3.16	7.37	4.21	7.37	3.16	10.53	2.11	2.11	9.47	7.37	1.05	4.21	4.21	3.16	3.16	1.05	4.21	10.53	no	secreted	0	2	0	0	0	23.16	35.79	41.05	27.37	44.21	28.42	18.95	30.53	50.53	65.26	36.84	7.37	yes	yes	yes	no	no	no
11006	4e87f9e5b035b17490d4e3a6e6d7bf9e	EDL933_0045_094	95	e20c72b3fa40313a5c7b72eb11fa4c00b724b343	7.37	4.21	3.16	7.37	4.21	7.37	3.16	10.53	2.11	2.11	9.47	7.37	1.05	4.21	4.21	3.16	3.16	1.05	4.21	10.53	no	cytoplasm	0	2	0	0	0	21.05	31.58	47.37	31.58	42.11	26.32	16.84	34.74	48.42	31.58	28.42	5.26	yes	yes	no	no	no	no
33645	efa5db787bf6de7406986a4db828b32a	EDL933_0045_095	95	de38d1228b20df4b1d15315d158079205509e90e	7.37	4.21	3.16	7.37	4.21	7.37	3.16	10.53	2.11	2.11	9.47	7.37	1.05	4.21	4.21	3.16	3.16	1.05	4.21	10.53	no	cytoplasm	0	2	1	0	0	23.16	30.53	46.32	24.21	57.89	17.89	23.16	28.42	48.42	55.79	37.89	5.26	yes	yes	no	no	no	no
33942	f1e1871f065ebbe49bbffc7ab322979c	EDL933_0045_096	95	999c424d8e7482dfa4d3f392f8fca3a0ff1e7dce	7.37	4.21	3.16	7.37	4.21	7.37	3.16	10.53	2.11	2.11	9.47	7.37	1.05	4.21	4.21	3.16	3.16	1.05	4.21	10.53	no	secreted	0	2	0	0	0	12.63	36.84	50.53	36.84	44.21	18.95	23.16	30.53	46.32	42.11	35.79	26.32	yes	yes	yes	no	no	no
29891	d5c97b546f1fc4b687f470db9e1a0f19	EDL933_0045_097	95	4e46670147de0ee19df014ec6876ee23ccba80a6	7.37	4.21	3.16	7.37	4.21	7.37	3.16	10.53	2.11	2.11	9.47	7.37	1.05	4.21	4.21	3.16	3.16	1.05	4.21	10.53	no	secreted	0	2	0	0	0	22.11	28.42	49.47	28.42	48.42	23.16	22.11	32.63	45.26	61.05	36.84	4.21	yes	yes	no	no	no	no
12966	5c9f80dfd2ca722caa44c5a177832408	EDL933_0045_098	95	81fc329a6e88a109189a001cff1376ed8af93b1b	7.37	4.21	3.16	7.37	4.21	7.37	3.16	10.53	2.11	2.11	9.47	7.37	1.05	4.21	4.21	3.16	3.16	1.05	4.21	10.53	no	secreted	0	2	0	0	0	12.63	40	47.37	28.42	47.37	24.21	17.89	17.89	64.21	50.53	38.95	21.05	yes	yes	yes	no	no	no
25453	b5d6bdd7c0cea0c8033e5d4b45ce9201	EDL933_0045_099	95	30f34663df13abc7d0df35525a08106a7a1d9543	7.37	4.21	3.16	7.37	4.21	7.37	3.16	10.53	2.11	2.11	9.47	7.37	1.05	4.21	4.21	3.16	3.16	1.05	4.21	10.53	no	secreted	0	2	1	0	0	17.89	23.16	58.95	28.42	52.63	18.95	17.89	33.68	48.42	60	40	9.47	yes	yes	no	no	no	no
1021	07289e638d728e1c4aea6328c7b95c11	EDL933_0045_100	95	fc6e39abe4e7510a05bfbe362cde27c7a687796a	7.37	4.21	3.16	7.37	4.21	7.37	3.16	10.53	2.11	2.11	9.47	7.37	1.05	4.21	4.21	3.16	3.16	1.05	4.21	10.53	no	secreted	0	2	0	0	0	14.74	30.53	54.74	28.42	51.58	20	26.32	26.32	47.37	56.84	35.79	6.32	yes	yes	no	no	no	no
225	d00d546f64ec8ac7fb3d46e5e822b3ec	EDL933_0050	77	0bb4ad2a6c063aaccbec10e79d74eb9527aa14e6	16.88	9.09	6.49	5.19	1.3	9.09	2.6	2.6	1.3	1.3	9.09	3.9	2.6	2.6	0	5.19	11.69	1.3	1.3	6.49	yes	cytoplasm	0	0	0	1	0	61.04	5.19	33.77	18.18	62.34	19.48	63.64	7.79	28.57	100	76.62	35.06	yes	yes	yes	yes	no	no
32914	ea79788bf47e21b71029b5bb4189a7a1	EDL933_0050_001	77	cc1f1b0049a23266c9b98f963cae7f205f4c902b	16.88	9.09	6.49	5.19	1.3	9.09	2.6	2.6	1.3	1.3	9.09	3.9	2.6	2.6	0	5.19	11.69	1.3	1.3	6.49	no	secreted	0	0	1	0	0	67.53	5.19	27.27	23.38	57.14	19.48	68.83	10.39	20.78	94.81	29.87	29.87	yes	yes	yes	yes	no	no
21233	97670d2577c2edfc47ac169d05e8dc21	EDL933_0050_002	77	a61abaaf046f0b76216a04f7be0a2ae0b5b5e8d9	16.88	9.09	6.49	5.19	1.3	9.09	2.6	2.6	1.3	1.3	9.09	3.9	2.6	2.6	0	5.19	11.69	1.3	1.3	6.49	no	secreted	0	0	1	0	0	79.22	0	20.78	27.27	58.44	14.29	89.61	0	10.39	93.51	27.27	32.47	yes	yes	yes	yes	no	no
30490	d9bb4b071fc0984680419246b02267a5	EDL933_0050_003	77	505c0f67cadf52abbc646b05440e73623bc4771d	16.88	9.09	6.49	5.19	1.3	9.09	2.6	2.6	1.3	1.3	9.09	3.9	2.6	2.6	0	5.19	11.69	1.3	1.3	6.49	no	secreted	0	0	0	0	0	71.43	0	28.57	22.08	62.34	15.58	70.13	3.9	25.97	100	24.68	23.38	yes	yes	yes	yes	no	no
2114	0ebe90360767ae897fe46fe6eff239f2	EDL933_0050_004	77	5b54e009e31a231a34a1bf39e15425aba8b5040d	16.88	9.09	6.49	5.19	1.3	9.09	2.6	2.6	1.3	1.3	9.09	3.9	2.6	2.6	0	5.19	11.69	1.3	1.3	6.49	no	secreted	0	0	0	0	0	63.64	6.49	29.87	24.68	55.84	19.48	72.73	2.6	24.68	100	29.87	28.57	yes	yes	yes	yes	no	no
35514	fd448ee00966a1475e0f3159a8f2158f	EDL933_0050_005	77	9f9207f3227492fe24c99c7733d3f5113fac2da5	16.88	9.09	6.49	5.19	1.3	9.09	2.6	2.6	1.3	1.3	9.09	3.9	2.6	2.6	0	5.19	11.69	1.3	1.3	6.49	no	secreted	0	0	0	0	0	77.92	3.9	18.18	20.78	62.34	16.88	84.42	0	15.58	100	29.87	41.56	yes	yes	yes	yes	no	no
21945	9c5adf354e956a663c4c31c68b91a293	EDL933_0050_006	77	d0c944d49965d10c5234434afc2349d05c604c46	16.88	9.09	6.49	5.19	1.3	9.09	2.6	2.6	1.3	1.3	9.09	3.9	2.6	2.6	0	5.19	11.69	1.3	1.3	6.49	no	secreted	0	0	1	0	0	50.65	14.29	35.06	20.78	58.44	20.78	61.04	12.99	25.97	98.7	35.06	42.86	yes	yes	yes	yes	no	no
31930	e391f8415e70b47092cf459be65ebbf7	EDL933_0050_007	77	dc840f85a743b38a7c24a9963163d77eae4de278	16.88	9.09	6.49	5.19	1.3	9.09	2.6	2.6	1.3	1.3	9.09	3.9	2.6	2.6	0	5.19	11.69	1.3	1.3	6.49	no	secreted	0	0	0	0	0	64.94	7.79	27.27	27.27	54.55	18.18	48.05	20.78	31.17	100	35.06	31.17	yes	yes	yes	yes	no	no
27605	c5651e77ee4bc0ed1f97171bada0a822	EDL933_0050_008	77	1a23365f5b2ea71e9d92db63e9e0da00a7184588	16.88	9.09	6.49	5.19	1.3	9.09	2.6	2.6	1.3	1.3	9.09	3.9	2.6	2.6	0	5.19	11.69	1.3	1.3	6.49	no	secreted	0	0	1	0	0	58.44	6.49	35.06	18.18	63.64	18.18	62.34	18.18	19.48	100	31.17	31.17	no	yes	yes	yes	no	no
30399	d921e88ea6a7ff4a764999afd095e495	EDL933_0050_009	77	a9e0a71e64bd8fe59af1eb1edc0ba2c606912af4	16.88	9.09	6.49	5.19	1.3	9.09	2.6	2.6	1.3	1.3	9.09	3.9	2.6	2.6	0	5.19	11.69	1.3	1.3	6.49	no	secreted	0	0	0	0	0	62.34	3.9	33.77	19.48	59.74	20.78	62.34	14.29	23.38	100	27.27	25.97	yes	yes	yes	yes	no	no
32248	e5b36958cadfba424dc40f8f95f2bec4	EDL933_0050_010	77	d1f2aa00dbc6878e1c592ecdd59febd75ae3322d	16.88	9.09	6.49	5.19	1.3	9.09	2.6	2.6	1.3	1.3	9.09	3.9	2.6	2.6	0	5.19	11.69	1.3	1.3	6.49	no	secreted	0	0	0	0	0	57.14	11.69	31.17	27.27	58.44	14.29	74.03	9.09	16.88	89.61	31.17	33.77	yes	yes	yes	yes	no	no
1446	0a176207fe95590ff4ee4ada4570855f	EDL933_0050_011	77	e93cedc244d8997dd1875ea262c194f50a3dd45f	16.88	9.09	6.49	5.19	1.3	9.09	2.6	2.6	1.3	1.3	9.09	3.9	2.6	2.6	0	5.19	11.69	1.3	1.3	6.49	no	secreted	0	0	2	0	0	51.95	20.78	27.27	18.18	61.04	20.78	46.75	23.38	29.87	98.7	24.68	27.27	yes	yes	yes	yes	no	no
18489	840030cd05d4b63060cf9ee7230f797c	EDL933_0050_012	77	e5931dfa7e1033a07795ce0d188e6c96ed2c2728	16.88	9.09	6.49	5.19	1.3	9.09	2.6	2.6	1.3	1.3	9.09	3.9	2.6	2.6	0	5.19	11.69	1.3	1.3	6.49	no	secreted	0	0	3	0	0	44.16	11.69	44.16	24.68	57.14	18.18	79.22	0	20.78	84.42	31.17	36.36	yes	yes	yes	yes	no	no
6254	2cb377aaa8b97ed888ce2cf2d6aa5999	EDL933_0050_013	77	b13c50396aa68cbbcd25e239aae7860a9b35571f	16.88	9.09	6.49	5.19	1.3	9.09	2.6	2.6	1.3	1.3	9.09	3.9	2.6	2.6	0	5.19	11.69	1.3	1.3	6.49	no	secreted	0	0	0	0	0	64.94	3.9	31.17	19.48	59.74	20.78	59.74	11.69	28.57	98.7	22.08	29.87	yes	yes	yes	yes	no	no
3801	1a76a712b7023f511e08a755e49c7aac	EDL933_0050_014	77	e1f8ebbffc74cd0e1e709202a255c546e7445925	16.88	9.09	6.49	5.19	1.3	9.09	2.6	2.6	1.3	1.3	9.09	3.9	2.6	2.6	0	5.19	11.69	1.3	1.3	6.49	no	secreted	0	0	1	0	0	44.16	6.49	49.35	23.38	53.25	23.38	28.57	23.38	48.05	100	29.87	32.47	yes	yes	yes	yes	no	no
20381	913a8c13540c697fac79666672b2e415	EDL933_0050_015	77	5c4e0ac74c348cae2068c8f22ef11626be51672e	16.88	9.09	6.49	5.19	1.3	9.09	2.6	2.6	1.3	1.3	9.09	3.9	2.6	2.6	0	5.19	11.69	1.3	1.3	6.49	no	cytoplasm	0	0	0	0	0	54.55	9.09	36.36	22.08	62.34	15.58	59.74	9.09	31.17	89.61	20.78	35.06	yes	yes	yes	yes	no	no
14265	65f3ca402720a27ee607407200b80ce1	EDL933_0050_016	77	94df39edd3bb6ecb3fcf4ee2fff7347b25859b2b	16.88	9.09	6.49	5.19	1.3	9.09	2.6	2.6	1.3	1.3	9.09	3.9	2.6	2.6	0	5.19	11.69	1.3	1.3	6.49	no	secreted	0	0	1	0	0	51.95	3.9	44.16	19.48	67.53	12.99	61.04	6.49	32.47	97.4	28.57	35.06	no	yes	yes	yes	no	no
3756	1a32af99df65cfd66532e0ef62e56057	EDL933_0050_017	77	a9231b4a2c015b7f18e086859d51b8e68ec2a963	16.88	9.09	6.49	5.19	1.3	9.09	2.6	2.6	1.3	1.3	9.09	3.9	2.6	2.6	0	5.19	11.69	1.3	1.3	6.49	no	secreted	0	0	0	0	0	63.64	2.6	33.77	28.57	50.65	20.78	41.56	23.38	35.06	100	23.38	29.87	yes	yes	yes	yes	no	no
477	0363e64562f85d2c2b730627226b4f80	EDL933_0050_018	77	5d6e2603003cc2f8be2c5a9de16ef00211285946	16.88	9.09	6.49	5.19	1.3	9.09	2.6	2.6	1.3	1.3	9.09	3.9	2.6	2.6	0	5.19	11.69	1.3	1.3	6.49	no	secreted	0	0	1	0	0	71.43	0	28.57	20.78	57.14	22.08	77.92	0	22.08	100	27.27	42.86	yes	yes	yes	yes	no	no
6833	30a4bbd82d3126a02c2e309e98085902	EDL933_0050_019	77	1f5c617274f9d14ef89937357aeb799365540014	16.88	9.09	6.49	5.19	1.3	9.09	2.6	2.6	1.3	1.3	9.09	3.9	2.6	2.6	0	5.19	11.69	1.3	1.3	6.49	no	secreted	0	0	0	0	0	63.64	12.99	23.38	18.18	64.94	16.88	48.05	11.69	40.26	100	32.47	36.36	yes	yes	yes	yes	no	no
693	04e44c02b965cc33a4f38d5fc7711020	EDL933_0050_020	77	7705f63f4deed327505f235a6a54b367c07930c5	16.88	9.09	6.49	5.19	1.3	9.09	2.6	2.6	1.3	1.3	9.09	3.9	2.6	2.6	0	5.19	11.69	1.3	1.3	6.49	no	secreted	0	0	0	0	0	70.13	3.9	25.97	22.08	64.94	12.99	93.51	0	6.49	98.7	22.08	23.38	yes	yes	yes	yes	no	no
4246	1df5249cb8f30a56ce7a05f93a255347	EDL933_0050_021	77	3f2f7751fee50a0042721131ee83bad5a2d2879b	16.88	9.09	6.49	5.19	1.3	9.09	2.6	2.6	1.3	1.3	9.09	3.9	2.6	2.6	0	5.19	11.69	1.3	1.3	6.49	no	secreted	0	0	1	0	0	83.12	0	16.88	23.38	61.04	15.58	68.83	6.49	24.68	100	31.17	29.87	yes	yes	yes	yes	no	no
24344	ad4b7c272b7a893a364463fd517db298	EDL933_0050_022	77	cc17bcd9d7aad3df2a3b198b98d2f2db1882438a	16.88	9.09	6.49	5.19	1.3	9.09	2.6	2.6	1.3	1.3	9.09	3.9	2.6	2.6	0	5.19	11.69	1.3	1.3	6.49	no	secreted	0	0	0	0	0	63.64	11.69	24.68	25.97	59.74	14.29	68.83	11.69	19.48	93.51	23.38	42.86	yes	yes	yes	no	no	no
12274	578bc3e9428a1c9f1a537353c080a328	EDL933_0050_023	77	53a1f92a9b666a2e3f0e1bae76c6e21d73e80b2e	16.88	9.09	6.49	5.19	1.3	9.09	2.6	2.6	1.3	1.3	9.09	3.9	2.6	2.6	0	5.19	11.69	1.3	1.3	6.49	no	secreted	0	0	3	0	0	81.82	0	18.18	24.68	59.74	15.58	77.92	3.9	18.18	94.81	22.08	35.06	yes	yes	yes	yes	no	no
28471	cb7ac1bed1560df88373237fd6795668	EDL933_0050_024	77	e464b09df3c4254ec1be6264fef59688906acfeb	16.88	9.09	6.49	5.19	1.3	9.09	2.6	2.6	1.3	1.3	9.09	3.9	2.6	2.6	0	5.19	11.69	1.3	1.3	6.49	no	secreted	0	0	0	0	0	71.43	0	28.57	25.97	55.84	18.18	71.43	9.09	19.48	100	31.17	33.77	yes	yes	yes	yes	no	no
27880	c7890714a24e38280f7ce51194f9e601	EDL933_0050_025	77	61daefdceed45aae365d03c2070a47341ac05af8	16.88	9.09	6.49	5.19	1.3	9.09	2.6	2.6	1.3	1.3	9.09	3.9	2.6	2.6	0	5.19	11.69	1.3	1.3	6.49	no	secreted	0	0	2	0	0	58.44	12.99	28.57	24.68	54.55	20.78	71.43	10.39	18.18	98.7	25.97	29.87	yes	yes	yes	yes	no	no
22643	a1a5c6ec4e1371891c0d5db3665918a0	EDL933_0050_026	77	aa52dc6342b21ee6a26cdfc2bd78617d81929db7	16.88	9.09	6.49	5.19	1.3	9.09	2.6	2.6	1.3	1.3	9.09	3.9	2.6	2.6	0	5.19	11.69	1.3	1.3	6.49	no	secreted	0	0	1	2	1	64.94	2.6	32.47	28.57	48.05	23.38	48.05	23.38	28.57	96.1	29.87	35.06	yes	yes	yes	yes	no	no
4784	21e64b2809a1fbca2f516b98cf7ee33d	EDL933_0050_027	77	a19d4a3676f80923a9a2f8a3f5f1941244833fa2	16.88	9.09	6.49	5.19	1.3	9.09	2.6	2.6	1.3	1.3	9.09	3.9	2.6	2.6	0	5.19	11.69	1.3	1.3	6.49	no	secreted	0	0	2	0	0	55.84	7.79	36.36	24.68	61.04	14.29	55.84	12.99	31.17	98.7	22.08	33.77	yes	no	yes	yes	no	no
1996	0dec039690c32878d568aa0244dbef60	EDL933_0050_028	77	af3e9d2bd17a3dfba9109b19e7b59280256f5708	16.88	9.09	6.49	5.19	1.3	9.09	2.6	2.6	1.3	1.3	9.09	3.9	2.6	2.6	0	5.19	11.69	1.3	1.3	6.49	no	secreted	0	0	3	2	2	66.23	0	33.77	19.48	55.84	24.68	68.83	0	31.17	97.4	37.66	40.26	yes	yes	yes	yes	no	no
17525	7d1c8dbeda7e754588c4d5b715b48bb2	EDL933_0050_029	77	d3d1f0212b354ba6885d3f9435c06b8f123c5e2a	16.88	9.09	6.49	5.19	1.3	9.09	2.6	2.6	1.3	1.3	9.09	3.9	2.6	2.6	0	5.19	11.69	1.3	1.3	6.49	no	secreted	0	0	4	0	0	71.43	5.19	23.38	19.48	62.34	18.18	64.94	16.88	18.18	97.4	31.17	32.47	yes	yes	yes	yes	no	no
30442	d963701f4b22876d275540eab00de478	EDL933_0050_030	77	7c7b2c1f7848bdb84981609fdb3404f2f6ed937d	16.88	9.09	6.49	5.19	1.3	9.09	2.6	2.6	1.3	1.3	9.09	3.9	2.6	2.6	0	5.19	11.69	1.3	1.3	6.49	no	secreted	0	0	2	0	0	48.05	12.99	38.96	27.27	55.84	16.88	35.06	18.18	46.75	94.81	31.17	50.65	no	yes	yes	yes	no	no
32419	e6c64101c64bc215a13db0b77356d318	EDL933_0050_031	77	584e2f67f56d434aed6fe0e0786daca6136c15bf	16.88	9.09	6.49	5.19	1.3	9.09	2.6	2.6	1.3	1.3	9.09	3.9	2.6	2.6	0	5.19	11.69	1.3	1.3	6.49	no	secreted	0	0	1	0	0	68.83	0	31.17	16.88	55.84	27.27	74.03	2.6	23.38	94.81	36.36	41.56	yes	yes	yes	yes	no	no
30065	d6de5d3803f011e9f51735f60e7acb72	EDL933_0050_032	77	f621878db59951d4c870117ab87b45494f29caae	16.88	9.09	6.49	5.19	1.3	9.09	2.6	2.6	1.3	1.3	9.09	3.9	2.6	2.6	0	5.19	11.69	1.3	1.3	6.49	no	secreted	0	0	3	1	1	66.23	0	33.77	20.78	61.04	18.18	74.03	10.39	15.58	100	31.17	36.36	yes	yes	yes	yes	no	no
4050	1c5dceb84efde208df8f0240c81079e8	EDL933_0050_033	77	ba0d5ae4e9abb18cdd0ac21bf4bc8f060fac12a1	16.88	9.09	6.49	5.19	1.3	9.09	2.6	2.6	1.3	1.3	9.09	3.9	2.6	2.6	0	5.19	11.69	1.3	1.3	6.49	no	secreted	0	0	0	0	0	67.53	2.6	29.87	18.18	64.94	16.88	63.64	9.09	27.27	100	23.38	23.38	yes	no	yes	yes	no	no
32331	e6375bcd083ce869ad9782d56dcf059b	EDL933_0050_034	77	a9350d368307f5c667a07a3c79ca0080e2e941a5	16.88	9.09	6.49	5.19	1.3	9.09	2.6	2.6	1.3	1.3	9.09	3.9	2.6	2.6	0	5.19	11.69	1.3	1.3	6.49	no	secreted	0	0	3	0	0	68.83	0	31.17	23.38	55.84	20.78	71.43	3.9	24.68	100	22.08	24.68	yes	yes	no	yes	no	no
33536	eefc62e32fb5330d6126ed843099f981	EDL933_0050_035	77	759ac358e2f586adf69bab74458ae1f94fd845c8	16.88	9.09	6.49	5.19	1.3	9.09	2.6	2.6	1.3	1.3	9.09	3.9	2.6	2.6	0	5.19	11.69	1.3	1.3	6.49	no	secreted	0	0	2	0	0	53.25	7.79	38.96	22.08	57.14	20.78	71.43	6.49	22.08	98.7	29.87	32.47	yes	yes	yes	yes	no	no
9386	42fbe3bae59a2a88b4a79f77e31bed61	EDL933_0050_036	77	1018ccef30befa502b875ca47c9ccb49f9b7077a	16.88	9.09	6.49	5.19	1.3	9.09	2.6	2.6	1.3	1.3	9.09	3.9	2.6	2.6	0	5.19	11.69	1.3	1.3	6.49	no	secreted	0	0	1	0	0	59.74	15.58	24.68	15.58	66.23	18.18	77.92	3.9	18.18	100	24.68	49.35	yes	yes	yes	yes	no	no
27656	c5c20e2ea02591d1b2ad1127ccdee14a	EDL933_0050_037	77	5586511b3b6588ce6d070a0ecf6374a731b2eddb	16.88	9.09	6.49	5.19	1.3	9.09	2.6	2.6	1.3	1.3	9.09	3.9	2.6	2.6	0	5.19	11.69	1.3	1.3	6.49	no	secreted	0	0	0	0	0	54.55	5.19	40.26	23.38	55.84	20.78	64.94	6.49	28.57	100	31.17	31.17	yes	yes	yes	yes	no	no
2198	0f535c3e8fe8a4a769cda156c61f0c2b	EDL933_0050_038	77	c15f40a49d82e3ac521d429a235324b1dfa5ce41	16.88	9.09	6.49	5.19	1.3	9.09	2.6	2.6	1.3	1.3	9.09	3.9	2.6	2.6	0	5.19	11.69	1.3	1.3	6.49	no	secreted	0	0	1	0	1	81.82	0	18.18	27.27	58.44	14.29	92.21	0	7.79	98.7	24.68	42.86	yes	yes	yes	yes	no	no
2852	142f68ffe7ef93571ff8dab500dd1215	EDL933_0050_039	77	154485127da68d038f3ad3168d9966505b5cacff	16.88	9.09	6.49	5.19	1.3	9.09	2.6	2.6	1.3	1.3	9.09	3.9	2.6	2.6	0	5.19	11.69	1.3	1.3	6.49	no	secreted	0	0	1	1	0	71.43	0	28.57	23.38	61.04	15.58	70.13	7.79	22.08	96.1	22.08	32.47	yes	yes	yes	yes	no	no
17224	7b3b33eeab5bb7a9e39dfde04a4a611e	EDL933_0050_040	77	9b907884625e79713279fb90ce5716cf7376d0ca	16.88	9.09	6.49	5.19	1.3	9.09	2.6	2.6	1.3	1.3	9.09	3.9	2.6	2.6	0	5.19	11.69	1.3	1.3	6.49	no	secreted	0	0	0	0	0	79.22	0	20.78	19.48	61.04	19.48	79.22	0	20.78	98.7	16.88	29.87	yes	yes	yes	yes	no	no
857	062826ce0528c2409c71fc08372e6cf6	EDL933_0050_041	77	506dba9f667dc596098381238013337cec7ca2c0	16.88	9.09	6.49	5.19	1.3	9.09	2.6	2.6	1.3	1.3	9.09	3.9	2.6	2.6	0	5.19	11.69	1.3	1.3	6.49	no	secreted	0	0	0	0	0	64.94	9.09	25.97	23.38	50.65	25.97	68.83	10.39	20.78	84.42	20.78	33.77	yes	yes	yes	yes	no	no
826	05e27788306c6d55723cbfc7967239a7	EDL933_0050_042	77	6081460a2f9632dc7e5df864778e48e24beddd01	16.88	9.09	6.49	5.19	1.3	9.09	2.6	2.6	1.3	1.3	9.09	3.9	2.6	2.6	0	5.19	11.69	1.3	1.3	6.49	no	secreted	0	0	1	0	0	58.44	6.49	35.06	28.57	55.84	15.58	63.64	10.39	25.97	100	25.97	20.78	no	yes	yes	yes	no	no
29502	d2cafbbb24f1f809462780765e3e64f5	EDL933_0050_043	77	0e953963050e19d0c0916dcc2decf124064891cf	16.88	9.09	6.49	5.19	1.3	9.09	2.6	2.6	1.3	1.3	9.09	3.9	2.6	2.6	0	5.19	11.69	1.3	1.3	6.49	no	secreted	0	0	1	0	0	58.44	9.09	32.47	25.97	57.14	16.88	57.14	15.58	27.27	98.7	29.87	45.45	yes	yes	yes	yes	no	no
5299	25c6aa10cdb1d60887c03f2700190870	EDL933_0050_044	77	89d7cb9feb36582d3448a6c53a118e3c4f948ed3	16.88	9.09	6.49	5.19	1.3	9.09	2.6	2.6	1.3	1.3	9.09	3.9	2.6	2.6	0	5.19	11.69	1.3	1.3	6.49	no	secreted	0	0	3	0	0	76.62	0	23.38	35.06	46.75	18.18	68.83	10.39	20.78	96.1	20.78	24.68	yes	yes	yes	yes	no	no
1851	0cec0ee70010a8fe11db414ac5f48162	EDL933_0050_045	77	b00dc05a6a4cb33853cf492fa1355a877772c08e	16.88	9.09	6.49	5.19	1.3	9.09	2.6	2.6	1.3	1.3	9.09	3.9	2.6	2.6	0	5.19	11.69	1.3	1.3	6.49	no	secreted	0	0	0	0	0	68.83	6.49	24.68	20.78	54.55	24.68	70.13	7.79	22.08	98.7	20.78	27.27	yes	yes	yes	yes	no	no
14373	66a45a3e6af6b057de2c5aed3b9e52d2	EDL933_0050_046	77	9d1657b87231e3f6423a6d89c8151f6cd3039880	16.88	9.09	6.49	5.19	1.3	9.09	2.6	2.6	1.3	1.3	9.09	3.9	2.6	2.6	0	5.19	11.69	1.3	1.3	6.49	no	secreted	0	0	2	0	0	76.62	3.9	19.48	19.48	58.44	22.08	67.53	9.09	23.38	90.91	22.08	38.96	yes	yes	yes	yes	no	no
23605	a81ed6f0adda6a6fd380c9f054766346	EDL933_0050_047	77	40c084c294a239db7f6b47c0ab301dc40a6c43ea	16.88	9.09	6.49	5.19	1.3	9.09	2.6	2.6	1.3	1.3	9.09	3.9	2.6	2.6	0	5.19	11.69	1.3	1.3	6.49	no	secreted	0	0	2	0	0	57.14	5.19	37.66	27.27	55.84	16.88	77.92	6.49	15.58	96.1	24.68	38.96	yes	no	yes	yes	no	no
3560	18edf09bc43889e5e5bcc8053e540ee6	EDL933_0050_048	77	62948b53d800cbfb4c6f54175ae032043fae95e1	16.88	9.09	6.49	5.19	1.3	9.09	2.6	2.6	1.3	1.3	9.09	3.9	2.6	2.6	0	5.19	11.69	1.3	1.3	6.49	no	secreted	0	0	0	0	0	54.55	12.99	32.47	18.18	58.44	23.38	37.66	19.48	42.86	98.7	31.17	32.47	yes	yes	yes	yes	no	no
32651	e855a5f36958c74df0917e84982a02a1	EDL933_0050_049	77	b47fa3417cd0f9ec714f39c575a7001c8d57cd82	16.88	9.09	6.49	5.19	1.3	9.09	2.6	2.6	1.3	1.3	9.09	3.9	2.6	2.6	0	5.19	11.69	1.3	1.3	6.49	no	cytoplasm	0	0	0	0	0	54.55	14.29	31.17	23.38	50.65	25.97	50.65	20.78	28.57	96.1	28.57	32.47	yes	yes	yes	yes	no	no
26205	bb1679904978565a4bf13648f21b9670	EDL933_0050_050	77	8c1c261e683c0c63d086f8276a55e4b72b6ab763	16.88	9.09	6.49	5.19	1.3	9.09	2.6	2.6	1.3	1.3	9.09	3.9	2.6	2.6	0	5.19	11.69	1.3	1.3	6.49	no	secreted	0	0	3	0	0	77.92	0	22.08	23.38	58.44	18.18	93.51	0	6.49	100	19.48	33.77	yes	no	yes	yes	no	no
19258	8952fef9e71ddc8420833524158ebcef	EDL933_0050_051	77	3a6653985e9c2271b6b43c763a6312b7b82847aa	16.88	9.09	6.49	5.19	1.3	9.09	2.6	2.6	1.3	1.3	9.09	3.9	2.6	2.6	0	5.19	11.69	1.3	1.3	6.49	no	secreted	0	0	3	0	0	70.13	0	29.87	25.97	54.55	19.48	46.75	24.68	28.57	100	22.08	29.87	yes	yes	yes	yes	no	no
2784	13b020168924b9bcf54c36d584affdbc	EDL933_0050_052	77	4a27985cdd5b38a3d13213e60d2b35730a4a3fea	16.88	9.09	6.49	5.19	1.3	9.09	2.6	2.6	1.3	1.3	9.09	3.9	2.6	2.6	0	5.19	11.69	1.3	1.3	6.49	no	secreted	0	0	2	0	0	74.03	3.9	22.08	27.27	55.84	16.88	79.22	7.79	12.99	100	45.45	44.16	no	yes	yes	yes	no	no
4234	1ddeacd5b1c3c6f5ee92b628d062e572	EDL933_0050_053	77	7871b363e4030c39022c2edbafc6dbedf0410b7d	16.88	9.09	6.49	5.19	1.3	9.09	2.6	2.6	1.3	1.3	9.09	3.9	2.6	2.6	0	5.19	11.69	1.3	1.3	6.49	no	secreted	0	0	1	0	0	61.04	5.19	33.77	23.38	64.94	11.69	58.44	10.39	31.17	100	33.77	32.47	yes	yes	yes	yes	no	no
29454	d2750c68bef2f8d551bf47ed11c58c7c	EDL933_0050_054	77	be21cfc9fe507cfe28d2d68751e3985ad51646c7	16.88	9.09	6.49	5.19	1.3	9.09	2.6	2.6	1.3	1.3	9.09	3.9	2.6	2.6	0	5.19	11.69	1.3	1.3	6.49	no	secreted	0	0	0	0	0	48.05	15.58	36.36	27.27	49.35	23.38	55.84	7.79	36.36	100	29.87	24.68	yes	yes	yes	yes	no	no
35104	fa2e0702d29407431eabfc6b0255bdbf	EDL933_0050_055	77	e33d83e534fc3d67af534d9ae4db00d52aaa700a	16.88	9.09	6.49	5.19	1.3	9.09	2.6	2.6	1.3	1.3	9.09	3.9	2.6	2.6	0	5.19	11.69	1.3	1.3	6.49	no	secreted	0	0	0	0	0	62.34	9.09	28.57	25.97	55.84	18.18	61.04	12.99	25.97	90.91	32.47	29.87	yes	yes	yes	yes	no	no
10527	4b5e23928911001b74004aeeea760799	EDL933_0050_056	77	31f7c95f5d5d507373881cfe2fbb75d84742f4b0	16.88	9.09	6.49	5.19	1.3	9.09	2.6	2.6	1.3	1.3	9.09	3.9	2.6	2.6	0	5.19	11.69	1.3	1.3	6.49	no	secreted	0	0	2	0	0	77.92	0	22.08	23.38	62.34	14.29	72.73	2.6	24.68	100	28.57	29.87	yes	yes	yes	yes	no	no
26534	bd6500f1b9957d7c6513d1bbfa7740cd	EDL933_0050_057	77	6471c65aea727020359e74f4ad5118af7215cea3	16.88	9.09	6.49	5.19	1.3	9.09	2.6	2.6	1.3	1.3	9.09	3.9	2.6	2.6	0	5.19	11.69	1.3	1.3	6.49	no	secreted	0	0	1	0	0	68.83	3.9	27.27	18.18	55.84	25.97	74.03	5.19	20.78	97.4	22.08	15.58	yes	yes	yes	yes	no	no
14659	68ac0f0604118b3641c62a271f0c2367	EDL933_0050_058	77	d5128c8cf3e518b70d9264b56e9bc835d29ee92c	16.88	9.09	6.49	5.19	1.3	9.09	2.6	2.6	1.3	1.3	9.09	3.9	2.6	2.6	0	5.19	11.69	1.3	1.3	6.49	no	secreted	0	0	1	0	0	49.35	10.39	40.26	23.38	53.25	23.38	49.35	19.48	31.17	100	32.47	49.35	no	yes	yes	yes	no	no
9082	40b3a6c41dcd564fd58389bbb07588cc	EDL933_0050_059	77	4ee45e80ecd0ec801928eb6c1aab949558ddf5eb	16.88	9.09	6.49	5.19	1.3	9.09	2.6	2.6	1.3	1.3	9.09	3.9	2.6	2.6	0	5.19	11.69	1.3	1.3	6.49	no	secreted	0	0	0	0	0	67.53	7.79	24.68	25.97	54.55	19.48	76.62	2.6	20.78	84.42	24.68	29.87	yes	yes	yes	yes	no	no
33260	ed02059624e7da4408b8eac7f8e7f1f2	EDL933_0050_060	77	b452ed6f377252acaf91c779e9bb053cf376544b	16.88	9.09	6.49	5.19	1.3	9.09	2.6	2.6	1.3	1.3	9.09	3.9	2.6	2.6	0	5.19	11.69	1.3	1.3	6.49	no	secreted	0	0	1	0	0	72.73	0	27.27	19.48	54.55	25.97	81.82	0	18.18	100	31.17	33.77	yes	yes	yes	yes	no	no
5950	2a6655369aa96eb2737b209da980836e	EDL933_0050_061	77	196938f9e17c3a1c2d444a625db7da84623a5507	16.88	9.09	6.49	5.19	1.3	9.09	2.6	2.6	1.3	1.3	9.09	3.9	2.6	2.6	0	5.19	11.69	1.3	1.3	6.49	no	secreted	0	0	0	0	0	66.23	9.09	24.68	25.97	59.74	14.29	76.62	2.6	20.78	100	27.27	23.38	yes	yes	yes	yes	no	no
607	044895ed8434f591b220acc9d6939336	EDL933_0050_062	77	e01229bc719f7d8c17a8dfcf60e8c7d460dbc607	16.88	9.09	6.49	5.19	1.3	9.09	2.6	2.6	1.3	1.3	9.09	3.9	2.6	2.6	0	5.19	11.69	1.3	1.3	6.49	no	secreted	0	0	0	0	0	46.75	9.09	44.16	18.18	61.04	20.78	48.05	18.18	33.77	100	18.18	27.27	yes	yes	yes	yes	no	no
9228	41cfebad4b5c79e214133e9dadc1aa47	EDL933_0050_063	77	5f0486a9fd5049a28869388983102b7c29393652	16.88	9.09	6.49	5.19	1.3	9.09	2.6	2.6	1.3	1.3	9.09	3.9	2.6	2.6	0	5.19	11.69	1.3	1.3	6.49	no	secreted	0	0	0	0	0	71.43	5.19	23.38	18.18	62.34	19.48	41.56	18.18	40.26	100	35.06	32.47	yes	yes	yes	yes	no	no
2871	145da8e89eca7bd6d3c8cbd16e48a5eb	EDL933_0050_064	77	f0ceff758b7886bbe9bec467edfc40728de576f0	16.88	9.09	6.49	5.19	1.3	9.09	2.6	2.6	1.3	1.3	9.09	3.9	2.6	2.6	0	5.19	11.69	1.3	1.3	6.49	no	secreted	0	0	2	0	0	53.25	15.58	31.17	24.68	55.84	19.48	51.95	10.39	37.66	97.4	28.57	38.96	yes	yes	yes	yes	no	no
22312	9f187a5b8a4da07f16809a5873b218ad	EDL933_0050_065	77	e72926c82fe4233ae42b3846c5c935888e2ad873	16.88	9.09	6.49	5.19	1.3	9.09	2.6	2.6	1.3	1.3	9.09	3.9	2.6	2.6	0	5.19	11.69	1.3	1.3	6.49	no	secreted	0	0	0	0	0	75.32	0	24.68	22.08	54.55	23.38	68.83	7.79	23.38	98.7	27.27	42.86	no	yes	yes	yes	no	no
21241	977069236d6850041513f7a4253de31c	EDL933_0050_066	77	30d88a3d109080b2c16e3776bac47a91663504be	16.88	9.09	6.49	5.19	1.3	9.09	2.6	2.6	1.3	1.3	9.09	3.9	2.6	2.6	0	5.19	11.69	1.3	1.3	6.49	no	secreted	0	0	0	0	0	59.74	11.69	28.57	15.58	62.34	22.08	49.35	15.58	35.06	100	27.27	28.57	yes	yes	yes	yes	no	no
26431	bc98c3bd2082b9996f33532ce672bafb	EDL933_0050_067	77	5e204c6ee2e812b55c9b430a2d642cf8d83d8463	16.88	9.09	6.49	5.19	1.3	9.09	2.6	2.6	1.3	1.3	9.09	3.9	2.6	2.6	0	5.19	11.69	1.3	1.3	6.49	no	secreted	0	0	1	0	0	68.83	3.9	27.27	25.97	59.74	14.29	68.83	2.6	28.57	93.51	24.68	31.17	yes	yes	yes	yes	no	no
28004	c840a3a97967e9eabe3ca28ab2f741a5	EDL933_0050_068	77	606499da5744b548e6f1de73baf964d03e9c2a42	16.88	9.09	6.49	5.19	1.3	9.09	2.6	2.6	1.3	1.3	9.09	3.9	2.6	2.6	0	5.19	11.69	1.3	1.3	6.49	no	secreted	0	0	0	0	0	59.74	14.29	25.97	22.08	57.14	20.78	51.95	25.97	22.08	100	22.08	28.57	yes	yes	yes	yes	no	no
21501	9931c704a95f28fe394cbec19b847cff	EDL933_0050_069	77	d84d347355ed7bb0cfd8ab49be7112b4ce652b83	16.88	9.09	6.49	5.19	1.3	9.09	2.6	2.6	1.3	1.3	9.09	3.9	2.6	2.6	0	5.19	11.69	1.3	1.3	6.49	no	secreted	0	0	2	0	0	54.55	9.09	36.36	20.78	61.04	18.18	55.84	14.29	29.87	85.71	35.06	37.66	yes	yes	yes	no	no	no
25105	b31b02902ba9dfc25939a7c1d32a2c0d	EDL933_0050_070	77	79ae977305d8b9bd72c2b60dcadc6ff8e7cf69bf	16.88	9.09	6.49	5.19	1.3	9.09	2.6	2.6	1.3	1.3	9.09	3.9	2.6	2.6	0	5.19	11.69	1.3	1.3	6.49	no	secreted	0	0	1	0	0	55.84	15.58	28.57	24.68	54.55	20.78	51.95	18.18	29.87	100	25.97	28.57	yes	yes	yes	yes	no	no
16026	7286a8c94b82e2f48cef9c0cd97f0f16	EDL933_0050_071	77	904bcfb85fbb2605c815f57b8ea876077bf5db7f	16.88	9.09	6.49	5.19	1.3	9.09	2.6	2.6	1.3	1.3	9.09	3.9	2.6	2.6	0	5.19	11.69	1.3	1.3	6.49	no	secreted	0	0	1	0	0	59.74	9.09	31.17	24.68	63.64	11.69	58.44	7.79	33.77	96.1	28.57	24.68	yes	yes	yes	yes	no	no
8066	3962389b5ea3c3d7f354bf21f64bdb50	EDL933_0050_072	77	5ead6612ae1dcbaf66259861de2ca7064267ae50	16.88	9.09	6.49	5.19	1.3	9.09	2.6	2.6	1.3	1.3	9.09	3.9	2.6	2.6	0	5.19	11.69	1.3	1.3	6.49	no	secreted	0	0	1	0	0	68.83	6.49	24.68	27.27	54.55	18.18	61.04	16.88	22.08	100	24.68	27.27	yes	no	yes	yes	no	no
13607	60f70a22e53ab1d6f13e18eb1d1036f4	EDL933_0050_073	77	63ed44ce3e5103b67963c0d84f072b07a557d90b	16.88	9.09	6.49	5.19	1.3	9.09	2.6	2.6	1.3	1.3	9.09	3.9	2.6	2.6	0	5.19	11.69	1.3	1.3	6.49	no	secreted	0	0	2	1	1	46.75	11.69	41.56	20.78	55.84	23.38	50.65	16.88	32.47	100	27.27	24.68	yes	yes	yes	yes	no	no
19826	8d7b97936bfab350c1ee0b0133b52375	EDL933_0050_074	77	ddfbc4c61cf46cf694e05a2552bf0d35ecd92a7e	16.88	9.09	6.49	5.19	1.3	9.09	2.6	2.6	1.3	1.3	9.09	3.9	2.6	2.6	0	5.19	11.69	1.3	1.3	6.49	no	secreted	0	0	4	0	0	61.04	10.39	28.57	23.38	58.44	18.18	66.23	9.09	24.68	100	18.18	25.97	yes	yes	yes	yes	no	no
2586	121064d318a261d00d92a52029eec3f5	EDL933_0050_075	77	243ecdae3f18ffd1ff74483acb16ea9cc59779a7	16.88	9.09	6.49	5.19	1.3	9.09	2.6	2.6	1.3	1.3	9.09	3.9	2.6	2.6	0	5.19	11.69	1.3	1.3	6.49	no	secreted	0	0	1	0	0	44.16	20.78	35.06	23.38	57.14	19.48	41.56	31.17	27.27	100	25.97	40.26	yes	yes	yes	yes	no	no
8939	3fa8c201932475ddd767c1bc9479c1ae	EDL933_0050_076	77	e913423e5e223d98171047f599775e170b06cf3b	16.88	9.09	6.49	5.19	1.3	9.09	2.6	2.6	1.3	1.3	9.09	3.9	2.6	2.6	0	5.19	11.69	1.3	1.3	6.49	no	secreted	0	0	3	0	0	55.84	7.79	36.36	25.97	58.44	15.58	75.32	0	24.68	100	35.06	42.86	yes	yes	yes	yes	no	no
14945	6ab493a541cbce4927b42e4a00723ebb	EDL933_0050_077	77	a62ea12b0dbafa1b9b27b15219964e3886dd3e08	16.88	9.09	6.49	5.19	1.3	9.09	2.6	2.6	1.3	1.3	9.09	3.9	2.6	2.6	0	5.19	11.69	1.3	1.3	6.49	no	secreted	0	0	3	0	0	70.13	0	29.87	23.38	53.25	23.38	80.52	1.3	18.18	100	32.47	32.47	yes	yes	yes	yes	no	no
26069	ba21165c126ef34377c76926113e1bc0	EDL933_0050_078	77	6ee0b8fcb6eacb56c8353056d44ae22ce965dae7	16.88	9.09	6.49	5.19	1.3	9.09	2.6	2.6	1.3	1.3	9.09	3.9	2.6	2.6	0	5.19	11.69	1.3	1.3	6.49	no	cytoplasm	0	0	3	0	1	61.04	14.29	24.68	22.08	61.04	16.88	85.71	0	14.29	100	29.87	31.17	no	yes	yes	yes	no	no
3665	199a5f63bff78ebe2b2a596b79b19946	EDL933_0050_079	77	c2c8df9d77a5a66e30cb3bbd7956fb724a57bf61	16.88	9.09	6.49	5.19	1.3	9.09	2.6	2.6	1.3	1.3	9.09	3.9	2.6	2.6	0	5.19	11.69	1.3	1.3	6.49	no	secreted	0	0	4	0	0	71.43	3.9	24.68	20.78	59.74	19.48	54.55	6.49	38.96	100	28.57	44.16	yes	yes	yes	yes	no	no
35524	fd52f74149cc8868579298bf21af93ee	EDL933_0050_080	77	4db88c2efe721e381c2a0ab4886133eeb205e26b	16.88	9.09	6.49	5.19	1.3	9.09	2.6	2.6	1.3	1.3	9.09	3.9	2.6	2.6	0	5.19	11.69	1.3	1.3	6.49	no	secreted	0	0	0	0	0	62.34	11.69	25.97	33.77	53.25	12.99	66.23	15.58	18.18	90.91	24.68	29.87	yes	yes	yes	yes	no	no
5064	23eb7c65bed67e608a9289ba0e4f9aff	EDL933_0050_081	77	29dade988ab98dd44f3e628c855a3feb91c79977	16.88	9.09	6.49	5.19	1.3	9.09	2.6	2.6	1.3	1.3	9.09	3.9	2.6	2.6	0	5.19	11.69	1.3	1.3	6.49	no	secreted	0	0	0	0	0	55.84	11.69	32.47	24.68	54.55	20.78	54.55	15.58	29.87	98.7	32.47	35.06	yes	yes	yes	yes	no	no
20505	92264cbe36e27cf65bf1800eacb4a907	EDL933_0050_082	77	f42b3b634adba66622bf8e5fe18c3946941e5918	16.88	9.09	6.49	5.19	1.3	9.09	2.6	2.6	1.3	1.3	9.09	3.9	2.6	2.6	0	5.19	11.69	1.3	1.3	6.49	no	secreted	0	0	0	0	0	62.34	3.9	33.77	23.38	54.55	22.08	57.14	7.79	35.06	84.42	33.77	35.06	yes	yes	yes	yes	no	no
15111	6bf77d627e2c4bb11a7392c6de5b6b7f	EDL933_0050_083	77	040c1ae62daf7da78076099c16c37cfe9fc0420f	16.88	9.09	6.49	5.19	1.3	9.09	2.6	2.6	1.3	1.3	9.09	3.9	2.6	2.6	0	5.19	11.69	1.3	1.3	6.49	no	secreted	0	0	1	0	0	57.14	6.49	36.36	23.38	58.44	18.18	75.32	5.19	19.48	96.1	44.16	46.75	yes	yes	yes	yes	no	no
32817	e9a22146cea27cb21de2f23de74ab494	EDL933_0050_084	77	803330c1faa5780a949d848f3e817c0ed05f97ce	16.88	9.09	6.49	5.19	1.3	9.09	2.6	2.6	1.3	1.3	9.09	3.9	2.6	2.6	0	5.19	11.69	1.3	1.3	6.49	no	secreted	0	0	0	0	0	59.74	7.79	32.47	28.57	51.95	19.48	62.34	10.39	27.27	97.4	19.48	27.27	yes	yes	yes	yes	no	no
28807	cdc7525737adb57bd3b1ffc929e647d3	EDL933_0050_085	77	635f98c15ededda939ef155f0a7c064c3e3c0e75	16.88	9.09	6.49	5.19	1.3	9.09	2.6	2.6	1.3	1.3	9.09	3.9	2.6	2.6	0	5.19	11.69	1.3	1.3	6.49	no	secreted	0	0	0	0	0	70.13	0	29.87	24.68	59.74	15.58	71.43	5.19	23.38	100	25.97	38.96	yes	yes	yes	yes	no	no
26944	c0237400027281ff5a8cbac55778aecb	EDL933_0050_086	77	e648c57234138c3d5f15f7ffe35c85cc8562d79b	16.88	9.09	6.49	5.19	1.3	9.09	2.6	2.6	1.3	1.3	9.09	3.9	2.6	2.6	0	5.19	11.69	1.3	1.3	6.49	no	secreted	0	0	0	0	0	40.26	20.78	38.96	27.27	53.25	19.48	36.36	23.38	40.26	96.1	31.17	44.16	yes	yes	yes	yes	no	no
1976	0dcd7d3400f8ea9a91372deaa4355f65	EDL933_0050_087	77	b63ab70f7de84328907394d0dbf9986110779c69	16.88	9.09	6.49	5.19	1.3	9.09	2.6	2.6	1.3	1.3	9.09	3.9	2.6	2.6	0	5.19	11.69	1.3	1.3	6.49	no	secreted	0	0	0	0	0	61.04	5.19	33.77	19.48	58.44	22.08	61.04	11.69	27.27	100	24.68	28.57	yes	yes	yes	yes	no	no
32601	e8059a7cdddb276597dbc9cf84e1e6db	EDL933_0050_088	77	315c34c896888541bbbe072d9f80431fc5efae51	16.88	9.09	6.49	5.19	1.3	9.09	2.6	2.6	1.3	1.3	9.09	3.9	2.6	2.6	0	5.19	11.69	1.3	1.3	6.49	no	secreted	0	0	0	0	0	58.44	7.79	33.77	19.48	57.14	23.38	49.35	19.48	31.17	100	23.38	29.87	yes	yes	yes	yes	no	no
26049	b9f5a990a19acc94c60fe3eabe44e11e	EDL933_0050_089	77	3e01a879970ba8ab98bed0705d384bb087b95018	16.88	9.09	6.49	5.19	1.3	9.09	2.6	2.6	1.3	1.3	9.09	3.9	2.6	2.6	0	5.19	11.69	1.3	1.3	6.49	no	cytoplasm	0	0	1	0	0	71.43	7.79	20.78	27.27	53.25	19.48	63.64	19.48	16.88	94.81	27.27	27.27	yes	yes	yes	yes	no	no
4574	2073134eddd91a4a03c1446dde0e3069	EDL933_0050_090	77	1bd12a968cf338a65fa93be5686119b76783b627	16.88	9.09	6.49	5.19	1.3	9.09	2.6	2.6	1.3	1.3	9.09	3.9	2.6	2.6	0	5.19	11.69	1.3	1.3	6.49	no	secreted	0	0	2	0	0	75.32	0	24.68	27.27	51.95	20.78	77.92	2.6	19.48	92.21	24.68	36.36	yes	yes	no	no	no	no
18713	85903ac36dc4efc57d44c4ee68d1d971	EDL933_0050_091	77	d28af0383c28643c41f97c288d9795e67c1282b2	16.88	9.09	6.49	5.19	1.3	9.09	2.6	2.6	1.3	1.3	9.09	3.9	2.6	2.6	0	5.19	11.69	1.3	1.3	6.49	no	secreted	0	0	3	0	0	46.75	11.69	41.56	31.17	55.84	12.99	44.16	29.87	25.97	98.7	29.87	22.08	yes	yes	yes	yes	no	no
6921	31597b7f78c9b0f2f6adce58fb2df007	EDL933_0050_092	77	17c6f591a6d692bb1f27c399b7996f86340707f5	16.88	9.09	6.49	5.19	1.3	9.09	2.6	2.6	1.3	1.3	9.09	3.9	2.6	2.6	0	5.19	11.69	1.3	1.3	6.49	no	secreted	0	0	2	0	0	66.23	11.69	22.08	27.27	59.74	12.99	66.23	14.29	19.48	89.61	15.58	28.57	yes	yes	yes	yes	no	no
34990	f959ea563482c0dbce3b9a1a6d9cc30b	EDL933_0050_093	77	7e0607e0fb5788e13041c27ae8549583f4e09cba	16.88	9.09	6.49	5.19	1.3	9.09	2.6	2.6	1.3	1.3	9.09	3.9	2.6	2.6	0	5.19	11.69	1.3	1.3	6.49	no	secreted	0	0	2	0	1	76.62	6.49	16.88	23.38	58.44	18.18	75.32	5.19	19.48	100	24.68	44.16	yes	yes	yes	yes	no	no
25563	b6adba388ca5c6081351355f3bd349ea	EDL933_0050_094	77	4269d451023c9029a0ea69736c7813b1edd0013c	16.88	9.09	6.49	5.19	1.3	9.09	2.6	2.6	1.3	1.3	9.09	3.9	2.6	2.6	0	5.19	11.69	1.3	1.3	6.49	no	secreted	0	0	0	0	0	64.94	3.9	31.17	24.68	58.44	16.88	76.62	0	23.38	89.61	20.78	36.36	yes	yes	yes	no	no	no
4838	2250a254c8b7cd0e9af0daa5818dc87b	EDL933_0050_095	77	930851df621e44ba6e22ad3b4796f442abbd5b14	16.88	9.09	6.49	5.19	1.3	9.09	2.6	2.6	1.3	1.3	9.09	3.9	2.6	2.6	0	5.19	11.69	1.3	1.3	6.49	no	secreted	0	0	0	0	0	59.74	10.39	29.87	28.57	58.44	12.99	66.23	6.49	27.27	90.91	29.87	37.66	yes	yes	yes	yes	no	no
12276	578d2cebf48bc78ae8c780f12e26101d	EDL933_0050_096	77	2c4afc36c9f86d15da332816a120ad3eaf791ab4	16.88	9.09	6.49	5.19	1.3	9.09	2.6	2.6	1.3	1.3	9.09	3.9	2.6	2.6	0	5.19	11.69	1.3	1.3	6.49	no	secreted	0	0	1	0	0	71.43	3.9	24.68	19.48	57.14	23.38	70.13	5.19	24.68	100	28.57	33.77	yes	yes	yes	yes	no	no
6355	2d80a4913a907de915335336d4328cf9	EDL933_0050_097	77	9b4e56244aa14ea2dc50acb2ede6ec58b2b2ed7f	16.88	9.09	6.49	5.19	1.3	9.09	2.6	2.6	1.3	1.3	9.09	3.9	2.6	2.6	0	5.19	11.69	1.3	1.3	6.49	no	secreted	0	0	1	0	0	61.04	6.49	32.47	23.38	55.84	20.78	77.92	1.3	20.78	98.7	18.18	22.08	yes	yes	yes	yes	no	no
16078	72d91411f91d50cda729aac82d1e7916	EDL933_0050_098	77	528f6fb96ab35a396df0f6561e2ded8248e6612a	16.88	9.09	6.49	5.19	1.3	9.09	2.6	2.6	1.3	1.3	9.09	3.9	2.6	2.6	0	5.19	11.69	1.3	1.3	6.49	no	secreted	0	0	2	2	0	58.44	7.79	33.77	18.18	64.94	16.88	63.64	14.29	22.08	100	22.08	38.96	yes	yes	yes	yes	no	no
3883	1b193651a93c8879df42747eadf6b87f	EDL933_0050_099	77	eb994d481ca22746b266d4454e4f96ab6a678693	16.88	9.09	6.49	5.19	1.3	9.09	2.6	2.6	1.3	1.3	9.09	3.9	2.6	2.6	0	5.19	11.69	1.3	1.3	6.49	no	secreted	0	0	0	0	0	59.74	15.58	24.68	28.57	51.95	19.48	46.75	22.08	31.17	97.4	33.77	31.17	yes	yes	yes	yes	no	no
6599	2f0a1aa5a38fbf2332be4137d3b2df8e	EDL933_0050_100	77	863a2cf8afe3b0982dc79e0454c8485c62bab527	16.88	9.09	6.49	5.19	1.3	9.09	2.6	2.6	1.3	1.3	9.09	3.9	2.6	2.6	0	5.19	11.69	1.3	1.3	6.49	no	secreted	0	0	3	0	0	75.32	0	24.68	22.08	45.45	32.47	77.92	0	22.08	100	24.68	25.97	yes	yes	yes	yes	no	no
264	eb880320d94b7b9431fd69ec90804455	EDL933_0051	104	f422145bbe8ab183d8e96d89c0f188b1289a38dc	6.73	9.62	3.85	5.77	0.96	3.85	0.96	4.81	1.92	10.58	9.62	2.88	2.88	5.77	6.73	4.81	7.69	0	1.92	8.65	yes	secreted	0	0	0	0	0	27.88	24.04	48.08	29.81	46.15	24.04	28.85	27.88	43.27	40.38	52.88	0	yes	yes	no	no	no	no
2310	0ff9eb55f7efd5dfb205eb13cc623302	EDL933_0051_001	104	5eedd66b02265a0217f80136dda272156cb21008	6.73	9.62	3.85	5.77	0.96	3.85	0.96	4.81	1.92	10.58	9.62	2.88	2.88	5.77	6.73	4.81	7.69	0	1.92	8.65	no	secreted	0	0	1	0	0	26.92	28.85	44.23	41.35	37.5	21.15	25	29.81	45.19	17.31	12.5	4.81	yes	yes	yes	no	no	no
13093	5d7fb6a23560c41fffde24c2e78eee74	EDL933_0051_002	104	f027fdfd6cc0c1b50e7864da780dcf835d52571b	6.73	9.62	3.85	5.77	0.96	3.85	0.96	4.81	1.92	10.58	9.62	2.88	2.88	5.77	6.73	4.81	7.69	0	1.92	8.65	no	inner membrane	0	0	1	0	0	19.23	31.73	49.04	36.54	34.62	28.85	25	27.88	47.12	31.73	26.92	3.85	yes	yes	no	no	no	no
22454	a01f50b531745907d7df3c1de57d3bc6	EDL933_0051_003	104	997416b47180e2599af1b40283d24fc161d52caa	6.73	9.62	3.85	5.77	0.96	3.85	0.96	4.81	1.92	10.58	9.62	2.88	2.88	5.77	6.73	4.81	7.69	0	1.92	8.65	no	secreted	0	0	0	0	0	24.04	28.85	47.12	38.46	29.81	31.73	49.04	14.42	36.54	15.38	14.42	8.65	yes	no	no	no	no	no
12313	57f0060c28fab67541613f85338b15ad	EDL933_0051_004	104	ca4623b25f88ae4a460f37c899ad051baf22041a	6.73	9.62	3.85	5.77	0.96	3.85	0.96	4.81	1.92	10.58	9.62	2.88	2.88	5.77	6.73	4.81	7.69	0	1.92	8.65	no	cytoplasm	0	0	0	0	0	16.35	23.08	60.58	38.46	33.65	27.88	13.46	31.73	54.81	20.19	18.27	0	yes	yes	no	no	no	no
34662	f70932c4a4b975cc3ff7ba8286ae5f0a	EDL933_0051_005	104	b19e9740ea15db2d0c0a30f7f7f41ae14c7c4097	6.73	9.62	3.85	5.77	0.96	3.85	0.96	4.81	1.92	10.58	9.62	2.88	2.88	5.77	6.73	4.81	7.69	0	1.92	8.65	no	secreted	0	0	0	0	0	29.81	20.19	50	37.5	43.27	19.23	29.81	21.15	49.04	20.19	13.46	0	yes	yes	no	no	no	no
25587	b6db59fd15cd9eace3519249bb5c89bc	EDL933_0051_006	104	649430c15ddb1fc6bd6f5989cb3bf93416cb017d	6.73	9.62	3.85	5.77	0.96	3.85	0.96	4.81	1.92	10.58	9.62	2.88	2.88	5.77	6.73	4.81	7.69	0	1.92	8.65	no	secreted	1	0	0	0	0	32.69	19.23	48.08	34.62	40.38	25	32.69	20.19	47.12	17.31	16.35	0	yes	yes	no	no	no	no
14181	65754467cea8a5b33dc906c22efd4a8a	EDL933_0051_007	104	dff99c9ae9da625faec3c59c39d25f87a2b3b0a2	6.73	9.62	3.85	5.77	0.96	3.85	0.96	4.81	1.92	10.58	9.62	2.88	2.88	5.77	6.73	4.81	7.69	0	1.92	8.65	no	secreted	0	0	0	0	0	15.38	44.23	40.38	40.38	39.42	20.19	7.69	43.27	49.04	8.65	12.5	0	yes	no	no	no	no	no
29517	d2e94fd14cc2ac18b76ab4950f6a6eb2	EDL933_0051_008	104	94e0989fb1e117283ddea833d7d758a54b1be458	6.73	9.62	3.85	5.77	0.96	3.85	0.96	4.81	1.92	10.58	9.62	2.88	2.88	5.77	6.73	4.81	7.69	0	1.92	8.65	no	secreted	0	0	0	0	0	18.27	38.46	43.27	37.5	41.35	21.15	45.19	12.5	42.31	19.23	21.15	0.96	yes	yes	no	no	no	no
678	04c51ed8ce8082490130b3b5a0e5081e	EDL933_0051_009	104	3386654abcc44143901be7bf4c227321cf6c69d8	6.73	9.62	3.85	5.77	0.96	3.85	0.96	4.81	1.92	10.58	9.62	2.88	2.88	5.77	6.73	4.81	7.69	0	1.92	8.65	no	inner membrane	1	0	0	0	0	7.69	49.04	43.27	37.5	33.65	28.85	10.58	38.46	50.96	23.08	20.19	0.96	yes	yes	no	no	no	no
23288	a6090fe4dcb2d719b5069e18dbd01826	EDL933_0051_010	104	682b63797ac952682620dbb3fc99111d5242d17f	6.73	9.62	3.85	5.77	0.96	3.85	0.96	4.81	1.92	10.58	9.62	2.88	2.88	5.77	6.73	4.81	7.69	0	1.92	8.65	no	inner membrane	1	0	0	0	0	16.35	34.62	49.04	40.38	33.65	25.96	33.65	24.04	42.31	19.23	15.38	4.81	yes	yes	yes	no	no	no
7827	37b463aec6c4be79ac0547aedc985cfb	EDL933_0051_011	104	6f675eecf9d773c331f36809c4b3473d683b027a	6.73	9.62	3.85	5.77	0.96	3.85	0.96	4.81	1.92	10.58	9.62	2.88	2.88	5.77	6.73	4.81	7.69	0	1.92	8.65	no	secreted	0	0	0	0	0	8.65	45.19	46.15	40.38	37.5	22.12	7.69	36.54	55.77	8.65	13.46	0	yes	no	no	no	no	no
26458	bcc2b113b9eee90b95dcab1e40192e17	EDL933_0051_012	104	f7896d77f2a90c8123f52233a09ae8bf5c439fdf	6.73	9.62	3.85	5.77	0.96	3.85	0.96	4.81	1.92	10.58	9.62	2.88	2.88	5.77	6.73	4.81	7.69	0	1.92	8.65	no	secreted	0	0	0	0	0	33.65	28.85	37.5	40.38	38.46	21.15	37.5	22.12	40.38	34.62	15.38	8.65	yes	yes	yes	no	no	no
22668	a1e0aa142100df66c86f1422fc2dc59d	EDL933_0051_013	104	88dacc7a743d77cbe7385b852c13305aa3ac3e5d	6.73	9.62	3.85	5.77	0.96	3.85	0.96	4.81	1.92	10.58	9.62	2.88	2.88	5.77	6.73	4.81	7.69	0	1.92	8.65	no	secreted	0	0	1	0	0	31.73	26.92	41.35	41.35	36.54	22.12	43.27	25	31.73	21.15	19.23	7.69	yes	yes	yes	no	no	no
35269	fb79f42cbfeef1ff0e344ff9a6e79932	EDL933_0051_014	104	d81be66327fae8850ddeb881befc628f91340e2f	6.73	9.62	3.85	5.77	0.96	3.85	0.96	4.81	1.92	10.58	9.62	2.88	2.88	5.77	6.73	4.81	7.69	0	1.92	8.65	no	secreted	0	0	0	0	0	29.81	28.85	41.35	38.46	38.46	23.08	39.42	19.23	41.35	9.62	13.46	0	yes	no	no	no	no	no
1825	0cba3ff4e91d95ef7cd47a628bcd12c3	EDL933_0051_015	104	40359af9aa0b2e847babe9dc00d052f230ad32fc	6.73	9.62	3.85	5.77	0.96	3.85	0.96	4.81	1.92	10.58	9.62	2.88	2.88	5.77	6.73	4.81	7.69	0	1.92	8.65	no	secreted	0	0	0	0	0	18.27	40.38	41.35	37.5	32.69	29.81	36.54	22.12	41.35	27.88	15.38	0.96	yes	yes	no	no	no	no
5696	28be5eb1dc1066f419f411f2a2c1500a	EDL933_0051_016	104	406e9de617b4286b881ed03608ab0e6d115054f2	6.73	9.62	3.85	5.77	0.96	3.85	0.96	4.81	1.92	10.58	9.62	2.88	2.88	5.77	6.73	4.81	7.69	0	1.92	8.65	no	secreted	0	0	0	0	0	25.96	23.08	50.96	34.62	41.35	24.04	29.81	21.15	49.04	30.77	24.04	0.96	yes	yes	no	no	no	no
27517	c4b46f0bc575a9c50d6193a9e97b24c4	EDL933_0051_017	104	c3e8f47525c013ac255b3c67f4a35365a5266b98	6.73	9.62	3.85	5.77	0.96	3.85	0.96	4.81	1.92	10.58	9.62	2.88	2.88	5.77	6.73	4.81	7.69	0	1.92	8.65	no	cytoplasm	1	0	0	0	0	12.5	41.35	46.15	39.42	38.46	22.12	14.42	40.38	45.19	12.5	17.31	0	yes	yes	no	no	no	no
3841	1ac4d657543b90505a76a691c1675885	EDL933_0051_018	104	40e03df52872b5c93ba2e2ba2cdfb5aec907e561	6.73	9.62	3.85	5.77	0.96	3.85	0.96	4.81	1.92	10.58	9.62	2.88	2.88	5.77	6.73	4.81	7.69	0	1.92	8.65	no	secreted	0	0	0	0	0	22.12	29.81	48.08	42.31	36.54	21.15	49.04	9.62	41.35	25	24.04	8.65	yes	yes	yes	no	no	no
9511	43f337df081c6d350a1a5c8f506d9ce7	EDL933_0051_019	104	c80b2909e41ecd075fd2237297870c00051311b8	6.73	9.62	3.85	5.77	0.96	3.85	0.96	4.81	1.92	10.58	9.62	2.88	2.88	5.77	6.73	4.81	7.69	0	1.92	8.65	no	secreted	0	0	0	0	0	30.77	22.12	47.12	36.54	36.54	26.92	14.42	29.81	55.77	17.31	20.19	0	yes	yes	no	no	no	no
27250	c29b8ab88c27cbcf1d78bb8d98971b95	EDL933_0051_020	104	008a0b9b413de822054b3bfee953765948b6e099	6.73	9.62	3.85	5.77	0.96	3.85	0.96	4.81	1.92	10.58	9.62	2.88	2.88	5.77	6.73	4.81	7.69	0	1.92	8.65	no	secreted	0	0	0	0	0	13.46	43.27	43.27	44.23	29.81	25.96	35.58	27.88	36.54	15.38	14.42	6.73	yes	yes	yes	no	no	no
17890	7f9882ad39e2ebecfd41077c3b8ca390	EDL933_0051_021	104	57427b52ed07c35b97e078999ca90dba0c2b8fa4	6.73	9.62	3.85	5.77	0.96	3.85	0.96	4.81	1.92	10.58	9.62	2.88	2.88	5.77	6.73	4.81	7.69	0	1.92	8.65	no	inner membrane	1	0	0	0	0	29.81	25	45.19	39.42	36.54	24.04	28.85	24.04	47.12	34.62	25.96	18.27	yes	yes	yes	no	no	no
5123	246ec25ad95f6a9aac8cc601707a9a40	EDL933_0051_022	104	57c4d8c8d716a080a6143b198473c038cd9334be	6.73	9.62	3.85	5.77	0.96	3.85	0.96	4.81	1.92	10.58	9.62	2.88	2.88	5.77	6.73	4.81	7.69	0	1.92	8.65	no	secreted	0	0	0	0	0	28.85	33.65	37.5	38.46	38.46	23.08	30.77	25	44.23	26.92	19.23	0	yes	yes	no	no	no	no
24356	ad6bd8254c5a88eab5e5f969a04a4d09	EDL933_0051_023	104	7ed55b7aac60a0742b823da7983cebb879978408	6.73	9.62	3.85	5.77	0.96	3.85	0.96	4.81	1.92	10.58	9.62	2.88	2.88	5.77	6.73	4.81	7.69	0	1.92	8.65	no	secreted	0	0	1	0	0	18.27	36.54	45.19	37.5	36.54	25.96	39.42	12.5	48.08	14.42	13.46	0.96	yes	no	no	no	no	no
31904	e350b1c29238a69004200066fe68c33e	EDL933_0051_024	104	4e5d60c71a02305958ed9cdc39535babe0874c1f	6.73	9.62	3.85	5.77	0.96	3.85	0.96	4.81	1.92	10.58	9.62	2.88	2.88	5.77	6.73	4.81	7.69	0	1.92	8.65	no	inner membrane	1	0	0	0	0	25.96	22.12	51.92	39.42	37.5	23.08	26.92	21.15	51.92	9.62	16.35	4.81	yes	yes	yes	no	no	no
2319	100ac3fd334899cfa54de8b43a188809	EDL933_0051_025	104	5844e814a9cc90e3803ba771d939ecff9e11d18d	6.73	9.62	3.85	5.77	0.96	3.85	0.96	4.81	1.92	10.58	9.62	2.88	2.88	5.77	6.73	4.81	7.69	0	1.92	8.65	no	secreted	0	0	0	0	0	31.73	23.08	45.19	34.62	43.27	22.12	14.42	30.77	54.81	18.27	28.85	0	yes	yes	no	no	no	no
410	02e5283494066d9cf5c05bc5e561cb72	EDL933_0051_026	104	499d2b07aee89572b2701263eb7fcf5ffe65f86d	6.73	9.62	3.85	5.77	0.96	3.85	0.96	4.81	1.92	10.58	9.62	2.88	2.88	5.77	6.73	4.81	7.69	0	1.92	8.65	no	secreted	0	0	0	0	0	13.46	34.62	51.92	37.5	39.42	23.08	33.65	20.19	46.15	18.27	21.15	0	yes	yes	no	no	no	no
11438	5199e8528355a42277a412969bd2de7f	EDL933_0051_027	104	d6e595e5f13e027f35f057841cb0ea48fb54e5cc	6.73	9.62	3.85	5.77	0.96	3.85	0.96	4.81	1.92	10.58	9.62	2.88	2.88	5.77	6.73	4.81	7.69	0	1.92	8.65	no	inner membrane	1	0	0	0	0	12.5	33.65	53.85	41.35	35.58	23.08	36.54	18.27	45.19	21.15	17.31	1.92	yes	yes	no	no	no	no
26275	bb7ced9852585d0f72172976df9b59cf	EDL933_0051_028	104	89ddc7df30c32795b7b7959169358f18b5364306	6.73	9.62	3.85	5.77	0.96	3.85	0.96	4.81	1.92	10.58	9.62	2.88	2.88	5.77	6.73	4.81	7.69	0	1.92	8.65	yes	secreted	1	0	0	0	0	2.88	50	47.12	37.5	32.69	29.81	20.19	45.19	34.62	19.23	19.23	0	yes	yes	no	no	no	no
1175	083e4b3185cf5adf302a0f0f89838c08	EDL933_0051_029	104	66dde87b3cad7b96518c2fb371ffec0f1cdc99ad	6.73	9.62	3.85	5.77	0.96	3.85	0.96	4.81	1.92	10.58	9.62	2.88	2.88	5.77	6.73	4.81	7.69	0	1.92	8.65	yes	cytoplasm	0	0	0	0	0	26.92	25	48.08	33.65	50	16.35	32.69	18.27	49.04	37.5	31.73	1.92	yes	yes	no	no	no	no
32347	e64765428e4d3a69e50fca51b255c026	EDL933_0051_030	104	2fd63e8b5f961aabc29f969788bb3a49ac03b5e7	6.73	9.62	3.85	5.77	0.96	3.85	0.96	4.81	1.92	10.58	9.62	2.88	2.88	5.77	6.73	4.81	7.69	0	1.92	8.65	no	secreted	0	0	2	0	0	6.73	41.35	51.92	35.58	42.31	22.12	19.23	26.92	53.85	28.85	20.19	1.92	yes	yes	no	no	no	no
34962	f92ab8125e1ca89ed9350da91987d077	EDL933_0051_031	104	db38635b50eab656684de8fd90967dd013c2ccf5	6.73	9.62	3.85	5.77	0.96	3.85	0.96	4.81	1.92	10.58	9.62	2.88	2.88	5.77	6.73	4.81	7.69	0	1.92	8.65	no	secreted	0	0	0	0	0	0	51.92	48.08	34.62	42.31	23.08	23.08	29.81	47.12	21.15	18.27	0.96	yes	yes	no	no	no	no
15935	71dbbe0fef65c6a8fd00e75286937769	EDL933_0051_032	104	443d1a4e681c9f779d1d7492d9926ba39b9d72f1	6.73	9.62	3.85	5.77	0.96	3.85	0.96	4.81	1.92	10.58	9.62	2.88	2.88	5.77	6.73	4.81	7.69	0	1.92	8.65	no	inner membrane	0	0	0	0	0	10.58	45.19	44.23	42.31	38.46	19.23	25.96	30.77	43.27	10.58	11.54	0.96	no	no	no	no	no	no
13075	5d5ff43d19aacd8ea41d97b346fc04d3	EDL933_0051_033	104	7f8637a7c433f08821562f003805f187b3297543	6.73	9.62	3.85	5.77	0.96	3.85	0.96	4.81	1.92	10.58	9.62	2.88	2.88	5.77	6.73	4.81	7.69	0	1.92	8.65	no	secreted	0	0	2	1	0	9.62	42.31	48.08	37.5	44.23	18.27	13.46	35.58	50.96	28.85	16.35	0.96	yes	yes	no	no	no	no
31259	df2622e6303a7adf3783d79570977673	EDL933_0051_034	104	d7d1a5c2b50fcebe1ce55ca3bd5f7f6654f1256f	6.73	9.62	3.85	5.77	0.96	3.85	0.96	4.81	1.92	10.58	9.62	2.88	2.88	5.77	6.73	4.81	7.69	0	1.92	8.65	no	inner membrane	0	0	1	0	0	21.15	31.73	47.12	41.35	33.65	25	24.04	34.62	41.35	19.23	20.19	4.81	yes	yes	yes	no	no	no
33877	f1549a6a672c2cd8e601dfc0140836ff	EDL933_0051_035	104	439d38db3de6dc7658427d7b41f453ce338e66b0	6.73	9.62	3.85	5.77	0.96	3.85	0.96	4.81	1.92	10.58	9.62	2.88	2.88	5.77	6.73	4.81	7.69	0	1.92	8.65	no	inner membrane	0	0	1	0	0	34.62	18.27	47.12	38.46	39.42	22.12	38.46	20.19	41.35	15.38	19.23	1.92	yes	yes	no	no	no	no
24045	ab3e7ea54c78c320c37e1053b7c21a49	EDL933_0051_036	104	2c517f278404308c2bcaf6164a49145d4bcb9dda	6.73	9.62	3.85	5.77	0.96	3.85	0.96	4.81	1.92	10.58	9.62	2.88	2.88	5.77	6.73	4.81	7.69	0	1.92	8.65	no	secreted	0	0	2	0	0	29.81	24.04	46.15	38.46	43.27	18.27	34.62	19.23	46.15	20.19	17.31	1.92	yes	yes	no	no	no	no
10788	4d3563b8967badf573a7e5ac40e922a4	EDL933_0051_037	104	81301d90fcdf78094218266305f0f613d67c91ea	6.73	9.62	3.85	5.77	0.96	3.85	0.96	4.81	1.92	10.58	9.62	2.88	2.88	5.77	6.73	4.81	7.69	0	1.92	8.65	no	secreted	1	0	0	0	0	17.31	40.38	42.31	36.54	37.5	25.96	24.04	33.65	42.31	11.54	18.27	0	yes	yes	no	no	no	no
5763	292de1b36655c4d350a7916277e9daed	EDL933_0051_038	104	fd9e5f408513448cb9aa165b63a14c1c6f3af7b2	6.73	9.62	3.85	5.77	0.96	3.85	0.96	4.81	1.92	10.58	9.62	2.88	2.88	5.77	6.73	4.81	7.69	0	1.92	8.65	no	secreted	0	0	0	0	0	18.27	36.54	45.19	35.58	39.42	25	0.96	50	49.04	19.23	17.31	0	yes	yes	no	no	no	no
35152	fa8ca719d86e8d50ae324f80499eda40	EDL933_0051_039	104	913d9d42ec573c5981cbad2d1b7a54244fc1800c	6.73	9.62	3.85	5.77	0.96	3.85	0.96	4.81	1.92	10.58	9.62	2.88	2.88	5.77	6.73	4.81	7.69	0	1.92	8.65	no	cytoplasm	0	0	5	2	2	20.19	34.62	45.19	32.69	40.38	26.92	34.62	24.04	41.35	25.96	23.08	0.96	yes	yes	no	no	no	no
79	00a00bf45fc238ea1c019515f0f85742	EDL933_0051_040	104	d5093269521db77025d1dc1afa340eb0181ee942	6.73	9.62	3.85	5.77	0.96	3.85	0.96	4.81	1.92	10.58	9.62	2.88	2.88	5.77	6.73	4.81	7.69	0	1.92	8.65	no	secreted	0	0	0	0	0	31.73	26.92	41.35	33.65	43.27	23.08	18.27	35.58	46.15	23.08	18.27	2.88	yes	yes	no	no	no	no
10042	47ca97f5a8931265138924d263816ad6	EDL933_0051_041	104	9ed42e3af016b80656a4f1fac2aff97fe898a6b2	6.73	9.62	3.85	5.77	0.96	3.85	0.96	4.81	1.92	10.58	9.62	2.88	2.88	5.77	6.73	4.81	7.69	0	1.92	8.65	no	inner membrane	1	0	0	0	0	32.69	17.31	50	42.31	33.65	24.04	44.23	11.54	44.23	30.77	14.42	5.77	yes	yes	no	no	no	no
34877	f88497e24d6b0aa415bfe19dea963658	EDL933_0051_042	104	bc603eda974478a8916e1eb6931d72c788508d22	6.73	9.62	3.85	5.77	0.96	3.85	0.96	4.81	1.92	10.58	9.62	2.88	2.88	5.77	6.73	4.81	7.69	0	1.92	8.65	no	inner membrane	0	0	0	0	0	27.88	35.58	36.54	45.19	36.54	18.27	25.96	33.65	40.38	23.08	20.19	0.96	yes	no	no	no	no	no
35414	fc8dea73cade654f380cc5bbc89637aa	EDL933_0051_043	104	e86e1636540fde9f948a55f8128d9b6154dda6bb	6.73	9.62	3.85	5.77	0.96	3.85	0.96	4.81	1.92	10.58	9.62	2.88	2.88	5.77	6.73	4.81	7.69	0	1.92	8.65	no	secreted	0	0	0	0	0	25	31.73	43.27	38.46	36.54	25	27.88	29.81	42.31	20.19	16.35	0	yes	yes	no	no	no	no
11376	513c651816e71413f3242596dd597fbd	EDL933_0051_044	104	916ad26f8b3d9ba198387e2b5f8b10d17b8eec1a	6.73	9.62	3.85	5.77	0.96	3.85	0.96	4.81	1.92	10.58	9.62	2.88	2.88	5.77	6.73	4.81	7.69	0	1.92	8.65	no	inner membrane	0	0	1	0	0	26.92	28.85	44.23	35.58	34.62	29.81	28.85	26.92	44.23	25.96	23.08	0	yes	yes	no	no	no	no
13986	63ec3d923144bb4286ef85c6df294de8	EDL933_0051_045	104	dc9d000be4b8ba19afe1631cf5b26c6d28312b84	6.73	9.62	3.85	5.77	0.96	3.85	0.96	4.81	1.92	10.58	9.62	2.88	2.88	5.77	6.73	4.81	7.69	0	1.92	8.65	no	inner membrane	0	0	0	0	0	16.35	33.65	50	37.5	32.69	29.81	8.65	41.35	50	15.38	20.19	3.85	yes	yes	yes	no	no	no
27902	c7ac5db93ad2b26c931bad9432888904	EDL933_0051_046	104	459b796791a2967d62e3cacd57cb3fb2ac00bb45	6.73	9.62	3.85	5.77	0.96	3.85	0.96	4.81	1.92	10.58	9.62	2.88	2.88	5.77	6.73	4.81	7.69	0	1.92	8.65	no	inner membrane	1	0	0	0	0	12.5	36.54	50.96	39.42	38.46	22.12	24.04	27.88	48.08	24.04	23.08	4.81	yes	yes	yes	no	no	no
8513	3cb2b81c03c597a2c1fe18e1aeabdcc2	EDL933_0051_047	104	872e873cc19f727b174b3a409faf196e648ff47e	6.73	9.62	3.85	5.77	0.96	3.85	0.96	4.81	1.92	10.58	9.62	2.88	2.88	5.77	6.73	4.81	7.69	0	1.92	8.65	no	inner membrane	1	0	0	0	0	16.35	35.58	48.08	42.31	36.54	21.15	21.15	35.58	43.27	18.27	22.12	2.88	yes	yes	no	no	no	no
23567	a7e96006d13dc9412bf050239ed9a8dd	EDL933_0051_048	104	56a5dd527a87ab4dfbf5523bfe7ae4dca7b3f117	6.73	9.62	3.85	5.77	0.96	3.85	0.96	4.81	1.92	10.58	9.62	2.88	2.88	5.77	6.73	4.81	7.69	0	1.92	8.65	no	cytoplasm	0	0	0	0	0	21.15	31.73	47.12	37.5	39.42	23.08	22.12	24.04	53.85	16.35	17.31	1.92	yes	yes	no	no	no	no
14101	64d28f83712c6137d637af9c4744300f	EDL933_0051_049	104	b2195d423bdd167bebc6249db8f5936ba5d0b20b	6.73	9.62	3.85	5.77	0.96	3.85	0.96	4.81	1.92	10.58	9.62	2.88	2.88	5.77	6.73	4.81	7.69	0	1.92	8.65	no	cytoplasm	0	0	0	0	0	28.85	25	46.15	37.5	37.5	25	23.08	28.85	48.08	17.31	14.42	0.96	yes	no	no	no	no	no
33334	ed8a5d15274c3c7506595e5ca89d6fd6	EDL933_0051_050	104	eb469a51694792420f5d007a82798570aa144d04	6.73	9.62	3.85	5.77	0.96	3.85	0.96	4.81	1.92	10.58	9.62	2.88	2.88	5.77	6.73	4.81	7.69	0	1.92	8.65	no	secreted	0	0	0	0	0	14.42	34.62	50.96	39.42	34.62	25.96	37.5	14.42	48.08	21.15	12.5	0	yes	no	no	no	no	no
28969	cef5791415420a0b0b8d23da7e7882d8	EDL933_0051_051	104	d7227d2e3da07479b4545521043bfc2464abe720	6.73	9.62	3.85	5.77	0.96	3.85	0.96	4.81	1.92	10.58	9.62	2.88	2.88	5.77	6.73	4.81	7.69	0	1.92	8.65	no	secreted	0	0	0	0	0	26.92	18.27	54.81	34.62	39.42	25.96	11.54	24.04	64.42	40.38	15.38	0	yes	yes	no	no	no	no
13019	5d0ddbbd816f0f4ced86b7da3b454835	EDL933_0051_052	104	b134795498d3c744062dbaaffa62f38c4ff22fdf	6.73	9.62	3.85	5.77	0.96	3.85	0.96	4.81	1.92	10.58	9.62	2.88	2.88	5.77	6.73	4.81	7.69	0	1.92	8.65	no	secreted	0	0	0	0	0	3.85	52.88	43.27	38.46	35.58	25.96	9.62	44.23	46.15	20.19	15.38	5.77	yes	yes	no	no	no	no
12991	5ce667ce1e19ec1b30ec7f5177d98915	EDL933_0051_053	104	ddaa470917fc944c4f1b8a73ae54b4b0515360a7	6.73	9.62	3.85	5.77	0.96	3.85	0.96	4.81	1.92	10.58	9.62	2.88	2.88	5.77	6.73	4.81	7.69	0	1.92	8.65	no	secreted	0	0	0	0	0	16.35	29.81	53.85	32.69	40.38	26.92	31.73	26.92	41.35	19.23	18.27	0.96	yes	yes	no	no	no	no
32581	e7e1b975d07c08f6f8b6ee017336eed3	EDL933_0051_054	104	fd7bd7139bb2eb483a08476a5d45b91caa8f9c6b	6.73	9.62	3.85	5.77	0.96	3.85	0.96	4.81	1.92	10.58	9.62	2.88	2.88	5.77	6.73	4.81	7.69	0	1.92	8.65	no	secreted	1	0	0	0	0	14.42	41.35	44.23	39.42	36.54	24.04	15.38	46.15	38.46	26.92	19.23	0	yes	yes	no	no	no	no
34077	f2de3a056392b366762d04c569a708da	EDL933_0051_055	104	ffebf2f97f06e667941bb66d99a82d22e91f1704	6.73	9.62	3.85	5.77	0.96	3.85	0.96	4.81	1.92	10.58	9.62	2.88	2.88	5.77	6.73	4.81	7.69	0	1.92	8.65	no	secreted	0	0	0	0	0	10.58	39.42	50	43.27	39.42	17.31	28.85	25.96	45.19	20.19	14.42	3.85	yes	yes	yes	no	no	no
35285	fb92437a20d859a559ebaecdcd8d35dc	EDL933_0051_056	104	bdafc67b21f5fcee583292132a7ecdc2a2a50c31	6.73	9.62	3.85	5.77	0.96	3.85	0.96	4.81	1.92	10.58	9.62	2.88	2.88	5.77	6.73	4.81	7.69	0	1.92	8.65	no	cytoplasm	0	0	0	0	0	25.96	22.12	51.92	33.65	36.54	29.81	35.58	7.69	56.73	36.54	24.04	0.96	yes	yes	no	no	no	no
21933	9c41021a118b67c395c3b19910b3051d	EDL933_0051_057	104	baf0f57db5cc742676fb900b4adf8a1363be6de0	6.73	9.62	3.85	5.77	0.96	3.85	0.96	4.81	1.92	10.58	9.62	2.88	2.88	5.77	6.73	4.81	7.69	0	1.92	8.65	no	secreted	0	0	0	0	0	31.73	19.23	49.04	39.42	35.58	25	38.46	17.31	44.23	18.27	19.23	0	yes	yes	no	no	no	no
3322	175528916a101d92bbad4910be7b1186	EDL933_0051_058	104	d274dac531ed4c812c1eb35a693cdeed45c5082b	6.73	9.62	3.85	5.77	0.96	3.85	0.96	4.81	1.92	10.58	9.62	2.88	2.88	5.77	6.73	4.81	7.69	0	1.92	8.65	no	cytoplasm	1	0	1	2	0	11.54	34.62	53.85	41.35	35.58	23.08	22.12	30.77	47.12	24.04	17.31	7.69	yes	yes	no	no	no	no
25036	b29f3046539a9dd517409cadf09c8d11	EDL933_0051_059	104	9c5275f1c3a929282553b7b5ab065e5df030c13b	6.73	9.62	3.85	5.77	0.96	3.85	0.96	4.81	1.92	10.58	9.62	2.88	2.88	5.77	6.73	4.81	7.69	0	1.92	8.65	no	secreted	0	0	1	0	0	14.42	31.73	53.85	37.5	36.54	25.96	22.12	27.88	50	19.23	16.35	0	yes	yes	no	no	no	no
433	030ac22d954f3b10e6b0415a74602258	EDL933_0051_060	104	90ab5efa58a1e09f79e4c6ad126e40af581b112f	6.73	9.62	3.85	5.77	0.96	3.85	0.96	4.81	1.92	10.58	9.62	2.88	2.88	5.77	6.73	4.81	7.69	0	1.92	8.65	yes	secreted	1	0	0	0	0	30.77	25.96	43.27	33.65	40.38	25.96	34.62	19.23	46.15	28.85	17.31	0.96	yes	no	no	no	no	no
8364	3bbd1aeb33622ecdfdbf747600037f85	EDL933_0051_061	104	7c02da8f2ab685e4ec2d026152c6b01e5d425c57	6.73	9.62	3.85	5.77	0.96	3.85	0.96	4.81	1.92	10.58	9.62	2.88	2.88	5.77	6.73	4.81	7.69	0	1.92	8.65	no	inner membrane	0	0	0	0	0	0	47.12	52.88	41.35	33.65	25	4.81	45.19	50	9.62	17.31	2.88	yes	yes	no	no	no	no
14839	69ea5cf631deddaf0b6c19bd81a673c9	EDL933_0051_062	104	1fc71d1fd4b3eeb3de29a509d46b3d3d65f7cc90	6.73	9.62	3.85	5.77	0.96	3.85	0.96	4.81	1.92	10.58	9.62	2.88	2.88	5.77	6.73	4.81	7.69	0	1.92	8.65	no	secreted	1	0	0	0	0	23.08	28.85	48.08	35.58	40.38	24.04	25.96	15.38	58.65	22.12	11.54	6.73	yes	yes	yes	no	no	no
33560	ef329c9d9c7d6882cfbb468065dbb1cd	EDL933_0051_063	104	28cf417f703b589b080ab0ed3d7289fb3df1b0d4	6.73	9.62	3.85	5.77	0.96	3.85	0.96	4.81	1.92	10.58	9.62	2.88	2.88	5.77	6.73	4.81	7.69	0	1.92	8.65	no	secreted	1	0	1	0	0	27.88	26.92	45.19	40.38	34.62	25	23.08	28.85	48.08	26.92	25	10.58	yes	yes	yes	no	no	no
24539	aead07bd87a4a906b8993a382786f795	EDL933_0051_064	104	15f4398b2b90008e1a6af6936443f6439ae27a1e	6.73	9.62	3.85	5.77	0.96	3.85	0.96	4.81	1.92	10.58	9.62	2.88	2.88	5.77	6.73	4.81	7.69	0	1.92	8.65	no	secreted	0	0	0	0	0	9.62	47.12	43.27	42.31	34.62	23.08	6.73	48.08	45.19	10.58	25	0	yes	yes	no	no	no	no
18130	8164cccc9e5030746d8a496a5a238900	EDL933_0051_065	104	f9c77845e6aba155a185757cdca292d036ca130c	6.73	9.62	3.85	5.77	0.96	3.85	0.96	4.81	1.92	10.58	9.62	2.88	2.88	5.77	6.73	4.81	7.69	0	1.92	8.65	no	inner membrane	1	0	0	0	0	0	38.46	61.54	31.73	40.38	27.88	17.31	22.12	60.58	30.77	19.23	0	yes	yes	no	no	no	no
9571	444cada66131e4d3d131673d83e290ad	EDL933_0051_066	104	d8cb6a958a50f97ad1b8382c375b7bbe0b2a6d75	6.73	9.62	3.85	5.77	0.96	3.85	0.96	4.81	1.92	10.58	9.62	2.88	2.88	5.77	6.73	4.81	7.69	0	1.92	8.65	no	secreted	0	0	0	0	0	28.85	24.04	47.12	38.46	39.42	22.12	18.27	32.69	49.04	24.04	22.12	1.92	yes	yes	no	no	no	no
13063	5d4a3f4d6e10949db7ab27dcaa2fdfe5	EDL933_0051_067	104	cd0a749658ab62f3c21494991994ee0c727867e4	6.73	9.62	3.85	5.77	0.96	3.85	0.96	4.81	1.92	10.58	9.62	2.88	2.88	5.77	6.73	4.81	7.69	0	1.92	8.65	no	secreted	0	0	0	0	0	21.15	36.54	42.31	40.38	37.5	22.12	32.69	26.92	40.38	15.38	19.23	4.81	yes	yes	yes	no	no	no
3337	177586e15fab68e3226b46db05fbc810	EDL933_0051_068	104	d8752af621878608c7cf5e0c9ea5e65148dd6d2a	6.73	9.62	3.85	5.77	0.96	3.85	0.96	4.81	1.92	10.58	9.62	2.88	2.88	5.77	6.73	4.81	7.69	0	1.92	8.65	no	secreted	0	0	1	0	0	11.54	37.5	50.96	44.23	35.58	20.19	17.31	32.69	50	13.46	23.08	8.65	yes	yes	yes	no	no	no
6079	2b6de9215c154db8232bf3e7cf180288	EDL933_0051_069	104	98afafb7b09b892ec863d8d0a0244829ccc04ff1	6.73	9.62	3.85	5.77	0.96	3.85	0.96	4.81	1.92	10.58	9.62	2.88	2.88	5.77	6.73	4.81	7.69	0	1.92	8.65	no	secreted	0	0	1	0	0	8.65	40.38	50.96	38.46	35.58	25.96	25.96	32.69	41.35	23.08	15.38	4.81	yes	no	yes	no	no	no
30917	dca9ed239dea8b522cae284b9929f80e	EDL933_0051_070	104	3b16fe52f407e5c5ff13e5b18429f2e32e86b357	6.73	9.62	3.85	5.77	0.96	3.85	0.96	4.81	1.92	10.58	9.62	2.88	2.88	5.77	6.73	4.81	7.69	0	1.92	8.65	no	secreted	1	0	0	0	0	25	33.65	41.35	34.62	35.58	29.81	34.62	29.81	35.58	23.08	21.15	7.69	yes	yes	yes	no	no	no
6403	2dd894edafabbcafff40fcd1c13833e2	EDL933_0051_071	104	659462307950f73bb4fad4cea792ec10b53aef2e	6.73	9.62	3.85	5.77	0.96	3.85	0.96	4.81	1.92	10.58	9.62	2.88	2.88	5.77	6.73	4.81	7.69	0	1.92	8.65	no	secreted	0	0	0	0	0	36.54	24.04	39.42	35.58	34.62	29.81	50	10.58	39.42	31.73	18.27	10.58	yes	yes	yes	no	no	no
13460	5fdde84ef4638b8199cc4a7a72ba4b4b	EDL933_0051_072	104	a124e1659969896fb74186ae15474e901aa92bcb	6.73	9.62	3.85	5.77	0.96	3.85	0.96	4.81	1.92	10.58	9.62	2.88	2.88	5.77	6.73	4.81	7.69	0	1.92	8.65	no	secreted	1	0	0	0	0	20.19	41.35	38.46	42.31	37.5	20.19	23.08	26.92	50	19.23	17.31	2.88	yes	yes	no	no	no	no
29048	cf9c630c419747163a63a6477c830b52	EDL933_0051_073	104	acdd67f2f550f82ed7034fd5172552a38746eedd	6.73	9.62	3.85	5.77	0.96	3.85	0.96	4.81	1.92	10.58	9.62	2.88	2.88	5.77	6.73	4.81	7.69	0	1.92	8.65	no	inner membrane	0	0	0	0	0	29.81	28.85	41.35	40.38	34.62	25	53.85	11.54	34.62	18.27	24.04	2.88	yes	yes	no	no	no	no
9074	40a61fde8259ae3cc3f9068a066a8059	EDL933_0051_074	104	64a7645b3b5b1cc5ed0786d346777457a1fd9f92	6.73	9.62	3.85	5.77	0.96	3.85	0.96	4.81	1.92	10.58	9.62	2.88	2.88	5.77	6.73	4.81	7.69	0	1.92	8.65	no	secreted	0	0	0	0	0	18.27	32.69	49.04	35.58	42.31	22.12	21.15	21.15	57.69	25	16.35	0	yes	yes	no	no	no	no
8560	3d0d3c659f5194572ce67a4924cacd50	EDL933_0051_075	104	3582b6bc7726b7c1f89654e385042bf0dfa98f93	6.73	9.62	3.85	5.77	0.96	3.85	0.96	4.81	1.92	10.58	9.62	2.88	2.88	5.77	6.73	4.81	7.69	0	1.92	8.65	no	secreted	0	0	0	0	0	10.58	43.27	46.15	40.38	30.77	28.85	19.23	33.65	47.12	18.27	19.23	7.69	yes	no	no	no	no	no
25922	b91430f9e2322ade1da485c7d520b1e9	EDL933_0051_076	104	f091e3dc9b30b2f71ff0c281083d5faa81138946	6.73	9.62	3.85	5.77	0.96	3.85	0.96	4.81	1.92	10.58	9.62	2.88	2.88	5.77	6.73	4.81	7.69	0	1.92	8.65	no	cytoplasm	0	0	1	0	0	39.42	17.31	43.27	37.5	42.31	20.19	36.54	19.23	44.23	15.38	23.08	0	yes	yes	no	no	no	no
10079	4813f7f5e1f0c4ce8946e8106d896461	EDL933_0051_077	104	0024948b88f48eab84b900cac3fa2f65b1000d5f	6.73	9.62	3.85	5.77	0.96	3.85	0.96	4.81	1.92	10.58	9.62	2.88	2.88	5.77	6.73	4.81	7.69	0	1.92	8.65	no	cytoplasm	1	0	0	0	0	30.77	28.85	40.38	39.42	33.65	26.92	22.12	30.77	47.12	20.19	15.38	0	yes	yes	no	no	no	no
3315	174b610ca64bea32e2e069d2dfb5e2f3	EDL933_0051_078	104	17ccca04509d04b580e84fd5bef2c3dc6b8b6bf2	6.73	9.62	3.85	5.77	0.96	3.85	0.96	4.81	1.92	10.58	9.62	2.88	2.88	5.77	6.73	4.81	7.69	0	1.92	8.65	no	secreted	0	0	0	0	0	24.04	26.92	49.04	37.5	38.46	24.04	25.96	34.62	39.42	18.27	16.35	0	yes	yes	no	no	no	no
23100	a4d3bd158c92b8463f8bc7e70f9d9c09	EDL933_0051_079	104	5fac89e1ae368507620ab011a9d4271f8b2b7d0f	6.73	9.62	3.85	5.77	0.96	3.85	0.96	4.81	1.92	10.58	9.62	2.88	2.88	5.77	6.73	4.81	7.69	0	1.92	8.65	no	secreted	0	0	0	1	0	22.12	30.77	47.12	39.42	38.46	22.12	43.27	17.31	39.42	14.42	15.38	3.85	yes	yes	yes	no	no	no
19413	8a7c0d74d92daa944aac8d388e371ced	EDL933_0051_080	104	9e639b55baf0ebb5baf47681bbc9b3e915df3334	6.73	9.62	3.85	5.77	0.96	3.85	0.96	4.81	1.92	10.58	9.62	2.88	2.88	5.77	6.73	4.81	7.69	0	1.92	8.65	no	secreted	1	0	0	0	0	15.38	28.85	55.77	39.42	40.38	20.19	30.77	20.19	49.04	22.12	18.27	0	yes	yes	no	no	no	no
2313	0ffe66d2e7d79b29686397f386c21975	EDL933_0051_081	104	8c50020f353f65bfd160aaf955543b8292f525eb	6.73	9.62	3.85	5.77	0.96	3.85	0.96	4.81	1.92	10.58	9.62	2.88	2.88	5.77	6.73	4.81	7.69	0	1.92	8.65	no	secreted	1	0	0	0	0	10.58	42.31	47.12	36.54	43.27	20.19	6.73	43.27	50	25	17.31	2.88	yes	yes	no	no	no	no
34261	f437c3301f3f822410f7459d613e058d	EDL933_0051_082	104	0dfedacb2ba9c964d624f607fcb17950a883e112	6.73	9.62	3.85	5.77	0.96	3.85	0.96	4.81	1.92	10.58	9.62	2.88	2.88	5.77	6.73	4.81	7.69	0	1.92	8.65	no	secreted	0	0	1	0	0	30.77	29.81	39.42	40.38	33.65	25.96	30.77	20.19	49.04	29.81	19.23	1.92	yes	no	no	no	no	no
17763	7ea29953bf4a447458d10ddbd5770743	EDL933_0051_083	104	c5fe6057ae303fcfc975bd8a3e67da509639e55e	6.73	9.62	3.85	5.77	0.96	3.85	0.96	4.81	1.92	10.58	9.62	2.88	2.88	5.77	6.73	4.81	7.69	0	1.92	8.65	no	secreted	0	0	0	0	0	28.85	33.65	37.5	39.42	33.65	26.92	36.54	23.08	40.38	18.27	18.27	0	yes	yes	no	no	no	no
31590	e138f49791b055c7b158903b748330ac	EDL933_0051_084	104	46023e9e05ef3afc60937fd3c0a9626c355da38b	6.73	9.62	3.85	5.77	0.96	3.85	0.96	4.81	1.92	10.58	9.62	2.88	2.88	5.77	6.73	4.81	7.69	0	1.92	8.65	no	secreted	0	0	0	0	0	6.73	43.27	50	39.42	40.38	20.19	7.69	48.08	44.23	6.73	13.46	0	yes	yes	no	no	no	no
5508	2765cd0807bbbd1d97339c8da68204b6	EDL933_0051_085	104	ed5116e44149cb2bfb444afed5e1db6bae1f9adf	6.73	9.62	3.85	5.77	0.96	3.85	0.96	4.81	1.92	10.58	9.62	2.88	2.88	5.77	6.73	4.81	7.69	0	1.92	8.65	no	cytoplasm	0	0	1	0	0	10.58	37.5	51.92	40.38	39.42	20.19	28.85	28.85	42.31	13.46	18.27	0	yes	yes	no	no	no	no
16688	77345d561d78e12b364e8607ee492596	EDL933_0051_086	104	11b18918a864a1a581d272ee25aeec057dbf951d	6.73	9.62	3.85	5.77	0.96	3.85	0.96	4.81	1.92	10.58	9.62	2.88	2.88	5.77	6.73	4.81	7.69	0	1.92	8.65	no	secreted	0	0	0	0	0	26.92	30.77	42.31	39.42	37.5	23.08	39.42	25	35.58	14.42	18.27	0	yes	yes	no	no	no	no
12229	5748c69ac600f86207dc0f89c57f1f25	EDL933_0051_087	104	4008f1301a0d242cb6638bd883ac7e6e4e3d0bff	6.73	9.62	3.85	5.77	0.96	3.85	0.96	4.81	1.92	10.58	9.62	2.88	2.88	5.77	6.73	4.81	7.69	0	1.92	8.65	no	secreted	0	0	0	0	0	28.85	19.23	51.92	33.65	34.62	31.73	48.08	11.54	40.38	36.54	17.31	1.92	yes	yes	no	no	no	no
6664	2f87c11479e23d4ae4b99153f67ea439	EDL933_0051_088	104	7b1e6380598775656c38dbffccd87e3e96db4f89	6.73	9.62	3.85	5.77	0.96	3.85	0.96	4.81	1.92	10.58	9.62	2.88	2.88	5.77	6.73	4.81	7.69	0	1.92	8.65	no	inner membrane	1	0	1	0	0	26.92	21.15	51.92	35.58	43.27	21.15	27.88	21.15	50.96	22.12	21.15	0	yes	yes	no	no	no	no
14941	6aab84f22383a8dd3fd6b984623126dd	EDL933_0051_089	104	ac2ea0a48c3c491e210ab65634a8b07c968db313	6.73	9.62	3.85	5.77	0.96	3.85	0.96	4.81	1.92	10.58	9.62	2.88	2.88	5.77	6.73	4.81	7.69	0	1.92	8.65	yes	secreted	0	0	0	0	0	28.85	22.12	49.04	33.65	38.46	27.88	26.92	34.62	38.46	33.65	30.77	1.92	yes	yes	no	no	no	no
17727	7e6e2b551891450294a8aca91fbd8578	EDL933_0051_090	104	07a1a3aece51d6e970c2e78a43c3bb4ff42a94c5	6.73	9.62	3.85	5.77	0.96	3.85	0.96	4.81	1.92	10.58	9.62	2.88	2.88	5.77	6.73	4.81	7.69	0	1.92	8.65	no	secreted	0	0	0	0	0	8.65	40.38	50.96	37.5	38.46	24.04	13.46	38.46	48.08	23.08	23.08	0	yes	yes	no	no	no	no
9096	40cd05cbc25fc3c188a4daa7a875a302	EDL933_0051_091	104	11bc677d731e9dc85c3e2214c38051e07794081d	6.73	9.62	3.85	5.77	0.96	3.85	0.96	4.81	1.92	10.58	9.62	2.88	2.88	5.77	6.73	4.81	7.69	0	1.92	8.65	no	secreted	0	0	0	0	0	9.62	36.54	53.85	39.42	36.54	24.04	25.96	25.96	48.08	29.81	24.04	0	yes	yes	no	no	no	no
5530	2787aa7ce8b69558642ce3446855841f	EDL933_0051_092	104	a8f10d4991c4280c42819d0c47243291d85e9a76	6.73	9.62	3.85	5.77	0.96	3.85	0.96	4.81	1.92	10.58	9.62	2.88	2.88	5.77	6.73	4.81	7.69	0	1.92	8.65	no	secreted	0	0	0	0	0	14.42	44.23	41.35	40.38	31.73	27.88	19.23	37.5	43.27	21.15	24.04	2.88	yes	yes	no	no	no	no
17257	7b6815e180eb4f4c1ff9ebf39f1e53b0	EDL933_0051_093	104	87f9f67ac8a7a54e68d384b35fa616a0e5e3711a	6.73	9.62	3.85	5.77	0.96	3.85	0.96	4.81	1.92	10.58	9.62	2.88	2.88	5.77	6.73	4.81	7.69	0	1.92	8.65	no	inner membrane	0	0	0	0	0	0	54.81	45.19	37.5	34.62	27.88	4.81	40.38	54.81	14.42	19.23	3.85	yes	yes	no	no	no	no
5710	28d52e4ba21e7045178259adb0db7a3d	EDL933_0051_094	104	0c8a9ca90358479c15e914ea6de00c6290ef6d26	6.73	9.62	3.85	5.77	0.96	3.85	0.96	4.81	1.92	10.58	9.62	2.88	2.88	5.77	6.73	4.81	7.69	0	1.92	8.65	no	secreted	1	0	0	0	0	16.35	30.77	52.88	44.23	33.65	22.12	33.65	24.04	42.31	17.31	16.35	0	yes	yes	no	no	no	no
4368	1edcd7071ca3509525606c8a66275b95	EDL933_0051_095	104	59d2210adb4016995be4af983ecc962edf9d9b61	6.73	9.62	3.85	5.77	0.96	3.85	0.96	4.81	1.92	10.58	9.62	2.88	2.88	5.77	6.73	4.81	7.69	0	1.92	8.65	no	secreted	0	0	0	0	0	28.85	19.23	51.92	37.5	35.58	26.92	38.46	22.12	39.42	24.04	11.54	0.96	yes	yes	no	no	no	no
20818	944a0784360681cdb9b205ba3dc9d98a	EDL933_0051_096	104	0160682b4c13f79647a46b42ab4c18250710cc21	6.73	9.62	3.85	5.77	0.96	3.85	0.96	4.81	1.92	10.58	9.62	2.88	2.88	5.77	6.73	4.81	7.69	0	1.92	8.65	no	inner membrane	1	0	1	0	0	26.92	26.92	46.15	37.5	40.38	22.12	24.04	35.58	40.38	20.19	19.23	1.92	yes	yes	no	no	no	no
20200	900521557dee2eb9fa8d95bc8bf94e0c	EDL933_0051_097	104	c60050a1ee4ac8a5d5fa68152b04a5aee9400b4f	6.73	9.62	3.85	5.77	0.96	3.85	0.96	4.81	1.92	10.58	9.62	2.88	2.88	5.77	6.73	4.81	7.69	0	1.92	8.65	no	inner membrane	0	0	0	0	0	31.73	23.08	45.19	39.42	40.38	20.19	25	27.88	47.12	23.08	16.35	0.96	yes	yes	no	no	no	no
23801	a99b85ec5f81ccf476d52bf314381e49	EDL933_0051_098	104	a29af86da7a704bd463c7d7b2f7fed600ebe4fa0	6.73	9.62	3.85	5.77	0.96	3.85	0.96	4.81	1.92	10.58	9.62	2.88	2.88	5.77	6.73	4.81	7.69	0	1.92	8.65	no	secreted	0	0	0	0	0	34.62	16.35	49.04	28.85	46.15	25	36.54	15.38	48.08	38.46	32.69	0.96	yes	yes	no	no	no	no
33941	f1d8d834660168118277dbbfcebc479b	EDL933_0051_099	104	191c77c98f59de75677fb700228532f190f06a81	6.73	9.62	3.85	5.77	0.96	3.85	0.96	4.81	1.92	10.58	9.62	2.88	2.88	5.77	6.73	4.81	7.69	0	1.92	8.65	no	inner membrane	1	0	1	0	0	8.65	40.38	50.96	39.42	37.5	23.08	19.23	29.81	50.96	22.12	19.23	0.96	yes	yes	no	no	no	no
1259	08daf46c56df829aa6d20c4f049f7fa9	EDL933_0051_100	104	57ad29c4393396ab932b375b28f5dc6057eeada0	6.73	9.62	3.85	5.77	0.96	3.85	0.96	4.81	1.92	10.58	9.62	2.88	2.88	5.77	6.73	4.81	7.69	0	1.92	8.65	no	secreted	0	0	0	0	0	25	25.96	49.04	36.54	37.5	25.96	36.54	19.23	44.23	21.15	16.35	3.85	yes	yes	no	no	no	no
49	26ce51485cca35f3fa83d4cae599ee5e	EDL933_0082	43	575ae9c7c286896265c8259833d0ab5b3f72fd81	6.98	6.98	11.63	2.33	0	4.65	6.98	9.3	0	4.65	9.3	4.65	2.33	6.98	4.65	0	0	2.33	9.3	6.98	yes	secreted	0	0	0	0	0	27.91	20.93	51.16	25.58	53.49	20.93	20.93	27.91	51.16	69.77	27.91	0	yes	yes	no	no	no	no
12624	5a3a673ec3cba546396caf989e607f17	EDL933_0082_001	43	4ea78bc4dae5c5214f312b093ca68bebc36ac16f	6.98	6.98	11.63	2.33	0	4.65	6.98	9.3	0	4.65	9.3	4.65	2.33	6.98	4.65	0	0	2.33	9.3	6.98	no	secreted	0	0	0	0	0	0	37.21	62.79	37.21	39.53	23.26	23.26	41.86	34.88	46.51	27.91	2.33	yes	yes	no	no	no	no
20103	8f46d44ace1cbc61600673bb002810fb	EDL933_0082_002	43	097a1c0d9b52e0619bcc0bdb7ffda77a1674ce6e	6.98	6.98	11.63	2.33	0	4.65	6.98	9.3	0	4.65	9.3	4.65	2.33	6.98	4.65	0	0	2.33	9.3	6.98	no	secreted	0	0	3	0	0	72.09	0	27.91	37.21	41.86	20.93	81.4	0	18.6	74.42	25.58	2.33	yes	yes	no	no	no	no
17557	7d5f2ef90b1fc84807c8b02306f73ac6	EDL933_0082_003	43	6880591ade3c1bd99647fc88ad8baf95fd14c9f7	6.98	6.98	11.63	2.33	0	4.65	6.98	9.3	0	4.65	9.3	4.65	2.33	6.98	4.65	0	0	2.33	9.3	6.98	no	secreted	0	0	0	0	0	9.3	37.21	53.49	13.95	53.49	32.56	20.93	37.21	41.86	100	39.53	0	no	yes	no	yes	no	no
11645	532138ba7f36eeb080a51b2f27bd7273	EDL933_0082_004	43	0f9f99eb4d125410ae445cb1b89d3345b742b34b	6.98	6.98	11.63	2.33	0	4.65	6.98	9.3	0	4.65	9.3	4.65	2.33	6.98	4.65	0	0	2.33	9.3	6.98	no	secreted	0	0	0	0	0	6.98	55.81	37.21	32.56	37.21	30.23	13.95	48.84	37.21	58.14	27.91	0	yes	yes	no	no	no	no
6373	2d9ceef39069fc51989b29affd196788	EDL933_0082_005	43	1642d7497879f18270a6933e48841d2b52e0ee6a	6.98	6.98	11.63	2.33	0	4.65	6.98	9.3	0	4.65	9.3	4.65	2.33	6.98	4.65	0	0	2.33	9.3	6.98	no	secreted	0	0	1	0	0	6.98	27.91	65.12	18.6	48.84	32.56	11.63	41.86	46.51	74.42	32.56	0	yes	yes	no	no	no	no
1429	09fa808efeaf28a033f44eac44c6b5a2	EDL933_0082_006	43	90af4279e2f3633db055d377302c1ce275d3f2c4	6.98	6.98	11.63	2.33	0	4.65	6.98	9.3	0	4.65	9.3	4.65	2.33	6.98	4.65	0	0	2.33	9.3	6.98	no	secreted	0	0	0	0	0	18.6	16.28	65.12	27.91	53.49	18.6	67.44	0	32.56	76.74	32.56	0	yes	yes	no	no	no	no
5909	2a1dc4612287f2fc9b2d842d3865953f	EDL933_0082_007	43	d73ed64b0fa4c53e0e4dbc957d63fa571dcdf895	6.98	6.98	11.63	2.33	0	4.65	6.98	9.3	0	4.65	9.3	4.65	2.33	6.98	4.65	0	0	2.33	9.3	6.98	no	secreted	0	0	0	0	0	39.53	23.26	37.21	32.56	41.86	25.58	30.23	23.26	46.51	83.72	18.6	0	yes	yes	no	no	no	no
33308	ed5b8f4312d05462de1f5ad46ff0d465	EDL933_0082_008	43	a48cf918c74d6d900dc942eb95103fc668cd357e	6.98	6.98	11.63	2.33	0	4.65	6.98	9.3	0	4.65	9.3	4.65	2.33	6.98	4.65	0	0	2.33	9.3	6.98	no	secreted	0	0	0	0	0	51.16	0	48.84	20.93	55.81	23.26	53.49	9.3	37.21	83.72	20.93	0	yes	yes	no	no	no	no
28760	cd7449c0bb54a32f69c432486e6623c7	EDL933_0082_009	43	261195e029b70f5a143c1414a8bbdb6a1b9839f2	6.98	6.98	11.63	2.33	0	4.65	6.98	9.3	0	4.65	9.3	4.65	2.33	6.98	4.65	0	0	2.33	9.3	6.98	no	secreted	0	0	0	0	0	23.26	25.58	51.16	25.58	48.84	25.58	60.47	0	39.53	79.07	32.56	0	yes	yes	no	no	no	no
11408	5170f81c5012b1b9913a67c9a7b1593c	EDL933_0082_010	43	db78406509b0b90fc179f039d1e5f465bc087bc2	6.98	6.98	11.63	2.33	0	4.65	6.98	9.3	0	4.65	9.3	4.65	2.33	6.98	4.65	0	0	2.33	9.3	6.98	no	secreted	0	0	0	0	0	9.3	27.91	62.79	18.6	51.16	30.23	20.93	20.93	58.14	100	27.91	0	no	yes	no	yes	no	no
34078	f2ded7a4374c66008c7a066d4885249b	EDL933_0082_011	43	35ab26ed9f57bf392a536c02c27e7f6d52747bef	6.98	6.98	11.63	2.33	0	4.65	6.98	9.3	0	4.65	9.3	4.65	2.33	6.98	4.65	0	0	2.33	9.3	6.98	no	secreted	0	0	1	1	0	39.53	0	60.47	20.93	48.84	30.23	81.4	0	18.6	90.7	25.58	2.33	yes	no	no	no	no	no
33443	ee5d8084f3b790c6111f93c418ef3223	EDL933_0082_012	43	f4a6c736a4e29478a994f799a34d6a2fbafb5075	6.98	6.98	11.63	2.33	0	4.65	6.98	9.3	0	4.65	9.3	4.65	2.33	6.98	4.65	0	0	2.33	9.3	6.98	no	cytoplasm	0	0	0	0	0	48.84	4.65	46.51	23.26	51.16	25.58	44.19	13.95	41.86	81.4	27.91	0	yes	yes	no	no	no	no
14937	6aa8159bcd628da3d9462afde041a708	EDL933_0082_013	43	8188b3b180e4b53ce472199105a98b979fd209e9	6.98	6.98	11.63	2.33	0	4.65	6.98	9.3	0	4.65	9.3	4.65	2.33	6.98	4.65	0	0	2.33	9.3	6.98	no	secreted	0	0	1	0	1	58.14	6.98	34.88	18.6	46.51	34.88	74.42	0	25.58	100	20.93	0	yes	yes	no	yes	no	no
15174	6c6c136dc981f94f6d9ad655b2f10578	EDL933_0082_014	43	31fe31145e1e00f99ac90ab73b22a656b3cbbb5a	6.98	6.98	11.63	2.33	0	4.65	6.98	9.3	0	4.65	9.3	4.65	2.33	6.98	4.65	0	0	2.33	9.3	6.98	no	secreted	0	0	1	0	0	41.86	9.3	48.84	4.65	51.16	44.19	46.51	9.3	44.19	100	20.93	0	no	yes	no	yes	no	no
22844	a34342126e709bf876d30bc05b51156b	EDL933_0082_015	43	aeee757b521584b27f0a792b59c3c8acd253b632	6.98	6.98	11.63	2.33	0	4.65	6.98	9.3	0	4.65	9.3	4.65	2.33	6.98	4.65	0	0	2.33	9.3	6.98	no	secreted	0	0	0	0	0	37.21	11.63	51.16	16.28	53.49	30.23	55.81	11.63	32.56	93.02	41.86	0	yes	yes	no	no	no	no
34952	f919f939cfe88101bdd6f1b76e8e13a9	EDL933_0082_016	43	6df0956ca5ca0367816bb42978ba5e459e24b667	6.98	6.98	11.63	2.33	0	4.65	6.98	9.3	0	4.65	9.3	4.65	2.33	6.98	4.65	0	0	2.33	9.3	6.98	no	secreted	0	0	0	0	0	48.84	9.3	41.86	23.26	44.19	32.56	72.09	0	27.91	90.7	32.56	0	yes	yes	no	no	no	no
1713	0be5d86026047daea4cb0869ac5d2f3a	EDL933_0082_017	43	d502356503694f38d2d2db70ff3dbeacc9c3de0a	6.98	6.98	11.63	2.33	0	4.65	6.98	9.3	0	4.65	9.3	4.65	2.33	6.98	4.65	0	0	2.33	9.3	6.98	no	secreted	0	0	1	0	0	18.6	37.21	44.19	18.6	51.16	30.23	51.16	6.98	41.86	76.74	20.93	0	yes	yes	no	no	no	no
1915	0d687f20b9d54531d547c7e046278b78	EDL933_0082_018	43	de54c2165b060d7de1bca33bc05ebf38b8363eb4	6.98	6.98	11.63	2.33	0	4.65	6.98	9.3	0	4.65	9.3	4.65	2.33	6.98	4.65	0	0	2.33	9.3	6.98	no	secreted	0	0	0	0	0	76.74	0	23.26	32.56	39.53	27.91	69.77	6.98	23.26	69.77	30.23	0	yes	yes	no	no	no	no
513	03a224d9a4985e2120f5ce1049cea5df	EDL933_0082_019	43	e39b38ac36af89aca2869fc07df2419689873584	6.98	6.98	11.63	2.33	0	4.65	6.98	9.3	0	4.65	9.3	4.65	2.33	6.98	4.65	0	0	2.33	9.3	6.98	no	secreted	0	0	1	0	0	13.95	39.53	46.51	23.26	44.19	32.56	16.28	27.91	55.81	69.77	23.26	0	yes	no	no	no	no	no
34130	f33c6fdfa3a8f351ff69e55809c21571	EDL933_0082_020	43	59e49406d30c383fadc243a02fbe27b53906706d	6.98	6.98	11.63	2.33	0	4.65	6.98	9.3	0	4.65	9.3	4.65	2.33	6.98	4.65	0	0	2.33	9.3	6.98	no	secreted	0	0	0	0	0	39.53	27.91	32.56	27.91	48.84	23.26	23.26	32.56	44.19	88.37	41.86	0	yes	yes	no	no	no	no
6162	2c0f1866d2ac53c8ba582fc41dd6801b	EDL933_0082_021	43	5ddbcbce4b137ed0f70a53ecfeff26f67b6bf884	6.98	6.98	11.63	2.33	0	4.65	6.98	9.3	0	4.65	9.3	4.65	2.33	6.98	4.65	0	0	2.33	9.3	6.98	no	secreted	0	0	0	0	0	0	46.51	53.49	18.6	51.16	30.23	25.58	32.56	41.86	67.44	27.91	0	yes	no	no	no	no	no
28388	caf03d43e4d13374694c91ec9ba3ff72	EDL933_0082_022	43	d85926a1a8d32f3a0d69c946e27408215b0670b8	6.98	6.98	11.63	2.33	0	4.65	6.98	9.3	0	4.65	9.3	4.65	2.33	6.98	4.65	0	0	2.33	9.3	6.98	no	secreted	0	0	0	0	0	13.95	39.53	46.51	20.93	44.19	34.88	9.3	27.91	62.79	76.74	25.58	2.33	yes	yes	no	no	no	no
19982	8e74c079acdd094d3a58fc9347a767a2	EDL933_0082_023	43	3aea7671250065cc09fec45a3ffcfa6fb60fd252	6.98	6.98	11.63	2.33	0	4.65	6.98	9.3	0	4.65	9.3	4.65	2.33	6.98	4.65	0	0	2.33	9.3	6.98	no	secreted	0	0	2	0	0	44.19	13.95	41.86	18.6	53.49	27.91	39.53	18.6	41.86	76.74	20.93	0	yes	yes	no	no	no	no
33614	ef7aef35598eabc58d4baf9af411e082	EDL933_0082_024	43	b382a64a944022fd90528add2047c3f2b451fd28	6.98	6.98	11.63	2.33	0	4.65	6.98	9.3	0	4.65	9.3	4.65	2.33	6.98	4.65	0	0	2.33	9.3	6.98	no	secreted	0	0	0	0	0	58.14	9.3	32.56	23.26	51.16	25.58	60.47	6.98	32.56	88.37	34.88	0	yes	yes	no	no	no	no
17267	7b7548409617bbd11ea49e58dd50e7e5	EDL933_0082_025	43	df5cd3bd13e49d0cfbe08d29839e350e5f8cf953	6.98	6.98	11.63	2.33	0	4.65	6.98	9.3	0	4.65	9.3	4.65	2.33	6.98	4.65	0	0	2.33	9.3	6.98	no	secreted	0	0	0	0	0	51.16	6.98	41.86	23.26	44.19	32.56	65.12	0	34.88	81.4	30.23	0	yes	yes	no	no	no	no
2124	0ecea23d298d064770ccdf09f86487ae	EDL933_0082_026	43	c4793f2c98f4e0e71687e205976eaa0d70c8f259	6.98	6.98	11.63	2.33	0	4.65	6.98	9.3	0	4.65	9.3	4.65	2.33	6.98	4.65	0	0	2.33	9.3	6.98	no	secreted	0	0	2	0	0	55.81	0	44.19	34.88	39.53	25.58	67.44	0	32.56	76.74	44.19	0	yes	yes	no	no	no	no
17240	7b5705169ca86aa1b370051c1e5e3602	EDL933_0082_027	43	97f0b6c9220aead7eb9c5e7a5af9b6fd4143a310	6.98	6.98	11.63	2.33	0	4.65	6.98	9.3	0	4.65	9.3	4.65	2.33	6.98	4.65	0	0	2.33	9.3	6.98	no	secreted	0	0	0	0	0	18.6	32.56	48.84	23.26	48.84	27.91	48.84	11.63	39.53	65.12	25.58	0	yes	yes	no	no	no	no
9751	4599d4c5e5a31df3d9497c5d043d8a57	EDL933_0082_028	43	d654b9ce945cbc9e90f90f7f6f0d722b160f2750	6.98	6.98	11.63	2.33	0	4.65	6.98	9.3	0	4.65	9.3	4.65	2.33	6.98	4.65	0	0	2.33	9.3	6.98	no	secreted	0	0	0	0	0	27.91	25.58	46.51	32.56	48.84	18.6	30.23	32.56	37.21	60.47	34.88	2.33	yes	yes	no	no	no	no
2875	14649dc87136b93ee536993bc4e67122	EDL933_0082_029	43	401b6a56a63c796e7c155753369dc22a234d87b0	6.98	6.98	11.63	2.33	0	4.65	6.98	9.3	0	4.65	9.3	4.65	2.33	6.98	4.65	0	0	2.33	9.3	6.98	no	secreted	0	0	0	0	0	30.23	37.21	32.56	20.93	46.51	32.56	27.91	32.56	39.53	95.35	27.91	4.65	yes	yes	no	no	no	no
18353	82fe50c0d73eafee99cd0c8941168653	EDL933_0082_030	43	b16c723471abf35309999e31efce1fb8ce20d5b6	6.98	6.98	11.63	2.33	0	4.65	6.98	9.3	0	4.65	9.3	4.65	2.33	6.98	4.65	0	0	2.33	9.3	6.98	no	secreted	0	0	0	0	0	39.53	11.63	48.84	18.6	53.49	27.91	44.19	4.65	51.16	90.7	32.56	0	yes	yes	no	no	no	no
14212	65adfe788dca36e94eaec152f1f63b7a	EDL933_0082_031	43	cdb3eb5ac40a7801c2b3b678c637e4d455b99bf2	6.98	6.98	11.63	2.33	0	4.65	6.98	9.3	0	4.65	9.3	4.65	2.33	6.98	4.65	0	0	2.33	9.3	6.98	no	secreted	0	0	0	0	0	44.19	13.95	41.86	23.26	58.14	18.6	51.16	9.3	39.53	97.67	32.56	0	yes	yes	no	no	no	no
13331	5f01b29e3861ea91cb596661fdf95984	EDL933_0082_032	43	2621699a1d04cbc2c02939a40e90140ce9349fd0	6.98	6.98	11.63	2.33	0	4.65	6.98	9.3	0	4.65	9.3	4.65	2.33	6.98	4.65	0	0	2.33	9.3	6.98	no	secreted	0	0	0	0	0	16.28	30.23	53.49	25.58	48.84	25.58	53.49	16.28	30.23	79.07	32.56	6.98	yes	yes	no	no	no	no
17511	7cff4e8ea4bceb37f9839c309a010db9	EDL933_0082_033	43	f84dc12eb563363381f4e712ebc246d825112a0d	6.98	6.98	11.63	2.33	0	4.65	6.98	9.3	0	4.65	9.3	4.65	2.33	6.98	4.65	0	0	2.33	9.3	6.98	no	secreted	0	0	0	0	0	0	53.49	46.51	23.26	44.19	32.56	9.3	41.86	48.84	79.07	27.91	0	yes	yes	no	no	no	no
4706	2137aef2611cc08e276d5418196d1e52	EDL933_0082_034	43	9818f12b1aa54be4187693291f1822760ae38f3e	6.98	6.98	11.63	2.33	0	4.65	6.98	9.3	0	4.65	9.3	4.65	2.33	6.98	4.65	0	0	2.33	9.3	6.98	no	secreted	0	0	0	0	0	32.56	23.26	44.19	27.91	48.84	23.26	9.3	41.86	48.84	60.47	23.26	4.65	yes	no	no	no	no	no
12238	575174cf280467330c5e411946128586	EDL933_0082_035	43	c3c6df3a26229e1722ee7a3fcfb5495e5eed3cb3	6.98	6.98	11.63	2.33	0	4.65	6.98	9.3	0	4.65	9.3	4.65	2.33	6.98	4.65	0	0	2.33	9.3	6.98	no	secreted	0	0	0	0	0	55.81	6.98	37.21	23.26	53.49	23.26	46.51	11.63	41.86	90.7	27.91	2.33	yes	yes	no	no	no	no
25618	b707ee35f637d04bcd72b3051e0c2de5	EDL933_0082_036	43	c76c0f7e03839ce8030d64590f87827f918763ee	6.98	6.98	11.63	2.33	0	4.65	6.98	9.3	0	4.65	9.3	4.65	2.33	6.98	4.65	0	0	2.33	9.3	6.98	no	secreted	0	0	0	0	0	30.23	20.93	48.84	27.91	48.84	23.26	13.95	41.86	44.19	81.4	32.56	0	yes	yes	no	no	no	no
12283	57a78fffc3ed0400ad536f023e38c519	EDL933_0082_037	43	f06dbcd32a07428300e25fab017379cd2017df50	6.98	6.98	11.63	2.33	0	4.65	6.98	9.3	0	4.65	9.3	4.65	2.33	6.98	4.65	0	0	2.33	9.3	6.98	no	secreted	0	0	1	0	0	39.53	32.56	27.91	32.56	41.86	25.58	13.95	48.84	37.21	72.09	25.58	0	yes	yes	no	no	no	no
31235	defb585d6fc98f5a7cb3a8f3bd2bc3f4	EDL933_0082_038	43	c32e4de7a0b7dbdf29e7c49e357e4d89dbb65b21	6.98	6.98	11.63	2.33	0	4.65	6.98	9.3	0	4.65	9.3	4.65	2.33	6.98	4.65	0	0	2.33	9.3	6.98	no	secreted	0	0	0	0	0	32.56	4.65	62.79	23.26	41.86	34.88	32.56	16.28	51.16	88.37	20.93	0	yes	yes	no	no	no	no
15892	71811df9117eac3e9e32dd8eb6e5dd72	EDL933_0082_039	43	a4b93cb7439e72c1b723f5480c49fbffb3e9e742	6.98	6.98	11.63	2.33	0	4.65	6.98	9.3	0	4.65	9.3	4.65	2.33	6.98	4.65	0	0	2.33	9.3	6.98	no	secreted	0	0	3	0	0	55.81	0	44.19	27.91	53.49	18.6	83.72	0	16.28	97.67	27.91	0	yes	yes	no	no	no	no
971	06c739b0452cd86ab2699b8f0109058f	EDL933_0082_040	43	0027b86f08a933788d74c1c3a78e325cf99025f0	6.98	6.98	11.63	2.33	0	4.65	6.98	9.3	0	4.65	9.3	4.65	2.33	6.98	4.65	0	0	2.33	9.3	6.98	no	secreted	0	0	0	0	0	18.6	27.91	53.49	23.26	46.51	30.23	13.95	18.6	67.44	76.74	23.26	0	yes	yes	no	no	no	no
18040	80ac2a7f0d5ff2e83ffb2d063dfb4341	EDL933_0082_041	43	e8d20970b45ec01a1f01189e103d9dd35ba0e451	6.98	6.98	11.63	2.33	0	4.65	6.98	9.3	0	4.65	9.3	4.65	2.33	6.98	4.65	0	0	2.33	9.3	6.98	no	secreted	0	0	0	0	0	44.19	13.95	41.86	27.91	53.49	18.6	30.23	23.26	46.51	86.05	32.56	0	yes	yes	no	no	no	no
25434	b5b42339e3f48b2b587b4629da5ed050	EDL933_0082_042	43	d930b14f3d1be3fef9d73fd5631abe1ad2a603b3	6.98	6.98	11.63	2.33	0	4.65	6.98	9.3	0	4.65	9.3	4.65	2.33	6.98	4.65	0	0	2.33	9.3	6.98	no	secreted	0	0	0	0	0	16.28	27.91	55.81	20.93	46.51	32.56	4.65	27.91	67.44	65.12	32.56	0	yes	yes	no	no	no	no
201	01664632d470b13a6e7374cac2a4e19f	EDL933_0082_043	43	8456395649086b771312c34eb9701330f9cbd4a5	6.98	6.98	11.63	2.33	0	4.65	6.98	9.3	0	4.65	9.3	4.65	2.33	6.98	4.65	0	0	2.33	9.3	6.98	no	secreted	0	0	0	0	0	9.3	39.53	51.16	20.93	55.81	23.26	0	34.88	65.12	79.07	27.91	0	yes	yes	no	no	no	no
32798	e9852d7b105328abe8f724238abc28bd	EDL933_0082_044	43	3f483f4f65c7c151decf6fca0c44e1de64d48442	6.98	6.98	11.63	2.33	0	4.65	6.98	9.3	0	4.65	9.3	4.65	2.33	6.98	4.65	0	0	2.33	9.3	6.98	no	secreted	0	0	0	0	0	16.28	41.86	41.86	27.91	48.84	23.26	25.58	30.23	44.19	74.42	30.23	0	yes	yes	no	no	no	no
28199	c993ff9aef730cf9a5839c0b96f2d2f9	EDL933_0082_045	43	2ff204d388a947c9adc54174b11efbd5e5e3345a	6.98	6.98	11.63	2.33	0	4.65	6.98	9.3	0	4.65	9.3	4.65	2.33	6.98	4.65	0	0	2.33	9.3	6.98	no	secreted	0	0	1	0	0	11.63	25.58	62.79	23.26	58.14	18.6	53.49	0	46.51	83.72	30.23	9.3	yes	yes	yes	no	no	no
9713	45659ffdd27e6e95871808a8fde48ce4	EDL933_0082_046	43	a25dbde4d51742441cc43974de071b10450cdd33	6.98	6.98	11.63	2.33	0	4.65	6.98	9.3	0	4.65	9.3	4.65	2.33	6.98	4.65	0	0	2.33	9.3	6.98	no	secreted	0	0	1	0	0	6.98	37.21	55.81	25.58	53.49	20.93	27.91	25.58	46.51	69.77	41.86	2.33	yes	yes	no	no	no	no
9909	46cbb835723977b811c5e36961aa243b	EDL933_0082_047	43	ce1cb984df89158ae0f06f41664894d533836869	6.98	6.98	11.63	2.33	0	4.65	6.98	9.3	0	4.65	9.3	4.65	2.33	6.98	4.65	0	0	2.33	9.3	6.98	no	secreted	0	0	1	0	0	13.95	23.26	62.79	16.28	53.49	30.23	51.16	2.33	46.51	97.67	32.56	0	yes	yes	no	no	no	no
26136	ba964ca9390236dee832ff75e031e3ad	EDL933_0082_048	43	2324bd4f583b46b0cab79a47afdac135e560aee0	6.98	6.98	11.63	2.33	0	4.65	6.98	9.3	0	4.65	9.3	4.65	2.33	6.98	4.65	0	0	2.33	9.3	6.98	no	secreted	0	0	0	0	0	18.6	30.23	51.16	25.58	44.19	30.23	20.93	20.93	58.14	86.05	32.56	0	yes	yes	no	no	no	no
3305	1740d609e312ef642f194824c3b1f0ef	EDL933_0082_049	43	ca80991eb930eaaa5cc093efa9fa3e36cae538aa	6.98	6.98	11.63	2.33	0	4.65	6.98	9.3	0	4.65	9.3	4.65	2.33	6.98	4.65	0	0	2.33	9.3	6.98	no	secreted	0	0	0	0	0	48.84	13.95	37.21	25.58	53.49	20.93	72.09	0	27.91	81.4	25.58	6.98	yes	yes	no	no	no	no
16453	759680d08ebda9cdf0ef4a86b67f7667	EDL933_0082_050	43	11fc608dc8afa4a25a0e6941b97342c11edc0312	6.98	6.98	11.63	2.33	0	4.65	6.98	9.3	0	4.65	9.3	4.65	2.33	6.98	4.65	0	0	2.33	9.3	6.98	no	secreted	0	0	0	0	0	69.77	0	30.23	30.23	46.51	23.26	37.21	34.88	27.91	67.44	23.26	0	yes	no	no	no	no	no
11842	54668678311744a616f7fb3e87e16ace	EDL933_0082_051	43	16fdd2f9302375e9f370af3016f6f5166d232d4d	6.98	6.98	11.63	2.33	0	4.65	6.98	9.3	0	4.65	9.3	4.65	2.33	6.98	4.65	0	0	2.33	9.3	6.98	no	secreted	0	0	0	1	0	51.16	0	48.84	25.58	51.16	23.26	34.88	16.28	48.84	100	32.56	0	yes	yes	no	yes	no	no
17572	7d70e282814309ac2504b9009f699185	EDL933_0082_052	43	37646249d8af4005070ecb094d67dba5f0fad87a	6.98	6.98	11.63	2.33	0	4.65	6.98	9.3	0	4.65	9.3	4.65	2.33	6.98	4.65	0	0	2.33	9.3	6.98	no	secreted	0	0	2	0	0	51.16	4.65	44.19	25.58	48.84	25.58	48.84	6.98	44.19	95.35	27.91	0	yes	yes	no	no	no	no
14311	664134d36bb36d0fcb5f8376faf410c5	EDL933_0082_053	43	2e6206c7cf6f1097812e46f89a124305a344cfce	6.98	6.98	11.63	2.33	0	4.65	6.98	9.3	0	4.65	9.3	4.65	2.33	6.98	4.65	0	0	2.33	9.3	6.98	no	secreted	0	0	0	0	0	37.21	13.95	48.84	23.26	53.49	23.26	55.81	9.3	34.88	90.7	34.88	11.63	yes	yes	yes	no	no	no
6779	304912abe0e741c962da5acee2b0eda4	EDL933_0082_054	43	a8dd41cd856ee9205c433d4ffa1f90fb36721de3	6.98	6.98	11.63	2.33	0	4.65	6.98	9.3	0	4.65	9.3	4.65	2.33	6.98	4.65	0	0	2.33	9.3	6.98	no	secreted	0	0	0	0	0	6.98	41.86	51.16	16.28	60.47	23.26	18.6	23.26	58.14	97.67	23.26	2.33	yes	yes	no	no	no	no
23762	a9515970ff877cfa586675a349e1c1be	EDL933_0082_055	43	a7882998500d119f50e36f675b0cfafe99007b50	6.98	6.98	11.63	2.33	0	4.65	6.98	9.3	0	4.65	9.3	4.65	2.33	6.98	4.65	0	0	2.33	9.3	6.98	no	cytoplasm	0	0	0	0	0	6.98	30.23	62.79	13.95	46.51	39.53	27.91	27.91	44.19	97.67	34.88	0	yes	yes	no	no	no	no
33420	ee2200e95dc55399a740b71dd1a1e4c2	EDL933_0082_056	43	35029da375d6518d4d659074cf5dded5a0b25816	6.98	6.98	11.63	2.33	0	4.65	6.98	9.3	0	4.65	9.3	4.65	2.33	6.98	4.65	0	0	2.33	9.3	6.98	no	secreted	0	0	0	0	0	20.93	18.6	60.47	20.93	53.49	25.58	27.91	23.26	48.84	79.07	23.26	0	yes	no	no	no	no	no
34203	f3afcea4720e468c297e59a368e1fa78	EDL933_0082_057	43	cfb81edd9c2eed6dbeeaf3461cc7d61676ad7223	6.98	6.98	11.63	2.33	0	4.65	6.98	9.3	0	4.65	9.3	4.65	2.33	6.98	4.65	0	0	2.33	9.3	6.98	no	secreted	0	0	3	0	0	60.47	6.98	32.56	25.58	62.79	11.63	60.47	11.63	27.91	93.02	39.53	0	yes	yes	no	no	no	no
16628	76b75318f3e94373bac10afa8ff82fb9	EDL933_0082_058	43	32fe66b5e6010bbc28f498c25de6246c9dc0ae7e	6.98	6.98	11.63	2.33	0	4.65	6.98	9.3	0	4.65	9.3	4.65	2.33	6.98	4.65	0	0	2.33	9.3	6.98	no	secreted	0	0	0	0	0	39.53	25.58	34.88	18.6	58.14	23.26	37.21	27.91	34.88	100	27.91	0	no	yes	no	yes	no	no
11609	52e6573eefedbfb0d0fa6c348dd10453	EDL933_0082_059	43	72ad547b2f866c1c81532357ce2daa865684cefc	6.98	6.98	11.63	2.33	0	4.65	6.98	9.3	0	4.65	9.3	4.65	2.33	6.98	4.65	0	0	2.33	9.3	6.98	no	secreted	0	0	4	0	1	46.51	13.95	39.53	27.91	51.16	20.93	44.19	16.28	39.53	97.67	37.21	0	yes	yes	no	no	no	no
1740	0c11a66fc63ebb1b7b92d548ac822f54	EDL933_0082_060	43	d727a7cd2f1ea85377b575f1aa412bf856351ea5	6.98	6.98	11.63	2.33	0	4.65	6.98	9.3	0	4.65	9.3	4.65	2.33	6.98	4.65	0	0	2.33	9.3	6.98	no	secreted	0	0	0	0	0	58.14	0	41.86	13.95	60.47	25.58	65.12	0	34.88	100	20.93	0	yes	no	no	yes	no	no
6350	2d6f045ea005772e65ef6919f8021852	EDL933_0082_061	43	15e11b0c33d32b55637425cac72327c4d1c26af2	6.98	6.98	11.63	2.33	0	4.65	6.98	9.3	0	4.65	9.3	4.65	2.33	6.98	4.65	0	0	2.33	9.3	6.98	no	secreted	0	0	0	0	0	25.58	32.56	41.86	23.26	46.51	30.23	32.56	20.93	46.51	72.09	27.91	0	yes	yes	no	no	no	no
5799	2965a9e41adb6c7d1e60640cbd335f11	EDL933_0082_062	43	f9804d7a5b129bfcca355b540f4fbc0872ee75d1	6.98	6.98	11.63	2.33	0	4.65	6.98	9.3	0	4.65	9.3	4.65	2.33	6.98	4.65	0	0	2.33	9.3	6.98	no	secreted	0	0	1	0	0	27.91	11.63	60.47	27.91	48.84	23.26	34.88	23.26	41.86	79.07	32.56	0	yes	yes	no	no	no	no
33351	edb100b6419e1d5a56f3c8a3a332535c	EDL933_0082_063	43	b2a49992607123fb89f8f321a8de2089eb407bf2	6.98	6.98	11.63	2.33	0	4.65	6.98	9.3	0	4.65	9.3	4.65	2.33	6.98	4.65	0	0	2.33	9.3	6.98	no	secreted	0	0	0	0	0	37.21	23.26	39.53	16.28	48.84	34.88	13.95	46.51	39.53	100	34.88	0	no	yes	no	yes	no	no
29974	d646fe8c552a5ac074478544cf15dd88	EDL933_0082_064	43	e64036a689f0367e3d314d6429067091d9c2f847	6.98	6.98	11.63	2.33	0	4.65	6.98	9.3	0	4.65	9.3	4.65	2.33	6.98	4.65	0	0	2.33	9.3	6.98	no	secreted	0	0	0	0	0	32.56	16.28	51.16	30.23	51.16	18.6	41.86	11.63	46.51	74.42	44.19	11.63	yes	yes	yes	no	no	no
33031	eb36cd473d7c99a5d64ad47d01416531	EDL933_0082_065	43	28a613c438c59a886fd2d2a68a77440ab01ea0e1	6.98	6.98	11.63	2.33	0	4.65	6.98	9.3	0	4.65	9.3	4.65	2.33	6.98	4.65	0	0	2.33	9.3	6.98	no	secreted	0	0	0	0	0	39.53	13.95	46.51	16.28	53.49	30.23	51.16	11.63	37.21	100	30.23	0	yes	yes	no	yes	no	no
12677	5a926790069a95ee99a50ba74a530229	EDL933_0082_066	43	cc8ebc32e938162051c4f0b25d8b5218b75d3d5d	6.98	6.98	11.63	2.33	0	4.65	6.98	9.3	0	4.65	9.3	4.65	2.33	6.98	4.65	0	0	2.33	9.3	6.98	no	secreted	0	0	1	0	0	34.88	4.65	60.47	23.26	55.81	20.93	53.49	9.3	37.21	100	34.88	0	yes	yes	no	yes	no	no
31191	dea5380625c91abbc245151fe1be6556	EDL933_0082_067	43	faa8a368fd0f8f2e737692231eb2e03c44c2b1e0	6.98	6.98	11.63	2.33	0	4.65	6.98	9.3	0	4.65	9.3	4.65	2.33	6.98	4.65	0	0	2.33	9.3	6.98	no	secreted	0	0	0	0	0	41.86	23.26	34.88	30.23	44.19	25.58	25.58	34.88	39.53	95.35	27.91	0	yes	no	no	no	no	no
34618	f6ca1ef4e530e0f4e8e89ca61d67fe33	EDL933_0082_068	43	07be7efdcee97fa931c03fb95f536847f7c76cf2	6.98	6.98	11.63	2.33	0	4.65	6.98	9.3	0	4.65	9.3	4.65	2.33	6.98	4.65	0	0	2.33	9.3	6.98	no	secreted	0	0	0	1	0	20.93	27.91	51.16	18.6	48.84	32.56	23.26	18.6	58.14	83.72	30.23	2.33	yes	yes	no	no	no	no
423	02f880a2dd532b104e163a38eba8dbb8	EDL933_0082_069	43	34546240e9ab827bb9dfadf075e18d576073f95b	6.98	6.98	11.63	2.33	0	4.65	6.98	9.3	0	4.65	9.3	4.65	2.33	6.98	4.65	0	0	2.33	9.3	6.98	no	secreted	0	0	0	0	0	9.3	37.21	53.49	25.58	48.84	25.58	72.09	0	27.91	81.4	34.88	4.65	yes	yes	no	no	no	no
21846	9ba3935e41f3e3fda26db70b0feafb85	EDL933_0082_070	43	88b89f1e943c97d3c086d2c60c47d93c97b8646c	6.98	6.98	11.63	2.33	0	4.65	6.98	9.3	0	4.65	9.3	4.65	2.33	6.98	4.65	0	0	2.33	9.3	6.98	no	secreted	0	0	0	0	0	25.58	18.6	55.81	18.6	51.16	30.23	62.79	9.3	27.91	81.4	27.91	0	yes	yes	no	no	no	no
24599	af284e2745cb66b75485d8e13114446f	EDL933_0082_071	43	98c17e03845e743ee30c276a4a01b85c41231c32	6.98	6.98	11.63	2.33	0	4.65	6.98	9.3	0	4.65	9.3	4.65	2.33	6.98	4.65	0	0	2.33	9.3	6.98	no	secreted	0	0	0	0	0	25.58	13.95	60.47	23.26	44.19	32.56	25.58	16.28	58.14	100	23.26	0	no	yes	no	yes	no	no
6341	2d5244db1efb8c1568cfb3d155d1a743	EDL933_0082_072	43	2625f4ae12ba5d2797f970c62a1b6d918b050df9	6.98	6.98	11.63	2.33	0	4.65	6.98	9.3	0	4.65	9.3	4.65	2.33	6.98	4.65	0	0	2.33	9.3	6.98	no	secreted	0	0	1	0	0	53.49	0	46.51	20.93	60.47	18.6	55.81	2.33	41.86	100	32.56	0	yes	yes	no	yes	no	no
32384	e69375719cf48d9cc8c9c732f297be1a	EDL933_0082_073	43	78f412dd18d519ad8ca65dd9622d83960e015d97	6.98	6.98	11.63	2.33	0	4.65	6.98	9.3	0	4.65	9.3	4.65	2.33	6.98	4.65	0	0	2.33	9.3	6.98	no	secreted	0	0	2	0	1	27.91	13.95	58.14	23.26	41.86	34.88	27.91	25.58	46.51	65.12	20.93	0	yes	yes	no	no	no	no
16075	72d679d579a1a9010a2b68dec1dbc63c	EDL933_0082_074	43	12bc2d84adc3f138b0dc6ddb8fb675e972e512fc	6.98	6.98	11.63	2.33	0	4.65	6.98	9.3	0	4.65	9.3	4.65	2.33	6.98	4.65	0	0	2.33	9.3	6.98	no	secreted	0	0	0	0	0	30.23	16.28	53.49	18.6	51.16	30.23	53.49	13.95	32.56	88.37	23.26	0	yes	no	no	no	no	no
18363	830a10ec0ab0614a11cc2a5e753ae399	EDL933_0082_075	43	f2ae84dbb3d06f5b918a38cde2fe5cc51158e4cb	6.98	6.98	11.63	2.33	0	4.65	6.98	9.3	0	4.65	9.3	4.65	2.33	6.98	4.65	0	0	2.33	9.3	6.98	no	secreted	0	0	3	0	0	60.47	6.98	32.56	23.26	44.19	32.56	72.09	0	27.91	100	30.23	0	yes	yes	no	yes	no	no
28368	cabf3fe105224cc75ad3c1d8e034aa4b	EDL933_0082_076	43	a4149eeb0acdbd8ed937b0c3fbedc120e0569a24	6.98	6.98	11.63	2.33	0	4.65	6.98	9.3	0	4.65	9.3	4.65	2.33	6.98	4.65	0	0	2.33	9.3	6.98	no	secreted	0	0	0	0	0	11.63	20.93	67.44	18.6	53.49	27.91	44.19	23.26	32.56	93.02	41.86	0	yes	no	no	no	no	no
19511	8b31959b70b6be84da03c21582cf8b88	EDL933_0082_077	43	56cfaf067443183b8e9328f828d10a2c49e7e5b9	6.98	6.98	11.63	2.33	0	4.65	6.98	9.3	0	4.65	9.3	4.65	2.33	6.98	4.65	0	0	2.33	9.3	6.98	no	secreted	0	0	0	0	0	39.53	20.93	39.53	27.91	44.19	27.91	58.14	11.63	30.23	69.77	27.91	0	yes	yes	no	no	no	no
14363	6697f0c16cda19f251809758c72a06ea	EDL933_0082_078	43	36e1fc4ad9dc745e286ba64136c022e7d31ce399	6.98	6.98	11.63	2.33	0	4.65	6.98	9.3	0	4.65	9.3	4.65	2.33	6.98	4.65	0	0	2.33	9.3	6.98	no	secreted	0	0	0	0	0	27.91	30.23	41.86	20.93	46.51	32.56	37.21	9.3	53.49	81.4	37.21	0	yes	yes	no	no	no	no
1488	0a6e865c9471054343598b927862e0af	EDL933_0082_079	43	3a4a9954bc15429d669eccfeabbdafc5503faed1	6.98	6.98	11.63	2.33	0	4.65	6.98	9.3	0	4.65	9.3	4.65	2.33	6.98	4.65	0	0	2.33	9.3	6.98	no	secreted	0	0	0	0	0	55.81	6.98	37.21	18.6	51.16	30.23	39.53	20.93	39.53	100	27.91	0	no	yes	no	yes	no	no
26485	bcf8acd30f7570d1532ad78c650b682f	EDL933_0082_080	43	d0170bf95c3c9d37b9dd9b5feaaf17c3a32446e2	6.98	6.98	11.63	2.33	0	4.65	6.98	9.3	0	4.65	9.3	4.65	2.33	6.98	4.65	0	0	2.33	9.3	6.98	no	secreted	0	0	0	0	0	32.56	25.58	41.86	27.91	48.84	23.26	25.58	27.91	46.51	83.72	51.16	0	yes	yes	no	no	no	no
27944	c7e6a00b926b3f2cb674fc3af59269f5	EDL933_0082_081	43	2d5ae3671dfb67a67ccb39d84704a87825cda474	6.98	6.98	11.63	2.33	0	4.65	6.98	9.3	0	4.65	9.3	4.65	2.33	6.98	4.65	0	0	2.33	9.3	6.98	no	secreted	0	0	0	0	0	62.79	13.95	23.26	25.58	48.84	25.58	55.81	18.6	25.58	81.4	20.93	0	yes	yes	no	no	no	no
15597	6f661bae6951835e8339d468a4df5119	EDL933_0082_082	43	1e45dd25d1773aa6a4baed8dbd152d0e71f8d701	6.98	6.98	11.63	2.33	0	4.65	6.98	9.3	0	4.65	9.3	4.65	2.33	6.98	4.65	0	0	2.33	9.3	6.98	no	secreted	0	0	1	0	0	30.23	27.91	41.86	20.93	51.16	27.91	60.47	2.33	37.21	74.42	32.56	0	yes	yes	no	no	no	no
8490	3c8b2dd6595f8ed6779077c7eb604138	EDL933_0082_083	43	17292987f452eb8963b2a2ab6411f02eda1bc926	6.98	6.98	11.63	2.33	0	4.65	6.98	9.3	0	4.65	9.3	4.65	2.33	6.98	4.65	0	0	2.33	9.3	6.98	no	secreted	0	0	0	0	0	44.19	30.23	25.58	18.6	48.84	32.56	30.23	27.91	41.86	95.35	34.88	0	yes	yes	no	no	no	no
22565	a11713a1a21ae628a94d0aa5f89aacb7	EDL933_0082_084	43	b7160388f83faaa35caeeb77751009d75636c410	6.98	6.98	11.63	2.33	0	4.65	6.98	9.3	0	4.65	9.3	4.65	2.33	6.98	4.65	0	0	2.33	9.3	6.98	no	secreted	0	0	0	0	0	0	60.47	39.53	37.21	48.84	13.95	9.3	44.19	46.51	34.88	23.26	6.98	yes	no	no	no	no	no
27442	c41e757377294a39e4897f90eb4bce23	EDL933_0082_085	43	36c97de3ef46429eccbfda36996890f85daf739e	6.98	6.98	11.63	2.33	0	4.65	6.98	9.3	0	4.65	9.3	4.65	2.33	6.98	4.65	0	0	2.33	9.3	6.98	no	secreted	0	0	2	0	1	37.21	32.56	30.23	23.26	44.19	32.56	41.86	32.56	25.58	81.4	25.58	0	yes	yes	no	no	no	no
8175	3a45d7c19f78357a9e4a8ce8d5d686d8	EDL933_0082_086	43	f1b68c3044a415b3dbed475de7ae56cba57afed9	6.98	6.98	11.63	2.33	0	4.65	6.98	9.3	0	4.65	9.3	4.65	2.33	6.98	4.65	0	0	2.33	9.3	6.98	no	secreted	0	0	1	0	0	27.91	13.95	58.14	20.93	48.84	30.23	37.21	16.28	46.51	95.35	39.53	0	yes	yes	no	no	no	no
25920	b912529dd19c9ec6be9de734ffd979c0	EDL933_0082_087	43	e9486f89078b404dd61db266b010fab96b68d214	6.98	6.98	11.63	2.33	0	4.65	6.98	9.3	0	4.65	9.3	4.65	2.33	6.98	4.65	0	0	2.33	9.3	6.98	no	secreted	0	0	0	0	0	69.77	4.65	25.58	23.26	51.16	25.58	76.74	0	23.26	95.35	27.91	0	yes	yes	no	no	no	no
18591	84bddc3cbecee40089dc89a81ff46e73	EDL933_0082_088	43	0ebe8bf4dacf96026510ce1272d2006befd8ca91	6.98	6.98	11.63	2.33	0	4.65	6.98	9.3	0	4.65	9.3	4.65	2.33	6.98	4.65	0	0	2.33	9.3	6.98	no	cytoplasm	0	0	0	0	0	23.26	27.91	48.84	20.93	46.51	32.56	27.91	20.93	51.16	88.37	32.56	4.65	yes	yes	no	no	no	no
20968	955abe7660c87b923262d59ce67bca57	EDL933_0082_089	43	3c01ae93ca3254c63f1f18bab9a57397d09f2a9c	6.98	6.98	11.63	2.33	0	4.65	6.98	9.3	0	4.65	9.3	4.65	2.33	6.98	4.65	0	0	2.33	9.3	6.98	no	secreted	0	0	0	0	0	46.51	9.3	44.19	27.91	55.81	16.28	65.12	2.33	32.56	74.42	37.21	0	yes	yes	no	no	no	no
17972	8019288bacc83034364a17982b1f506d	EDL933_0082_090	43	639f2332bc63c3bee59705872b68551e446b5555	6.98	6.98	11.63	2.33	0	4.65	6.98	9.3	0	4.65	9.3	4.65	2.33	6.98	4.65	0	0	2.33	9.3	6.98	no	secreted	0	0	0	0	0	27.91	34.88	37.21	20.93	53.49	25.58	0	46.51	53.49	81.4	18.6	0	yes	yes	no	no	no	no
19880	8dc580b627891ffb802ee63e935ee0b4	EDL933_0082_091	43	d483e18af32643e32b0474ec584a8ae971245cd5	6.98	6.98	11.63	2.33	0	4.65	6.98	9.3	0	4.65	9.3	4.65	2.33	6.98	4.65	0	0	2.33	9.3	6.98	no	secreted	0	0	0	0	0	27.91	25.58	46.51	27.91	41.86	30.23	27.91	32.56	39.53	58.14	30.23	0	yes	yes	no	no	no	no
7903	384651748c66060ca04add85d52aee42	EDL933_0082_092	43	d492c4233e9505a0205dcfea1eee1af9fcf6b1b9	6.98	6.98	11.63	2.33	0	4.65	6.98	9.3	0	4.65	9.3	4.65	2.33	6.98	4.65	0	0	2.33	9.3	6.98	no	secreted	0	0	1	0	0	30.23	16.28	53.49	23.26	46.51	30.23	46.51	6.98	46.51	69.77	34.88	0	yes	yes	no	no	no	no
19705	8cb0d485e3bebd6435806c87d2495b2c	EDL933_0082_093	43	919b27feaa96eca91170f8a0aa54c12945bd3a52	6.98	6.98	11.63	2.33	0	4.65	6.98	9.3	0	4.65	9.3	4.65	2.33	6.98	4.65	0	0	2.33	9.3	6.98	no	secreted	0	0	0	0	0	13.95	39.53	46.51	18.6	58.14	23.26	16.28	41.86	41.86	90.7	25.58	0	yes	no	no	no	no	no
33438	ee53d61b690cebc5c0270563c9018a6a	EDL933_0082_094	43	82935f18284e61480ce7a80708c1dd7daa1dd48b	6.98	6.98	11.63	2.33	0	4.65	6.98	9.3	0	4.65	9.3	4.65	2.33	6.98	4.65	0	0	2.33	9.3	6.98	no	cytoplasm	0	0	1	0	0	20.93	27.91	51.16	18.6	41.86	39.53	37.21	13.95	48.84	81.4	23.26	0	yes	no	no	no	no	no
10604	4bfd9da53c158b745d20d01341678c3c	EDL933_0082_095	43	62635395086f88d109c51f805a621c3f3cf3db79	6.98	6.98	11.63	2.33	0	4.65	6.98	9.3	0	4.65	9.3	4.65	2.33	6.98	4.65	0	0	2.33	9.3	6.98	no	secreted	0	0	0	0	0	32.56	25.58	41.86	27.91	48.84	23.26	13.95	30.23	55.81	74.42	20.93	0	yes	yes	no	no	no	no
5614	282a3f0ef7eee4cc4c754b0a4cb2e7ab	EDL933_0082_096	43	32b30a6e09e8c9c40ad65cad510b010f0e9e11fb	6.98	6.98	11.63	2.33	0	4.65	6.98	9.3	0	4.65	9.3	4.65	2.33	6.98	4.65	0	0	2.33	9.3	6.98	no	secreted	0	0	0	0	0	60.47	0	39.53	23.26	53.49	23.26	58.14	0	41.86	90.7	41.86	16.28	yes	yes	yes	no	no	no
33607	ef704a4ebfb2b6ea7f4b6501856ca96a	EDL933_0082_097	43	d3e27c3323b1ab48583a7ae884a1ee5119403048	6.98	6.98	11.63	2.33	0	4.65	6.98	9.3	0	4.65	9.3	4.65	2.33	6.98	4.65	0	0	2.33	9.3	6.98	no	secreted	0	0	0	0	0	6.98	27.91	65.12	25.58	41.86	32.56	30.23	20.93	48.84	79.07	37.21	0	yes	yes	no	no	no	no
2814	13e7bb8e6b4d6abebe09b4a1f05f7e16	EDL933_0082_098	43	8cc80e81b1c51dc1a66e8a1ee9e7d8e49cbc87c3	6.98	6.98	11.63	2.33	0	4.65	6.98	9.3	0	4.65	9.3	4.65	2.33	6.98	4.65	0	0	2.33	9.3	6.98	no	secreted	0	0	0	0	0	46.51	0	53.49	20.93	51.16	27.91	32.56	9.3	58.14	93.02	32.56	0	yes	no	no	no	no	no
10882	4dc874b399b1917096ae092b1ed8d254	EDL933_0082_099	43	8fc6aed393317d5ee07d9f93ed334d582d160f51	6.98	6.98	11.63	2.33	0	4.65	6.98	9.3	0	4.65	9.3	4.65	2.33	6.98	4.65	0	0	2.33	9.3	6.98	no	secreted	0	0	0	0	0	60.47	0	39.53	25.58	53.49	20.93	53.49	0	46.51	88.37	30.23	0	yes	yes	no	no	no	no
5182	24ee8400442918c8316da2c7601736af	EDL933_0082_100	43	1a48010b63e32e796f6af64a6c0cb39aa1f4810f	6.98	6.98	11.63	2.33	0	4.65	6.98	9.3	0	4.65	9.3	4.65	2.33	6.98	4.65	0	0	2.33	9.3	6.98	no	secreted	0	0	0	0	0	53.49	11.63	34.88	27.91	48.84	23.26	53.49	16.28	30.23	83.72	25.58	0	yes	yes	no	no	no	no
66	389a5dad656b70da31de26225cbe2bab	EDL933_0103	65	044ff6d4b381ff09e305cb00823d2b1d22e79f3d	3.08	4.62	1.54	6.15	6.15	12.31	3.08	6.15	0	6.15	4.62	6.15	1.54	3.08	7.69	12.31	6.15	4.62	0	4.62	yes	cytoplasm	0	0	2	3	1	4.62	3.08	92.31	13.85	66.15	20	16.92	4.62	78.46	100	80	41.54	yes	yes	no	yes	no	no
3275	1718938f99d90abaac0646951482e73e	EDL933_0103_001	65	034f70db10afd946e62921645672f29f4569f3f5	3.08	4.62	1.54	6.15	6.15	12.31	3.08	6.15	0	6.15	4.62	6.15	1.54	3.08	7.69	12.31	6.15	4.62	0	4.62	no	secreted	0	2	0	0	0	18.46	12.31	69.23	12.31	61.54	26.15	46.15	7.69	46.15	100	43.08	43.08	yes	yes	yes	yes	no	no
10305	4998c857d2b91e506569852f30fa7db8	EDL933_0103_002	65	fddd6c100ff85c07473ad119b45dcf6fd6fa7726	3.08	4.62	1.54	6.15	6.15	12.31	3.08	6.15	0	6.15	4.62	6.15	1.54	3.08	7.69	12.31	6.15	4.62	0	4.62	no	secreted	0	2	0	0	0	6.15	24.62	69.23	13.85	58.46	27.69	30.77	13.85	55.38	96.92	50.77	49.23	yes	yes	yes	yes	no	no
10553	4ba17a8704ae8eed0ea70623b780a08a	EDL933_0103_003	65	814a56550c30c052e9e432944ac737015d5a3468	3.08	4.62	1.54	6.15	6.15	12.31	3.08	6.15	0	6.15	4.62	6.15	1.54	3.08	7.69	12.31	6.15	4.62	0	4.62	no	secreted	0	2	0	0	0	13.85	12.31	73.85	18.46	56.92	24.62	33.85	10.77	55.38	87.69	52.31	49.23	yes	yes	yes	yes	no	no
10005	47771568d68745a748e97320127971c5	EDL933_0103_004	65	c4b84b01361095e8614ecfb7f5df007d91989d1f	3.08	4.62	1.54	6.15	6.15	12.31	3.08	6.15	0	6.15	4.62	6.15	1.54	3.08	7.69	12.31	6.15	4.62	0	4.62	no	secreted	0	2	0	0	0	15.38	35.38	49.23	16.92	60	23.08	49.23	13.85	36.92	100	47.69	35.38	yes	yes	yes	yes	no	no
18811	863abc2c85206c69808246eadde9e0b6	EDL933_0103_005	65	07ffcf8876c0e58110cea992bfe032c5fb53257f	3.08	4.62	1.54	6.15	6.15	12.31	3.08	6.15	0	6.15	4.62	6.15	1.54	3.08	7.69	12.31	6.15	4.62	0	4.62	no	cytoplasm	0	2	0	0	0	13.85	9.23	76.92	20	60	20	46.15	0	53.85	96.92	55.38	53.85	yes	yes	yes	yes	no	no
15220	6cbd89fcf89af7b1007ff12c3ecc9fa6	EDL933_0103_006	65	28341aa6f12ce85ae4eb121b0fcf14671c0f573f	3.08	4.62	1.54	6.15	6.15	12.31	3.08	6.15	0	6.15	4.62	6.15	1.54	3.08	7.69	12.31	6.15	4.62	0	4.62	no	secreted	0	2	0	0	0	4.62	38.46	56.92	9.23	64.62	26.15	16.92	16.92	66.15	100	44.62	47.69	yes	yes	yes	yes	no	no
29233	d0eba0ece9aabc73445877ae2fdc486a	EDL933_0103_007	65	1d730d4b0d8e5f3ff11ef565109e2f20f44a8f79	3.08	4.62	1.54	6.15	6.15	12.31	3.08	6.15	0	6.15	4.62	6.15	1.54	3.08	7.69	12.31	6.15	4.62	0	4.62	no	secreted	0	2	0	0	0	6.15	27.69	66.15	10.77	60	29.23	27.69	21.54	50.77	100	60	44.62	yes	yes	yes	yes	no	no
20377	913773fe30e6e975b0f21ca050da20cc	EDL933_0103_008	65	ee87839e48c8c93c1ede722269b19ad219d7e703	3.08	4.62	1.54	6.15	6.15	12.31	3.08	6.15	0	6.15	4.62	6.15	1.54	3.08	7.69	12.31	6.15	4.62	0	4.62	no	cytoplasm	0	2	0	0	0	9.23	23.08	67.69	20	60	20	38.46	13.85	47.69	90.77	47.69	55.38	yes	yes	yes	yes	no	no
18972	8753ca06f28ac88112a9d19895e9d0d2	EDL933_0103_009	65	616759d204851f3c3caacda9a297b15c65decb1a	3.08	4.62	1.54	6.15	6.15	12.31	3.08	6.15	0	6.15	4.62	6.15	1.54	3.08	7.69	12.31	6.15	4.62	0	4.62	no	secreted	0	2	0	0	0	0	26.15	73.85	13.85	63.08	23.08	9.23	24.62	66.15	100	44.62	41.54	yes	yes	yes	yes	no	no
10516	4b538a208a955f6e0e3038bfcfe78e84	EDL933_0103_010	65	722e6cbc2de4d01f512351a264010ce1397134ab	3.08	4.62	1.54	6.15	6.15	12.31	3.08	6.15	0	6.15	4.62	6.15	1.54	3.08	7.69	12.31	6.15	4.62	0	4.62	no	secreted	0	2	0	0	0	0	36.92	63.08	16.92	58.46	24.62	7.69	35.38	56.92	96.92	47.69	40	yes	yes	yes	yes	no	no
27202	c23f20e87daae501e9fed8bea76f6df2	EDL933_0103_011	65	0e278f570e07f3cd73ddfcc71c9c709d6c84c944	3.08	4.62	1.54	6.15	6.15	12.31	3.08	6.15	0	6.15	4.62	6.15	1.54	3.08	7.69	12.31	6.15	4.62	0	4.62	no	secreted	0	2	0	0	0	0	32.31	67.69	20	52.31	27.69	12.31	33.85	53.85	100	63.08	40	yes	yes	yes	yes	no	no
7365	346e5826413e43524701ef27f88298c3	EDL933_0103_012	65	0cf73cdec1b61d64d25991d6c94828f6bd25b6a1	3.08	4.62	1.54	6.15	6.15	12.31	3.08	6.15	0	6.15	4.62	6.15	1.54	3.08	7.69	12.31	6.15	4.62	0	4.62	no	secreted	0	2	0	0	0	12.31	32.31	55.38	15.38	63.08	21.54	33.85	15.38	50.77	100	46.15	43.08	yes	yes	yes	yes	no	no
6476	2e52517c49dbd49c5b292b7abf4523f0	EDL933_0103_013	65	b5ca22849cae5feaf1aeba1a0c521f9e2079388a	3.08	4.62	1.54	6.15	6.15	12.31	3.08	6.15	0	6.15	4.62	6.15	1.54	3.08	7.69	12.31	6.15	4.62	0	4.62	no	cytoplasm	0	2	0	0	0	0	41.54	58.46	15.38	56.92	27.69	3.08	30.77	66.15	96.92	46.15	41.54	no	yes	yes	yes	no	no
25635	b718dd059a05b9b656a30182d0a82006	EDL933_0103_014	65	7f4550f230917469bab58512cf2e1d46f606269d	3.08	4.62	1.54	6.15	6.15	12.31	3.08	6.15	0	6.15	4.62	6.15	1.54	3.08	7.69	12.31	6.15	4.62	0	4.62	no	secreted	0	2	0	0	0	9.23	32.31	58.46	13.85	58.46	27.69	13.85	16.92	69.23	95.38	52.31	50.77	yes	yes	yes	yes	no	no
19239	892d34c82d2472bafc490d44cec9e820	EDL933_0103_015	65	590ff7b8df790cae4b50f6150a01e024e457219c	3.08	4.62	1.54	6.15	6.15	12.31	3.08	6.15	0	6.15	4.62	6.15	1.54	3.08	7.69	12.31	6.15	4.62	0	4.62	no	secreted	0	2	0	0	0	27.69	15.38	56.92	15.38	61.54	23.08	46.15	6.15	47.69	100	52.31	53.85	yes	yes	yes	yes	no	no
575	040ec3923a4c7048b04402e7add72dba	EDL933_0103_016	65	e094c031be1c942c8b8e84b42e0e392c2b50571c	3.08	4.62	1.54	6.15	6.15	12.31	3.08	6.15	0	6.15	4.62	6.15	1.54	3.08	7.69	12.31	6.15	4.62	0	4.62	no	secreted	0	2	0	0	0	15.38	20	64.62	15.38	66.15	18.46	50.77	12.31	36.92	100	44.62	40	yes	yes	yes	yes	no	no
15679	6ff002c1b7bc5b1ee80d908795a44def	EDL933_0103_017	65	830e036c41a3c7a65615ac059466d7d711cdb785	3.08	4.62	1.54	6.15	6.15	12.31	3.08	6.15	0	6.15	4.62	6.15	1.54	3.08	7.69	12.31	6.15	4.62	0	4.62	no	secreted	0	2	0	0	0	18.46	18.46	63.08	13.85	63.08	23.08	26.15	13.85	60	100	44.62	47.69	yes	yes	yes	yes	no	no
34465	f5b5c565bc5cfda9b94b0a16b25cb2bd	EDL933_0103_018	65	34686224d4ff86be0d3db6e31e99b099e706a26e	3.08	4.62	1.54	6.15	6.15	12.31	3.08	6.15	0	6.15	4.62	6.15	1.54	3.08	7.69	12.31	6.15	4.62	0	4.62	no	secreted	0	2	0	0	0	4.62	23.08	72.31	10.77	60	29.23	24.62	12.31	63.08	98.46	61.54	55.38	yes	yes	yes	yes	no	no
28201	c99a1f6c4ca60390feb7dc0898ae00c2	EDL933_0103_019	65	88e57e262eecbb2690eebf8589b2a06ca736c211	3.08	4.62	1.54	6.15	6.15	12.31	3.08	6.15	0	6.15	4.62	6.15	1.54	3.08	7.69	12.31	6.15	4.62	0	4.62	no	cytoplasm	0	2	0	0	0	12.31	24.62	63.08	15.38	53.85	30.77	44.62	9.23	46.15	100	47.69	40	yes	yes	yes	yes	no	no
21450	98cde104215f896c62bae4c9133bc918	EDL933_0103_020	65	4e7fe785fc2a56c5ac810b8a01f170e367b3684c	3.08	4.62	1.54	6.15	6.15	12.31	3.08	6.15	0	6.15	4.62	6.15	1.54	3.08	7.69	12.31	6.15	4.62	0	4.62	no	secreted	0	2	0	0	0	0	30.77	69.23	12.31	60	27.69	12.31	23.08	64.62	100	49.23	43.08	yes	yes	yes	yes	no	no
14124	650038ffef66e91d1117fbdbd8d70f24	EDL933_0103_021	65	252023a1c977468cd6d62858fd1de3b5bba0a861	3.08	4.62	1.54	6.15	6.15	12.31	3.08	6.15	0	6.15	4.62	6.15	1.54	3.08	7.69	12.31	6.15	4.62	0	4.62	no	secreted	0	2	2	0	0	24.62	21.54	53.85	18.46	64.62	16.92	38.46	9.23	52.31	95.38	38.46	50.77	yes	yes	yes	yes	no	no
35675	fe616dd23aa484abb5acd1653401bb35	EDL933_0103_022	65	6811c43b6d1c4c4a2776b166cb72b45b3f96816c	3.08	4.62	1.54	6.15	6.15	12.31	3.08	6.15	0	6.15	4.62	6.15	1.54	3.08	7.69	12.31	6.15	4.62	0	4.62	no	secreted	0	2	0	0	0	0	38.46	61.54	12.31	66.15	21.54	23.08	20	56.92	100	60	49.23	yes	yes	yes	yes	no	no
20271	9088c893f5a6bc22485cce4d1137e3fd	EDL933_0103_023	65	3ac6ec2fbca8fb8d3e3a0e80c31b53cf8c22f483	3.08	4.62	1.54	6.15	6.15	12.31	3.08	6.15	0	6.15	4.62	6.15	1.54	3.08	7.69	12.31	6.15	4.62	0	4.62	no	secreted	0	2	0	0	0	16.92	32.31	50.77	20	60	20	26.15	26.15	47.69	100	47.69	41.54	yes	yes	yes	yes	no	no
35727	fec3759c2b96f7435062ac1434000c0d	EDL933_0103_024	65	4efcdc92b2b8708be72d72eb837a5fa0c72a2cc3	3.08	4.62	1.54	6.15	6.15	12.31	3.08	6.15	0	6.15	4.62	6.15	1.54	3.08	7.69	12.31	6.15	4.62	0	4.62	no	secreted	0	2	0	0	0	21.54	20	58.46	16.92	61.54	21.54	43.08	9.23	47.69	93.85	46.15	55.38	yes	yes	yes	yes	no	no
3928	1b6bf728d6723c44c3ddaa6956821c20	EDL933_0103_025	65	5453204fcce2532cb6c6758a75b5738d348b7b3a	3.08	4.62	1.54	6.15	6.15	12.31	3.08	6.15	0	6.15	4.62	6.15	1.54	3.08	7.69	12.31	6.15	4.62	0	4.62	no	secreted	0	2	0	0	0	13.85	26.15	60	18.46	55.38	26.15	29.23	16.92	53.85	100	44.62	44.62	yes	yes	yes	yes	no	no
28757	cd6ce24eb7bdbad4f0adf6e9ea3fbe85	EDL933_0103_026	65	1e3ab6423672817d6bf66165822d0d7a20d45be8	3.08	4.62	1.54	6.15	6.15	12.31	3.08	6.15	0	6.15	4.62	6.15	1.54	3.08	7.69	12.31	6.15	4.62	0	4.62	no	secreted	0	2	0	0	0	0	38.46	61.54	10.77	58.46	30.77	21.54	16.92	61.54	100	43.08	44.62	yes	yes	yes	yes	no	no
33775	f09170a33c89ff2823303d8e20478b8c	EDL933_0103_027	65	3a17f96ec90f1bd6c70f2d60d021d67298f17c3c	3.08	4.62	1.54	6.15	6.15	12.31	3.08	6.15	0	6.15	4.62	6.15	1.54	3.08	7.69	12.31	6.15	4.62	0	4.62	no	secreted	0	2	0	0	0	4.62	23.08	72.31	10.77	64.62	24.62	27.69	12.31	60	100	50.77	52.31	yes	yes	yes	yes	no	no
7990	38d81e894fc4acb0c892173331a04752	EDL933_0103_028	65	68b87a0e20a21507d7eaa73d99b250c2188c7bfa	3.08	4.62	1.54	6.15	6.15	12.31	3.08	6.15	0	6.15	4.62	6.15	1.54	3.08	7.69	12.31	6.15	4.62	0	4.62	no	secreted	0	2	0	0	0	0	27.69	72.31	15.38	60	24.62	36.92	6.15	56.92	96.92	53.85	49.23	yes	yes	yes	yes	no	no
31074	ddc90ea8670b097cbf2634fa5786aa6d	EDL933_0103_029	65	b035745bdab256020ae9df82f6cd57134c5ef14d	3.08	4.62	1.54	6.15	6.15	12.31	3.08	6.15	0	6.15	4.62	6.15	1.54	3.08	7.69	12.31	6.15	4.62	0	4.62	no	secreted	0	2	0	0	0	23.08	15.38	61.54	16.92	55.38	27.69	52.31	13.85	33.85	100	43.08	35.38	yes	yes	yes	yes	no	no
26238	bb40b8a67447b575a187648f99800ec5	EDL933_0103_030	65	6619601cf460a4e45d6a665560ce4de9b8ffc198	3.08	4.62	1.54	6.15	6.15	12.31	3.08	6.15	0	6.15	4.62	6.15	1.54	3.08	7.69	12.31	6.15	4.62	0	4.62	no	cytoplasm	0	2	2	0	0	18.46	23.08	58.46	13.85	61.54	24.62	38.46	13.85	47.69	100	46.15	52.31	no	yes	yes	yes	no	no
35621	fe07f8abb54c3053641f065d81f9333b	EDL933_0103_031	65	4a091bcc446699e5f24ca2b18bcf15326405f60c	3.08	4.62	1.54	6.15	6.15	12.31	3.08	6.15	0	6.15	4.62	6.15	1.54	3.08	7.69	12.31	6.15	4.62	0	4.62	no	secreted	0	2	0	0	0	32.31	10.77	56.92	13.85	58.46	27.69	52.31	0	47.69	100	40	40	yes	yes	yes	yes	no	no
3132	162ade76b41d765f815766005030ba09	EDL933_0103_032	65	25362589e167eb0b4f09bca04f1a93757872c5d1	3.08	4.62	1.54	6.15	6.15	12.31	3.08	6.15	0	6.15	4.62	6.15	1.54	3.08	7.69	12.31	6.15	4.62	0	4.62	no	secreted	0	2	0	0	0	4.62	30.77	64.62	13.85	60	26.15	26.15	10.77	63.08	96.92	55.38	50.77	yes	yes	yes	yes	no	no
18169	81b4e8229c808a51b4cae7e9c4cbdbc0	EDL933_0103_033	65	2a17f4ed737918e00f2f5bf67149196b12062c8c	3.08	4.62	1.54	6.15	6.15	12.31	3.08	6.15	0	6.15	4.62	6.15	1.54	3.08	7.69	12.31	6.15	4.62	0	4.62	no	secreted	0	2	1	0	0	0	30.77	69.23	18.46	63.08	18.46	44.62	7.69	47.69	87.69	52.31	52.31	yes	yes	yes	no	no	no
9488	43b9b3f7431dcedf9157f60a01785c38	EDL933_0103_034	65	9d416e14a125792873a9f4c5d5a1b11d46d20100	3.08	4.62	1.54	6.15	6.15	12.31	3.08	6.15	0	6.15	4.62	6.15	1.54	3.08	7.69	12.31	6.15	4.62	0	4.62	no	cytoplasm	0	2	0	0	0	0	27.69	72.31	18.46	58.46	23.08	7.69	32.31	60	92.31	52.31	44.62	yes	yes	no	no	no	no
8405	3bf520c596952e092df3c7e0c97082ef	EDL933_0103_035	65	157d5f57a82728161418780bb9f3df329aa82980	3.08	4.62	1.54	6.15	6.15	12.31	3.08	6.15	0	6.15	4.62	6.15	1.54	3.08	7.69	12.31	6.15	4.62	0	4.62	no	secreted	0	2	0	0	0	0	27.69	72.31	10.77	61.54	27.69	10.77	30.77	58.46	93.85	50.77	50.77	yes	yes	yes	yes	no	no
33216	ecac1b18fc026004eaea0e3fd7046239	EDL933_0103_036	65	2e86a8f3c2f3319a48e8d843c71f301e801f25ac	3.08	4.62	1.54	6.15	6.15	12.31	3.08	6.15	0	6.15	4.62	6.15	1.54	3.08	7.69	12.31	6.15	4.62	0	4.62	no	secreted	0	2	0	0	0	9.23	21.54	69.23	13.85	58.46	27.69	26.15	12.31	61.54	100	56.92	46.15	yes	yes	yes	yes	no	no
20530	924f33e448ef2ec2b69f08d5610e6255	EDL933_0103_037	65	7b03527dfec46954d7ef540e9c21762c671e2282	3.08	4.62	1.54	6.15	6.15	12.31	3.08	6.15	0	6.15	4.62	6.15	1.54	3.08	7.69	12.31	6.15	4.62	0	4.62	no	secreted	0	2	0	0	0	0	35.38	64.62	26.15	60	13.85	6.15	33.85	60	100	49.23	40	no	yes	yes	yes	no	no
30681	db0390c006f2435131a973e0d7f71a9d	EDL933_0103_038	65	389c94564c0d5a5d648c2f28a9c6fb6477719f15	3.08	4.62	1.54	6.15	6.15	12.31	3.08	6.15	0	6.15	4.62	6.15	1.54	3.08	7.69	12.31	6.15	4.62	0	4.62	no	cytoplasm	0	2	0	0	0	4.62	27.69	67.69	10.77	60	29.23	27.69	9.23	63.08	100	53.85	58.46	yes	yes	yes	yes	no	no
23174	a54c86bc629b01a3586e8397b01f03c0	EDL933_0103_039	65	56ea6cec93cc4fb1e68e744264716d68f5e67c46	3.08	4.62	1.54	6.15	6.15	12.31	3.08	6.15	0	6.15	4.62	6.15	1.54	3.08	7.69	12.31	6.15	4.62	0	4.62	no	secreted	0	2	0	0	0	12.31	33.85	53.85	16.92	61.54	21.54	36.92	21.54	41.54	86.15	40	41.54	yes	yes	yes	no	no	no
4570	206a6c0176d01f7c1595bb35191985d6	EDL933_0103_040	65	04aa57c963cc1e58192ed663842409b54172cbd6	3.08	4.62	1.54	6.15	6.15	12.31	3.08	6.15	0	6.15	4.62	6.15	1.54	3.08	7.69	12.31	6.15	4.62	0	4.62	no	secreted	0	2	0	0	0	0	27.69	72.31	16.92	61.54	21.54	23.08	27.69	49.23	100	43.08	52.31	yes	yes	yes	yes	no	no
19097	88382bc89e9ee6458cfc196b986f03a4	EDL933_0103_041	65	9b8406c3059df8fe989735152d535d1214e2e404	3.08	4.62	1.54	6.15	6.15	12.31	3.08	6.15	0	6.15	4.62	6.15	1.54	3.08	7.69	12.31	6.15	4.62	0	4.62	no	secreted	0	2	0	0	0	0	10.77	89.23	3.08	63.08	33.85	29.23	0	70.77	100	55.38	53.85	yes	yes	yes	yes	no	no
3635	196afd1366ac8c2c8a3eabad37465131	EDL933_0103_042	65	dc7767de3a2129d150639b4b61070c781db90ba4	3.08	4.62	1.54	6.15	6.15	12.31	3.08	6.15	0	6.15	4.62	6.15	1.54	3.08	7.69	12.31	6.15	4.62	0	4.62	no	cytoplasm	0	2	0	0	0	9.23	27.69	63.08	13.85	60	26.15	9.23	35.38	55.38	98.46	43.08	55.38	yes	yes	yes	yes	no	no
25786	b83195175ab95a97f3fe63179400f492	EDL933_0103_043	65	6b0c9cfaab849c785bb0ca041bad0afc0b5c2d0b	3.08	4.62	1.54	6.15	6.15	12.31	3.08	6.15	0	6.15	4.62	6.15	1.54	3.08	7.69	12.31	6.15	4.62	0	4.62	no	secreted	0	2	0	0	0	10.77	20	69.23	16.92	58.46	24.62	38.46	7.69	53.85	100	44.62	55.38	yes	yes	yes	yes	no	no
18620	84fc8f7372b01809044f1c1479015b24	EDL933_0103_044	65	97360e68d72b00bf74d5d3eda29acad87ce0d427	3.08	4.62	1.54	6.15	6.15	12.31	3.08	6.15	0	6.15	4.62	6.15	1.54	3.08	7.69	12.31	6.15	4.62	0	4.62	no	secreted	0	2	0	0	0	6.15	21.54	72.31	10.77	58.46	30.77	52.31	7.69	40	96.92	47.69	56.92	yes	yes	yes	yes	no	no
34052	f2a7cddd219b9d4a07210059fd50df71	EDL933_0103_045	65	c25501fd45adb9f39d8187c2f92b5a30e9de0556	3.08	4.62	1.54	6.15	6.15	12.31	3.08	6.15	0	6.15	4.62	6.15	1.54	3.08	7.69	12.31	6.15	4.62	0	4.62	no	cytoplasm	0	2	0	0	0	9.23	20	70.77	16.92	64.62	18.46	36.92	15.38	47.69	100	41.54	29.23	yes	yes	yes	yes	no	no
7867	38054fb15c5f0aa0394d7703eb6df92a	EDL933_0103_046	65	dfb7ae183046978bd0578d40bc7098965f83fafd	3.08	4.62	1.54	6.15	6.15	12.31	3.08	6.15	0	6.15	4.62	6.15	1.54	3.08	7.69	12.31	6.15	4.62	0	4.62	no	secreted	0	2	0	0	0	6.15	26.15	67.69	20	60	20	21.54	18.46	60	92.31	61.54	55.38	yes	yes	yes	no	no	no
32147	e52cc6346ed6d700f87c3cb3a010a08f	EDL933_0103_047	65	5ef31978a1c9bc014313c6b261eb5c8940f56482	3.08	4.62	1.54	6.15	6.15	12.31	3.08	6.15	0	6.15	4.62	6.15	1.54	3.08	7.69	12.31	6.15	4.62	0	4.62	no	cytoplasm	0	2	0	0	0	0	13.85	86.15	15.38	63.08	21.54	15.38	10.77	73.85	87.69	49.23	49.23	yes	yes	yes	no	no	no
15341	6da7ea3725cb7503f661e3f13049bd0f	EDL933_0103_048	65	8ab4c114e4470550858e5027253febb0ec0ba6e8	3.08	4.62	1.54	6.15	6.15	12.31	3.08	6.15	0	6.15	4.62	6.15	1.54	3.08	7.69	12.31	6.15	4.62	0	4.62	no	secreted	0	2	2	0	0	0	29.23	70.77	16.92	64.62	18.46	35.38	16.92	47.69	89.23	52.31	50.77	yes	yes	yes	no	no	no
11131	4f711a48a6b4901335b6f339658b9979	EDL933_0103_049	65	0913a91d2378a7dbe39d3aa109d9c6debe703968	3.08	4.62	1.54	6.15	6.15	12.31	3.08	6.15	0	6.15	4.62	6.15	1.54	3.08	7.69	12.31	6.15	4.62	0	4.62	no	secreted	0	2	0	0	0	0	35.38	64.62	13.85	61.54	24.62	12.31	26.15	61.54	100	46.15	49.23	no	yes	yes	yes	no	no
23097	a4cdd51e969ce2ef7479784708f6726e	EDL933_0103_050	65	1a7fa63abc4bbfe6cfe4ad3e0b5476035cae9a26	3.08	4.62	1.54	6.15	6.15	12.31	3.08	6.15	0	6.15	4.62	6.15	1.54	3.08	7.69	12.31	6.15	4.62	0	4.62	no	secreted	0	2	0	0	0	0	38.46	61.54	24.62	58.46	16.92	15.38	30.77	53.85	95.38	49.23	47.69	yes	yes	yes	yes	no	no
27687	c608b21cf1f9e40448b8dfeeade68bdc	EDL933_0103_051	65	ed73c833de7b0c1de6baa94476095795edb61268	3.08	4.62	1.54	6.15	6.15	12.31	3.08	6.15	0	6.15	4.62	6.15	1.54	3.08	7.69	12.31	6.15	4.62	0	4.62	no	cytoplasm	0	2	0	0	0	6.15	20	73.85	18.46	64.62	16.92	26.15	12.31	61.54	100	47.69	61.54	yes	yes	yes	yes	no	no
20880	94d29ff956380cd2371fcb78d8f9f2f2	EDL933_0103_052	65	8b2a4673155ea7f27d25786f583b177279359d31	3.08	4.62	1.54	6.15	6.15	12.31	3.08	6.15	0	6.15	4.62	6.15	1.54	3.08	7.69	12.31	6.15	4.62	0	4.62	no	secreted	0	2	0	0	0	0	26.15	73.85	16.92	58.46	24.62	18.46	24.62	56.92	100	53.85	49.23	no	yes	yes	yes	no	no
19658	8c4ff06dd6982d5639ee01bd7acc2497	EDL933_0103_053	65	376e9aeb04ffa3bba3a5d6c37cd3bf348c498cd1	3.08	4.62	1.54	6.15	6.15	12.31	3.08	6.15	0	6.15	4.62	6.15	1.54	3.08	7.69	12.31	6.15	4.62	0	4.62	no	secreted	0	2	0	0	0	7.69	15.38	76.92	7.69	67.69	24.62	18.46	12.31	69.23	100	53.85	49.23	yes	yes	yes	yes	no	no
9155	412de4d14df4927740fd05f0b1c50317	EDL933_0103_054	65	c52ee856ad7634042c29b4510a5324ba24883b2d	3.08	4.62	1.54	6.15	6.15	12.31	3.08	6.15	0	6.15	4.62	6.15	1.54	3.08	7.69	12.31	6.15	4.62	0	4.62	no	secreted	0	2	1	0	0	10.77	26.15	63.08	21.54	52.31	26.15	30.77	13.85	55.38	89.23	36.92	44.62	yes	yes	yes	yes	no	no
13673	618387c0c0e65a6e305a5c10037b5a05	EDL933_0103_055	65	1b6794ec60c37d4126624d2423363da6b2abc091	3.08	4.62	1.54	6.15	6.15	12.31	3.08	6.15	0	6.15	4.62	6.15	1.54	3.08	7.69	12.31	6.15	4.62	0	4.62	no	secreted	0	2	0	0	0	6.15	18.46	75.38	10.77	66.15	23.08	24.62	13.85	61.54	98.46	41.54	43.08	yes	yes	yes	yes	no	no
22174	9e1cb423f14f229b45bb1aa1c0d64a15	EDL933_0103_056	65	f90d0964cbd299a577373fe783db68a95893ac93	3.08	4.62	1.54	6.15	6.15	12.31	3.08	6.15	0	6.15	4.62	6.15	1.54	3.08	7.69	12.31	6.15	4.62	0	4.62	no	secreted	0	2	0	0	0	15.38	20	64.62	12.31	61.54	26.15	53.85	7.69	38.46	100	58.46	61.54	yes	yes	yes	yes	no	no
24985	b23520bc4139a37bbc4680d9189818d2	EDL933_0103_057	65	0e73a314fc49f057ecece7efa508f2943a2c306d	3.08	4.62	1.54	6.15	6.15	12.31	3.08	6.15	0	6.15	4.62	6.15	1.54	3.08	7.69	12.31	6.15	4.62	0	4.62	no	secreted	0	2	0	0	0	0	30.77	69.23	15.38	66.15	18.46	1.54	32.31	66.15	100	44.62	49.23	yes	yes	yes	yes	no	no
6284	2cec2df4101e76ed42aea68dfd8a7355	EDL933_0103_058	65	f02972c68ceae4f222cdc795d9f2a5af6c598200	3.08	4.62	1.54	6.15	6.15	12.31	3.08	6.15	0	6.15	4.62	6.15	1.54	3.08	7.69	12.31	6.15	4.62	0	4.62	no	secreted	0	2	0	0	0	0	40	60	16.92	60	23.08	18.46	29.23	52.31	90.77	36.92	35.38	yes	yes	yes	no	no	no
5674	2896b609d0b003497f634ddbe5c06c05	EDL933_0103_059	65	558c01169201ea734f7e0ee6f1ecca7b0bc7c0a4	3.08	4.62	1.54	6.15	6.15	12.31	3.08	6.15	0	6.15	4.62	6.15	1.54	3.08	7.69	12.31	6.15	4.62	0	4.62	no	secreted	0	2	0	0	0	0	38.46	61.54	13.85	64.62	21.54	27.69	20	52.31	100	49.23	53.85	yes	yes	yes	yes	no	no
11451	51ad2a53a9e5bb581f71a309ebf5a88a	EDL933_0103_060	65	076b08a4af6e6cceaa6e8a4446a36fbfdc21dd66	3.08	4.62	1.54	6.15	6.15	12.31	3.08	6.15	0	6.15	4.62	6.15	1.54	3.08	7.69	12.31	6.15	4.62	0	4.62	no	secreted	0	2	0	0	0	15.38	30.77	53.85	16.92	60	23.08	33.85	12.31	53.85	100	60	46.15	no	yes	yes	yes	no	no
26706	be902b99791d6a1eae7b5fa26385da04	EDL933_0103_061	65	825b8441433dd34ea17721c3cd66dc09b9a78fd7	3.08	4.62	1.54	6.15	6.15	12.31	3.08	6.15	0	6.15	4.62	6.15	1.54	3.08	7.69	12.31	6.15	4.62	0	4.62	no	cytoplasm	0	2	0	0	0	4.62	27.69	67.69	16.92	63.08	20	10.77	30.77	58.46	95.38	55.38	47.69	yes	yes	yes	yes	no	no
33102	ebc65dfdef080fc17a2d5425f90567f8	EDL933_0103_062	65	aadb2d4b78da64d15839d40cfeda36ba12e3d182	3.08	4.62	1.54	6.15	6.15	12.31	3.08	6.15	0	6.15	4.62	6.15	1.54	3.08	7.69	12.31	6.15	4.62	0	4.62	no	secreted	0	2	0	0	0	16.92	27.69	55.38	10.77	63.08	26.15	40	18.46	41.54	100	52.31	47.69	no	yes	yes	yes	no	no
14313	6645429a997817d183c8f773dde93d7f	EDL933_0103_063	65	48db938891ee735c1ae559a6b816ae7c1f4698a3	3.08	4.62	1.54	6.15	6.15	12.31	3.08	6.15	0	6.15	4.62	6.15	1.54	3.08	7.69	12.31	6.15	4.62	0	4.62	no	secreted	0	2	0	0	0	0	26.15	73.85	18.46	58.46	23.08	21.54	13.85	64.62	86.15	47.69	49.23	yes	yes	no	yes	no	no
25337	b4f4346f0737495f070373de0060120c	EDL933_0103_064	65	5e8dbb3c2c73fda2f81a539addc8d250dbd2578a	3.08	4.62	1.54	6.15	6.15	12.31	3.08	6.15	0	6.15	4.62	6.15	1.54	3.08	7.69	12.31	6.15	4.62	0	4.62	no	secreted	0	2	0	0	0	9.23	26.15	64.62	15.38	67.69	16.92	23.08	33.85	43.08	95.38	64.62	47.69	yes	yes	yes	yes	no	no
33940	f1d450ab3658086372fef0d0f52df484	EDL933_0103_065	65	38cb78f43f9c5c2b307e6a03026eb497494950f9	3.08	4.62	1.54	6.15	6.15	12.31	3.08	6.15	0	6.15	4.62	6.15	1.54	3.08	7.69	12.31	6.15	4.62	0	4.62	no	secreted	0	2	0	0	0	0	36.92	63.08	12.31	64.62	23.08	18.46	18.46	63.08	100	35.38	50.77	yes	yes	yes	yes	no	no
25123	b33fbd2dac500c2cb1979867aec2d23d	EDL933_0103_066	65	bf60934408d91a5c88c36e61f338027aa669c86d	3.08	4.62	1.54	6.15	6.15	12.31	3.08	6.15	0	6.15	4.62	6.15	1.54	3.08	7.69	12.31	6.15	4.62	0	4.62	no	secreted	0	2	0	0	0	0	49.23	50.77	16.92	60	23.08	0	30.77	69.23	100	44.62	49.23	yes	yes	yes	yes	no	no
32128	e5041addb421c1da4c5279452d5ae224	EDL933_0103_067	65	518dead3acf8a86d7942c52a951eff85498587b5	3.08	4.62	1.54	6.15	6.15	12.31	3.08	6.15	0	6.15	4.62	6.15	1.54	3.08	7.69	12.31	6.15	4.62	0	4.62	no	secreted	0	2	0	0	0	20	16.92	63.08	18.46	60	21.54	27.69	21.54	50.77	98.46	52.31	40	yes	yes	yes	yes	no	no
34070	f2ceb275aff51e99199df88cf0328edf	EDL933_0103_068	65	2f84ed574a5e44a345906a229264e92a267413e1	3.08	4.62	1.54	6.15	6.15	12.31	3.08	6.15	0	6.15	4.62	6.15	1.54	3.08	7.69	12.31	6.15	4.62	0	4.62	no	secreted	0	2	0	0	0	12.31	24.62	63.08	18.46	58.46	23.08	24.62	24.62	50.77	98.46	50.77	44.62	yes	yes	yes	yes	no	no
14653	689c7bed8168508f7caeab46cea51ef1	EDL933_0103_069	65	72fffac57320c642301021f869bc9d3353c0b70d	3.08	4.62	1.54	6.15	6.15	12.31	3.08	6.15	0	6.15	4.62	6.15	1.54	3.08	7.69	12.31	6.15	4.62	0	4.62	no	secreted	0	2	0	0	0	13.85	27.69	58.46	12.31	64.62	23.08	41.54	13.85	44.62	100	52.31	50.77	yes	yes	yes	yes	no	no
9347	42b7b3a03492f2d15333f0524ba644ca	EDL933_0103_070	65	8909713b7be57f52f7e3e93606b72ae18cc0dcf1	3.08	4.62	1.54	6.15	6.15	12.31	3.08	6.15	0	6.15	4.62	6.15	1.54	3.08	7.69	12.31	6.15	4.62	0	4.62	no	secreted	0	2	0	0	0	6.15	23.08	70.77	9.23	70.77	20	21.54	13.85	64.62	100	52.31	52.31	yes	yes	yes	yes	no	no
35783	ff1eb0a78b2955ff797920d5f566d65f	EDL933_0103_071	65	a564022bbe1c9a42dc9e281f58a951344d133dd8	3.08	4.62	1.54	6.15	6.15	12.31	3.08	6.15	0	6.15	4.62	6.15	1.54	3.08	7.69	12.31	6.15	4.62	0	4.62	no	cytoplasm	0	2	0	0	0	9.23	24.62	66.15	16.92	55.38	27.69	46.15	10.77	43.08	100	36.92	49.23	no	yes	yes	yes	no	no
14345	66796d28bff8fe4f6efc9b58b47ad684	EDL933_0103_072	65	333e778f1e22b21c6c63e13289a37bfd30a9be7a	3.08	4.62	1.54	6.15	6.15	12.31	3.08	6.15	0	6.15	4.62	6.15	1.54	3.08	7.69	12.31	6.15	4.62	0	4.62	no	secreted	0	2	0	0	0	24.62	7.69	67.69	15.38	63.08	21.54	46.15	7.69	46.15	100	52.31	50.77	no	yes	yes	yes	no	no
21022	95c174aaddfa3ddd1494593ba428be16	EDL933_0103_073	65	b9abc293b1e0efa76b8eb3f9c234b474d462e4f4	3.08	4.62	1.54	6.15	6.15	12.31	3.08	6.15	0	6.15	4.62	6.15	1.54	3.08	7.69	12.31	6.15	4.62	0	4.62	no	secreted	0	2	0	0	0	0	40	60	15.38	58.46	26.15	16.92	23.08	60	96.92	46.15	43.08	yes	yes	yes	yes	no	no
22479	a06b9a505253d3bbf54dbe70e4662b89	EDL933_0103_074	65	f6176cc3be6590ae033428e3e6f4fe3bc39bad7d	3.08	4.62	1.54	6.15	6.15	12.31	3.08	6.15	0	6.15	4.62	6.15	1.54	3.08	7.69	12.31	6.15	4.62	0	4.62	no	cytoplasm	0	2	0	0	0	0	26.15	73.85	12.31	60	27.69	35.38	13.85	50.77	100	40	47.69	yes	yes	yes	yes	no	no
282	01f70a41389fc8278912b31201d1cd22	EDL933_0103_075	65	5451c8d6212d59df15079af8b41bae6d7c7cde42	3.08	4.62	1.54	6.15	6.15	12.31	3.08	6.15	0	6.15	4.62	6.15	1.54	3.08	7.69	12.31	6.15	4.62	0	4.62	no	secreted	0	2	1	0	0	0	38.46	61.54	12.31	61.54	26.15	32.31	9.23	58.46	98.46	47.69	60	yes	yes	yes	yes	no	no
31589	e138a51a058928e1549184adaf1e79f2	EDL933_0103_076	65	02f755c14819ee89f9122c2160c1ae64039c9de2	3.08	4.62	1.54	6.15	6.15	12.31	3.08	6.15	0	6.15	4.62	6.15	1.54	3.08	7.69	12.31	6.15	4.62	0	4.62	no	secreted	0	2	0	0	0	0	27.69	72.31	12.31	60	27.69	35.38	6.15	58.46	100	40	35.38	no	yes	yes	yes	no	no
26389	bc5a0513198c10c3296456c5300a941d	EDL933_0103_077	65	6952304738257628b31413e940983d9e86b4c542	3.08	4.62	1.54	6.15	6.15	12.31	3.08	6.15	0	6.15	4.62	6.15	1.54	3.08	7.69	12.31	6.15	4.62	0	4.62	no	cytoplasm	0	2	0	0	0	0	29.23	70.77	10.77	61.54	27.69	43.08	10.77	46.15	96.92	44.62	53.85	yes	yes	yes	yes	no	no
19276	8983169e9b5e463adc074d91e1ed0147	EDL933_0103_078	65	d7588980de2d8e70a3e34f2c776b034018a78f6b	3.08	4.62	1.54	6.15	6.15	12.31	3.08	6.15	0	6.15	4.62	6.15	1.54	3.08	7.69	12.31	6.15	4.62	0	4.62	no	cytoplasm	0	2	0	0	0	4.62	33.85	61.54	13.85	58.46	27.69	46.15	9.23	44.62	93.85	49.23	58.46	yes	yes	no	yes	no	no
30449	d96ecfee5e1355f2a51c9289e67e94f3	EDL933_0103_079	65	72364531b3ba418d1bf8ecbc45776fe3c3c75259	3.08	4.62	1.54	6.15	6.15	12.31	3.08	6.15	0	6.15	4.62	6.15	1.54	3.08	7.69	12.31	6.15	4.62	0	4.62	no	secreted	0	2	0	0	0	4.62	24.62	70.77	13.85	55.38	30.77	47.69	0	52.31	96.92	49.23	49.23	yes	yes	yes	yes	no	no
34897	f8b00615932600e7ce0f82043c68f512	EDL933_0103_080	65	22cdf25d089c9de104f161ab6b36c4305fea4231	3.08	4.62	1.54	6.15	6.15	12.31	3.08	6.15	0	6.15	4.62	6.15	1.54	3.08	7.69	12.31	6.15	4.62	0	4.62	no	secreted	0	2	0	0	0	4.62	27.69	67.69	20	56.92	23.08	52.31	12.31	35.38	95.38	52.31	33.85	yes	yes	yes	yes	no	no
227	019f329e496dccc5dd722111c98a5382	EDL933_0103_081	65	9fd620c821cd868f40d032acb2bb36733064a6d1	3.08	4.62	1.54	6.15	6.15	12.31	3.08	6.15	0	6.15	4.62	6.15	1.54	3.08	7.69	12.31	6.15	4.62	0	4.62	no	secreted	0	2	0	0	0	0	36.92	63.08	12.31	56.92	30.77	24.62	16.92	58.46	100	50.77	46.15	yes	yes	yes	yes	no	no
28482	cb8af684761921bb205b9387dd87dce2	EDL933_0103_082	65	c5c1bec579a68e85fd58b26acad9b3ad2445996a	3.08	4.62	1.54	6.15	6.15	12.31	3.08	6.15	0	6.15	4.62	6.15	1.54	3.08	7.69	12.31	6.15	4.62	0	4.62	no	secreted	0	2	0	0	0	9.23	21.54	69.23	7.69	70.77	21.54	24.62	16.92	58.46	100	58.46	46.15	yes	yes	yes	yes	no	no
25425	b5a3e61a7eab5584e5024b6db5d9cff4	EDL933_0103_083	65	812566f5725b65ed4aff3fe1623b2f10d14969cd	3.08	4.62	1.54	6.15	6.15	12.31	3.08	6.15	0	6.15	4.62	6.15	1.54	3.08	7.69	12.31	6.15	4.62	0	4.62	no	cytoplasm	0	2	0	0	0	24.62	10.77	64.62	12.31	61.54	26.15	35.38	12.31	52.31	100	43.08	35.38	yes	yes	yes	yes	no	no
24060	ab5342de0d17273b255d215e72c818c3	EDL933_0103_084	65	9fef161968ee3b23e04bba2bedd062e2079aaf81	3.08	4.62	1.54	6.15	6.15	12.31	3.08	6.15	0	6.15	4.62	6.15	1.54	3.08	7.69	12.31	6.15	4.62	0	4.62	no	secreted	0	2	0	0	0	0	49.23	50.77	21.54	55.38	23.08	49.23	9.23	41.54	100	50.77	63.08	yes	yes	yes	yes	no	no
2844	1424a8e87f17ce4532c930c1e76de919	EDL933_0103_085	65	ea7e792158d64f1542ce8c3c255f64074ad97248	3.08	4.62	1.54	6.15	6.15	12.31	3.08	6.15	0	6.15	4.62	6.15	1.54	3.08	7.69	12.31	6.15	4.62	0	4.62	no	cytoplasm	0	2	1	0	0	0	27.69	72.31	15.38	64.62	20	29.23	16.92	53.85	100	49.23	49.23	yes	yes	yes	yes	no	no
10452	4adbb2c3b1c0ef26f53ccc407ec7d6ff	EDL933_0103_086	65	882d7b10a5f3ee29e9ad62325c7ee2c9f3fac12e	3.08	4.62	1.54	6.15	6.15	12.31	3.08	6.15	0	6.15	4.62	6.15	1.54	3.08	7.69	12.31	6.15	4.62	0	4.62	no	secreted	0	2	0	0	0	0	33.85	66.15	12.31	58.46	29.23	1.54	27.69	70.77	100	53.85	61.54	yes	yes	yes	yes	no	no
12851	5bcc7d066549239930a9f7f54bc5dd35	EDL933_0103_087	65	5cfcac3aec5ba3b1f4842a5d626bc194129d33c0	3.08	4.62	1.54	6.15	6.15	12.31	3.08	6.15	0	6.15	4.62	6.15	1.54	3.08	7.69	12.31	6.15	4.62	0	4.62	no	secreted	0	2	1	0	0	12.31	21.54	66.15	13.85	56.92	29.23	26.15	10.77	63.08	96.92	40	46.15	yes	yes	yes	yes	no	no
27199	c23c71b23b3f7fdcf5e26b46a8530495	EDL933_0103_088	65	a969c66d863bec573399bb80859c32685cbe45b6	3.08	4.62	1.54	6.15	6.15	12.31	3.08	6.15	0	6.15	4.62	6.15	1.54	3.08	7.69	12.31	6.15	4.62	0	4.62	no	secreted	0	2	0	0	0	7.69	29.23	63.08	10.77	53.85	35.38	29.23	16.92	53.85	93.85	36.92	40	yes	yes	yes	yes	no	no
9342	42a5ddfb25b676e060aa45ba95d9840a	EDL933_0103_089	65	f1c7c8b54d76d434d94ed8af500492281930b016	3.08	4.62	1.54	6.15	6.15	12.31	3.08	6.15	0	6.15	4.62	6.15	1.54	3.08	7.69	12.31	6.15	4.62	0	4.62	no	secreted	0	2	0	0	0	4.62	23.08	72.31	12.31	69.23	18.46	26.15	12.31	61.54	95.38	46.15	44.62	yes	yes	yes	yes	no	no
2051	0e45baf51ec954db51a1fbb8a9d3faba	EDL933_0103_090	65	0fd1d91c226e949f6ce3c7e16c92a67e0aa24823	3.08	4.62	1.54	6.15	6.15	12.31	3.08	6.15	0	6.15	4.62	6.15	1.54	3.08	7.69	12.31	6.15	4.62	0	4.62	no	cytoplasm	0	2	0	0	0	9.23	16.92	73.85	10.77	63.08	26.15	23.08	16.92	60	100	56.92	52.31	no	yes	yes	yes	no	no
896	065e70892c7340bac033001f21494281	EDL933_0103_091	65	205029739b58c81bd5dd6dae8f1313f0b89f583e	3.08	4.62	1.54	6.15	6.15	12.31	3.08	6.15	0	6.15	4.62	6.15	1.54	3.08	7.69	12.31	6.15	4.62	0	4.62	no	secreted	0	2	0	0	0	0	30.77	69.23	16.92	58.46	24.62	10.77	30.77	58.46	95.38	50.77	41.54	yes	yes	yes	yes	no	no
12833	5bab80d896186399c4542cb51666e8af	EDL933_0103_092	65	9614548fd487d54f10d227dc5ac920b14ef97d46	3.08	4.62	1.54	6.15	6.15	12.31	3.08	6.15	0	6.15	4.62	6.15	1.54	3.08	7.69	12.31	6.15	4.62	0	4.62	no	secreted	0	2	0	0	0	15.38	15.38	69.23	15.38	60	24.62	35.38	4.62	60	98.46	50.77	55.38	yes	yes	yes	yes	no	no
9859	46672a1694e57ba1a4fd35c0a0959a5c	EDL933_0103_093	65	de668ebccef36001559b2ff9e2a458860567f576	3.08	4.62	1.54	6.15	6.15	12.31	3.08	6.15	0	6.15	4.62	6.15	1.54	3.08	7.69	12.31	6.15	4.62	0	4.62	no	secreted	0	2	0	0	0	12.31	27.69	60	27.69	56.92	15.38	35.38	21.54	43.08	58.46	44.62	49.23	yes	yes	yes	no	no	no
15141	6c34647f434b9a61f2c3554b594d46a8	EDL933_0103_094	65	40bd57f35fd733a8768f3bb25c3d74021d806bb1	3.08	4.62	1.54	6.15	6.15	12.31	3.08	6.15	0	6.15	4.62	6.15	1.54	3.08	7.69	12.31	6.15	4.62	0	4.62	no	secreted	0	2	0	0	0	0	26.15	73.85	12.31	58.46	29.23	44.62	12.31	43.08	100	64.62	53.85	no	yes	yes	yes	no	no
29979	d64df5aa6af7e9e47e761ca8dd62b1a3	EDL933_0103_095	65	6fa01a4a0799ad6a6a2ae8360eca807e36a2e551	3.08	4.62	1.54	6.15	6.15	12.31	3.08	6.15	0	6.15	4.62	6.15	1.54	3.08	7.69	12.31	6.15	4.62	0	4.62	no	secreted	0	2	0	0	0	0	32.31	67.69	7.69	61.54	30.77	20	9.23	70.77	100	52.31	47.69	yes	yes	yes	yes	no	no
14195	658a235af0c072ba8e2022e1e977b3d1	EDL933_0103_096	65	f848ca315efeab16ed205608c3733e39c2b036be	3.08	4.62	1.54	6.15	6.15	12.31	3.08	6.15	0	6.15	4.62	6.15	1.54	3.08	7.69	12.31	6.15	4.62	0	4.62	no	secreted	0	2	0	0	0	9.23	29.23	61.54	23.08	61.54	15.38	44.62	10.77	44.62	84.62	46.15	41.54	yes	yes	yes	yes	no	no
1455	0a2acec535859bd248fe6eb2968435a6	EDL933_0103_097	65	7fa382fd12420ac42569cfeec0b76254e78c5e1e	3.08	4.62	1.54	6.15	6.15	12.31	3.08	6.15	0	6.15	4.62	6.15	1.54	3.08	7.69	12.31	6.15	4.62	0	4.62	no	secreted	0	2	0	0	0	0	32.31	67.69	12.31	69.23	18.46	15.38	23.08	61.54	98.46	40	44.62	yes	yes	yes	yes	no	no
4613	20aa8f4c10e81046ba35bd61752c0c3a	EDL933_0103_098	65	7d86082a26b2c0697072b44e1ff9120a94ef2d1f	3.08	4.62	1.54	6.15	6.15	12.31	3.08	6.15	0	6.15	4.62	6.15	1.54	3.08	7.69	12.31	6.15	4.62	0	4.62	no	secreted	0	2	0	0	0	0	32.31	67.69	21.54	55.38	23.08	7.69	30.77	61.54	83.08	55.38	53.85	yes	yes	yes	yes	no	no
10057	47f0f0c750eb2bbcf4b83bf2398c2fae	EDL933_0103_099	65	8cb22d535bf87f4f863a1537082816a13400fec4	3.08	4.62	1.54	6.15	6.15	12.31	3.08	6.15	0	6.15	4.62	6.15	1.54	3.08	7.69	12.31	6.15	4.62	0	4.62	no	secreted	0	2	0	0	0	7.69	23.08	69.23	13.85	58.46	27.69	43.08	4.62	52.31	100	52.31	50.77	no	yes	yes	yes	no	no
10337	49e2ae1037afda4bc96d310e37e6d8ec	EDL933_0103_100	65	e07f4ef514772858c16d4b97f26e542bcd9c6df8	3.08	4.62	1.54	6.15	6.15	12.31	3.08	6.15	0	6.15	4.62	6.15	1.54	3.08	7.69	12.31	6.15	4.62	0	4.62	no	secreted	0	2	0	0	0	0	35.38	64.62	23.08	53.85	23.08	33.85	27.69	38.46	73.85	50.77	38.46	yes	yes	yes	no	no	no
267	ed8086ef23a06de0282ce9edf087bec4	EDL933_0115	60	415be0980bdf8f0e853f97785a74e4df6b21b612	5	3.33	8.33	3.33	1.67	5	5	3.33	3.33	5	18.33	1.67	1.67	3.33	5	8.33	3.33	1.67	5	8.33	yes	secreted	0	0	0	0	0	46.67	21.67	31.67	38.33	45	16.67	51.67	18.33	30	45	20	0	yes	yes	no	no	no	no
11605	52db99689e23b9efa34b940fb02022f2	EDL933_0115_001	60	236ad1cdc1449ceb5e0c53cb7b26d9a68593990f	5	3.33	8.33	3.33	1.67	5	5	3.33	3.33	5	18.33	1.67	1.67	3.33	5	8.33	3.33	1.67	5	8.33	no	secreted	0	0	0	0	0	40	8.33	51.67	21.67	48.33	30	18.33	28.33	53.33	73.33	21.67	0	yes	yes	no	no	no	no
18184	81cf70a0cf3c6dd1eaebd6edd58dd48f	EDL933_0115_002	60	d89022778f1eacfe66eed050f70eff6cc3c05814	5	3.33	8.33	3.33	1.67	5	5	3.33	3.33	5	18.33	1.67	1.67	3.33	5	8.33	3.33	1.67	5	8.33	no	secreted	0	0	0	0	0	26.67	26.67	46.67	21.67	46.67	31.67	33.33	15	51.67	71.67	21.67	0	yes	yes	no	yes	no	no
14799	69a56e230ea77e74e5eb00448944083c	EDL933_0115_003	60	58fc08856af6d94303b3d15c237454920c7d9461	5	3.33	8.33	3.33	1.67	5	5	3.33	3.33	5	18.33	1.67	1.67	3.33	5	8.33	3.33	1.67	5	8.33	no	secreted	0	0	0	0	0	46.67	15	38.33	25	48.33	26.67	41.67	18.33	40	46.67	15	0	yes	yes	no	no	no	no
28149	c9408ef87f3365d8700bd1196ef0bf84	EDL933_0115_004	60	5b96f63709944e282cf5bf55458bf32d635d94ca	5	3.33	8.33	3.33	1.67	5	5	3.33	3.33	5	18.33	1.67	1.67	3.33	5	8.33	3.33	1.67	5	8.33	no	secreted	0	0	0	0	0	40	13.33	46.67	20	46.67	33.33	46.67	18.33	35	78.33	23.33	0	yes	yes	no	no	no	no
4455	1f968a4f88b0b226f4a5f600d0bac9c0	EDL933_0115_005	60	8ce52fcbcb88ddc98400e284b324532f34ba1673	5	3.33	8.33	3.33	1.67	5	5	3.33	3.33	5	18.33	1.67	1.67	3.33	5	8.33	3.33	1.67	5	8.33	no	secreted	1	0	0	0	0	38.33	16.67	45	28.33	48.33	23.33	55	25	20	50	25	1.67	yes	no	no	no	no	no
33056	eb640a8b697fcc591ce24f19f6189768	EDL933_0115_006	60	d5051c8727671684d68039984348301c8b58f830	5	3.33	8.33	3.33	1.67	5	5	3.33	3.33	5	18.33	1.67	1.67	3.33	5	8.33	3.33	1.67	5	8.33	no	secreted	0	0	0	0	0	18.33	23.33	58.33	31.67	48.33	20	40	16.67	43.33	46.67	31.67	0	yes	yes	no	no	no	no
28090	c8deba3c8334f6f1a48514c19a5931a2	EDL933_0115_007	60	adf867474d7314cd85d44521b7752f6f2f6f6c1c	5	3.33	8.33	3.33	1.67	5	5	3.33	3.33	5	18.33	1.67	1.67	3.33	5	8.33	3.33	1.67	5	8.33	no	secreted	0	0	0	0	0	46.67	15	38.33	21.67	50	28.33	58.33	11.67	30	71.67	21.67	0	yes	yes	no	no	no	no
19289	899b586b49c8bfcb67ca12b42ea4b77a	EDL933_0115_008	60	a7b67bed483d6fae37bc189bdcaa4db32ea13709	5	3.33	8.33	3.33	1.67	5	5	3.33	3.33	5	18.33	1.67	1.67	3.33	5	8.33	3.33	1.67	5	8.33	no	secreted	0	0	1	0	0	40	16.67	43.33	26.67	43.33	30	41.67	13.33	45	58.33	25	0	yes	yes	no	no	no	no
7106	32af2364652eb2af3cd0547e60dca9ad	EDL933_0115_009	60	54b6e2068ca493c2dda943fc11706f68fecdea23	5	3.33	8.33	3.33	1.67	5	5	3.33	3.33	5	18.33	1.67	1.67	3.33	5	8.33	3.33	1.67	5	8.33	no	secreted	0	0	0	0	0	26.67	28.33	45	30	48.33	21.67	23.33	35	41.67	50	26.67	0	yes	yes	no	no	no	no
3784	1a6af27bd53c28ae8302a486b2013e54	EDL933_0115_010	60	4b894acc81596800e36ddc5b3cbafbf6d3005960	5	3.33	8.33	3.33	1.67	5	5	3.33	3.33	5	18.33	1.67	1.67	3.33	5	8.33	3.33	1.67	5	8.33	no	secreted	0	0	0	0	0	66.67	5	28.33	20	53.33	26.67	55	13.33	31.67	61.67	16.67	0	yes	no	no	no	no	no
2157	0f082d91b522bffa650eea807a27b9f8	EDL933_0115_011	60	ec36a85e207a0a819fe1e29a91953b1d583d6bb4	5	3.33	8.33	3.33	1.67	5	5	3.33	3.33	5	18.33	1.67	1.67	3.33	5	8.33	3.33	1.67	5	8.33	no	secreted	0	0	0	0	0	28.33	21.67	50	20	51.67	28.33	30	36.67	33.33	60	18.33	0	yes	yes	no	no	no	no
28014	c84fd6ed3940fd989abd9faf2af12152	EDL933_0115_012	60	c8e8fdb74a2a800fcb518580982f770763842a61	5	3.33	8.33	3.33	1.67	5	5	3.33	3.33	5	18.33	1.67	1.67	3.33	5	8.33	3.33	1.67	5	8.33	yes	inner membrane	0	0	0	0	0	38.33	13.33	48.33	21.67	53.33	25	36.67	15	48.33	65	26.67	1.67	yes	yes	no	no	no	no
12479	592d891034c898ac60d35f9374d03305	EDL933_0115_013	60	fcee4a981bf1438bfeb73d6fa426e7128c34a667	5	3.33	8.33	3.33	1.67	5	5	3.33	3.33	5	18.33	1.67	1.67	3.33	5	8.33	3.33	1.67	5	8.33	no	secreted	0	0	0	0	0	18.33	40	41.67	21.67	51.67	26.67	18.33	38.33	43.33	45	15	0	yes	no	no	no	no	no
23517	a795d15be37bd15e87db7d239c993a07	EDL933_0115_014	60	376480390f4401d69eaf46d035be012f14236a2e	5	3.33	8.33	3.33	1.67	5	5	3.33	3.33	5	18.33	1.67	1.67	3.33	5	8.33	3.33	1.67	5	8.33	no	secreted	1	0	0	0	0	21.67	21.67	56.67	28.33	48.33	23.33	38.33	16.67	45	48.33	18.33	0	yes	no	no	no	no	no
11227	501430d3d3074077eb8497a42ea1b16e	EDL933_0115_015	60	b07aab518d89e9896bbb9ce00cbf573269189128	5	3.33	8.33	3.33	1.67	5	5	3.33	3.33	5	18.33	1.67	1.67	3.33	5	8.33	3.33	1.67	5	8.33	no	secreted	0	0	0	0	0	30	25	45	20	56.67	23.33	21.67	21.67	56.67	70	20	0	yes	yes	no	no	no	no
32395	e6a032c83ea4787340f38598fa59f933	EDL933_0115_016	60	e4a3264cb89451d636932a228a65382968fd9591	5	3.33	8.33	3.33	1.67	5	5	3.33	3.33	5	18.33	1.67	1.67	3.33	5	8.33	3.33	1.67	5	8.33	no	inner membrane	0	0	0	0	0	36.67	30	33.33	21.67	46.67	31.67	48.33	25	26.67	50	26.67	0	yes	yes	no	no	no	no
25571	b6b809bbc068a9f8d4199fa1e56ce715	EDL933_0115_017	60	f28114256e9b72b43e54e1e6cf8a8475903c974f	5	3.33	8.33	3.33	1.67	5	5	3.33	3.33	5	18.33	1.67	1.67	3.33	5	8.33	3.33	1.67	5	8.33	no	secreted	0	0	0	0	0	46.67	3.33	50	21.67	45	33.33	43.33	5	51.67	71.67	21.67	0	yes	yes	no	no	no	no
9782	45cf9f2a8d0756e3d43c56da72ab82b4	EDL933_0115_018	60	a19bd99155f642d107ea9577dd67a95016788ff6	5	3.33	8.33	3.33	1.67	5	5	3.33	3.33	5	18.33	1.67	1.67	3.33	5	8.33	3.33	1.67	5	8.33	no	inner membrane	0	0	0	0	0	33.33	28.33	38.33	31.67	41.67	26.67	30	26.67	43.33	38.33	15	0	yes	no	no	no	no	no
9574	44507928798ce76b6c29559144566d3d	EDL933_0115_019	60	f4e7119ff26c24f96fc18c89c14f6f7b9cea0047	5	3.33	8.33	3.33	1.67	5	5	3.33	3.33	5	18.33	1.67	1.67	3.33	5	8.33	3.33	1.67	5	8.33	no	secreted	0	0	0	0	0	46.67	16.67	36.67	30	46.67	23.33	35	25	40	66.67	23.33	0	yes	yes	no	no	no	no
1960	0daf66f900bde8f5a681e92dc10b4a99	EDL933_0115_020	60	914515cfb7519c140282383126ef1691505b3f13	5	3.33	8.33	3.33	1.67	5	5	3.33	3.33	5	18.33	1.67	1.67	3.33	5	8.33	3.33	1.67	5	8.33	no	secreted	1	0	0	0	0	50	0	50	28.33	46.67	25	41.67	10	48.33	60	33.33	0	yes	yes	no	no	no	no
30575	da5d9a5afae25a8e7a3279497843a258	EDL933_0115_021	60	023d12ff6788289a0792f22c2762061eb15606bc	5	3.33	8.33	3.33	1.67	5	5	3.33	3.33	5	18.33	1.67	1.67	3.33	5	8.33	3.33	1.67	5	8.33	no	secreted	0	0	0	0	0	46.67	11.67	41.67	26.67	46.67	26.67	51.67	8.33	40	51.67	20	0	yes	yes	no	no	no	no
24924	b1cd9fc0b9301437a469168315439bcf	EDL933_0115_022	60	3175a3330073f7c58c399508b505aad265cc4619	5	3.33	8.33	3.33	1.67	5	5	3.33	3.33	5	18.33	1.67	1.67	3.33	5	8.33	3.33	1.67	5	8.33	no	inner membrane	0	0	0	0	0	33.33	15	51.67	21.67	48.33	30	51.67	8.33	40	73.33	25	1.67	yes	no	no	no	no	no
5783	2954a594f6e981761348b5a191dc2751	EDL933_0115_023	60	5923786d037b99ec99f37b8a6d751137356e7c0e	5	3.33	8.33	3.33	1.67	5	5	3.33	3.33	5	18.33	1.67	1.67	3.33	5	8.33	3.33	1.67	5	8.33	no	secreted	0	0	0	0	0	46.67	21.67	31.67	33.33	40	26.67	43.33	26.67	30	55	25	5	yes	yes	no	no	no	no
2024	0e14b2ab843432b956e190164e5e01e1	EDL933_0115_024	60	59f07fd21448bf51ada4fcaa486f83f0b818753b	5	3.33	8.33	3.33	1.67	5	5	3.33	3.33	5	18.33	1.67	1.67	3.33	5	8.33	3.33	1.67	5	8.33	no	secreted	0	0	0	0	0	26.67	38.33	35	35	41.67	23.33	20	41.67	38.33	41.67	21.67	0	yes	yes	no	no	no	no
16510	75f172f0406e3fc9ba5d46c5210857d7	EDL933_0115_025	60	5acbd3701f765b96ff2247657ceac516bd8c5f12	5	3.33	8.33	3.33	1.67	5	5	3.33	3.33	5	18.33	1.67	1.67	3.33	5	8.33	3.33	1.67	5	8.33	no	secreted	0	0	0	0	0	30	23.33	46.67	25	51.67	23.33	36.67	25	38.33	55	15	0	yes	no	no	no	no	no
3271	1706fb6ac37f9877bd9ade36236d13df	EDL933_0115_026	60	990eaa0638f6dba61ca74a4c6f9a0a0169483aeb	5	3.33	8.33	3.33	1.67	5	5	3.33	3.33	5	18.33	1.67	1.67	3.33	5	8.33	3.33	1.67	5	8.33	no	secreted	0	0	0	0	0	26.67	21.67	51.67	20	53.33	26.67	31.67	33.33	35	58.33	25	0	yes	yes	no	no	no	no
28630	cc8fef99da61162ba535fd50048c9d23	EDL933_0115_027	60	a658506014275dfbb4e972f0775d3985594565ef	5	3.33	8.33	3.33	1.67	5	5	3.33	3.33	5	18.33	1.67	1.67	3.33	5	8.33	3.33	1.67	5	8.33	no	secreted	0	0	1	0	0	41.67	6.67	51.67	26.67	46.67	26.67	56.67	8.33	35	53.33	20	0	yes	no	no	no	no	no
27207	c249c2fb8fc9a53b977710cff2524a6f	EDL933_0115_028	60	50e721720244e5e15537fd2f6e56799ef567daef	5	3.33	8.33	3.33	1.67	5	5	3.33	3.33	5	18.33	1.67	1.67	3.33	5	8.33	3.33	1.67	5	8.33	no	inner membrane	0	0	0	0	0	25	28.33	46.67	30	46.67	23.33	53.33	8.33	38.33	53.33	26.67	1.67	yes	yes	no	no	no	no
11085	4f1eaf8721a959b1b699d24deb07510b	EDL933_0115_029	60	9e4c74376937a04f423591033f93b78625d2effa	5	3.33	8.33	3.33	1.67	5	5	3.33	3.33	5	18.33	1.67	1.67	3.33	5	8.33	3.33	1.67	5	8.33	no	secreted	0	0	0	0	0	46.67	11.67	41.67	20	53.33	26.67	51.67	18.33	30	75	15	0	yes	yes	no	no	no	no
16528	760cabd20655255cbb2658f82777fb37	EDL933_0115_030	60	f775274bf95726caa44ac5a7b30f56663ca66b71	5	3.33	8.33	3.33	1.67	5	5	3.33	3.33	5	18.33	1.67	1.67	3.33	5	8.33	3.33	1.67	5	8.33	no	secreted	0	0	0	0	0	53.33	13.33	33.33	18.33	50	31.67	66.67	5	28.33	86.67	23.33	1.67	yes	yes	no	no	no	no
35137	fa6e4fce59ca214e2bb48a662cfa831e	EDL933_0115_031	60	305887e9e799f1faa357c163dc2e2686b493d598	5	3.33	8.33	3.33	1.67	5	5	3.33	3.33	5	18.33	1.67	1.67	3.33	5	8.33	3.33	1.67	5	8.33	no	secreted	0	0	0	0	0	36.67	11.67	51.67	21.67	46.67	31.67	41.67	20	38.33	73.33	28.33	0	yes	no	no	yes	no	no
5283	25aa79e7897acaa279ed6807580b3daf	EDL933_0115_032	60	8483e3b9457d3d6e32ff94da372bada08fd072bb	5	3.33	8.33	3.33	1.67	5	5	3.33	3.33	5	18.33	1.67	1.67	3.33	5	8.33	3.33	1.67	5	8.33	no	secreted	0	0	0	0	0	35	25	40	25	55	20	20	45	35	56.67	20	0	yes	yes	no	no	no	no
10488	4b26f33a7a5e6c9c72bc5b5f3eb256e2	EDL933_0115_033	60	4b5fb843b5260ecbfd1466630bfb1daf08b14c51	5	3.33	8.33	3.33	1.67	5	5	3.33	3.33	5	18.33	1.67	1.67	3.33	5	8.33	3.33	1.67	5	8.33	no	secreted	0	0	0	0	0	60	0	40	30	46.67	23.33	80	0	20	80	26.67	0	yes	yes	no	no	no	no
26037	b9da253513a9629d56ae2c7d573862b9	EDL933_0115_034	60	e8905d485aa71e04baa54a8d96aed75eed875b60	5	3.33	8.33	3.33	1.67	5	5	3.33	3.33	5	18.33	1.67	1.67	3.33	5	8.33	3.33	1.67	5	8.33	no	secreted	0	0	0	0	0	48.33	8.33	43.33	16.67	56.67	26.67	55	8.33	36.67	61.67	21.67	0	yes	yes	no	no	no	no
9855	465ef3fc9c0572c3ac7b3ba676d09434	EDL933_0115_035	60	659c2ee3273f569eb566237c8d9d315762c4bdd3	5	3.33	8.33	3.33	1.67	5	5	3.33	3.33	5	18.33	1.67	1.67	3.33	5	8.33	3.33	1.67	5	8.33	no	secreted	0	0	0	0	0	40	28.33	31.67	26.67	51.67	21.67	25	33.33	41.67	51.67	20	0	yes	yes	no	no	no	no
25991	b97fee802b42ed08a8ccb9f2d27bf693	EDL933_0115_036	60	7c55fda60267b8b3aba5c2d82600180e4537a34d	5	3.33	8.33	3.33	1.67	5	5	3.33	3.33	5	18.33	1.67	1.67	3.33	5	8.33	3.33	1.67	5	8.33	no	secreted	0	0	0	0	0	35	16.67	48.33	23.33	50	26.67	36.67	15	48.33	63.33	20	0	yes	yes	no	no	no	no
24130	abbb5e3cc90f67b6155bba8f38d1fd18	EDL933_0115_037	60	04953570fd605beac7cfff9c5d2a188c4455826b	5	3.33	8.33	3.33	1.67	5	5	3.33	3.33	5	18.33	1.67	1.67	3.33	5	8.33	3.33	1.67	5	8.33	no	secreted	0	0	0	0	0	56.67	3.33	40	23.33	56.67	20	43.33	16.67	40	55	16.67	0	yes	yes	no	no	no	no
9441	43642448892228a304b1fbf783d44cd0	EDL933_0115_038	60	39e91bd6858071baea9e72552064187cf19423d5	5	3.33	8.33	3.33	1.67	5	5	3.33	3.33	5	18.33	1.67	1.67	3.33	5	8.33	3.33	1.67	5	8.33	no	secreted	1	0	0	0	0	58.33	6.67	35	26.67	43.33	30	65	0	35	60	18.33	0	yes	yes	no	no	no	no
2472	1146991fc4bba3e03e3dccebd7809281	EDL933_0115_039	60	1fb51127e8a91666a6eeb96b22fdc62b1ad0f03d	5	3.33	8.33	3.33	1.67	5	5	3.33	3.33	5	18.33	1.67	1.67	3.33	5	8.33	3.33	1.67	5	8.33	no	secreted	0	0	0	0	0	16.67	26.67	56.67	25	51.67	23.33	15	40	45	53.33	20	0	yes	yes	no	no	no	no
7831	37bf7b59507050fc6ebaecd1503e274d	EDL933_0115_040	60	bd3846d43d1e93797a85f46de62e335382118847	5	3.33	8.33	3.33	1.67	5	5	3.33	3.33	5	18.33	1.67	1.67	3.33	5	8.33	3.33	1.67	5	8.33	no	inner membrane	0	0	0	0	0	65	11.67	23.33	31.67	46.67	21.67	71.67	1.67	26.67	55	21.67	0	yes	yes	no	no	no	no
29993	d6649464d5ba8600b125d3e3bafab16a	EDL933_0115_041	60	09220f0f97d9a74532924117bd38b7ca322a2269	5	3.33	8.33	3.33	1.67	5	5	3.33	3.33	5	18.33	1.67	1.67	3.33	5	8.33	3.33	1.67	5	8.33	no	secreted	0	0	0	0	0	30	30	40	23.33	55	21.67	35	18.33	46.67	63.33	20	0	yes	no	no	no	no	no
29041	cf91c2b114927b6c0c2e1de58307320e	EDL933_0115_042	60	081a4ee2abc60c1d47902b6cde4a642ec5c3c53f	5	3.33	8.33	3.33	1.67	5	5	3.33	3.33	5	18.33	1.67	1.67	3.33	5	8.33	3.33	1.67	5	8.33	no	secreted	0	0	1	0	0	38.33	11.67	50	28.33	50	21.67	66.67	0	33.33	51.67	20	0	yes	yes	no	no	no	no
24889	b182082eeb1839b1250e8e8843439248	EDL933_0115_043	60	b48639257a8b9931e5ded152fa26704fd15611b9	5	3.33	8.33	3.33	1.67	5	5	3.33	3.33	5	18.33	1.67	1.67	3.33	5	8.33	3.33	1.67	5	8.33	no	secreted	0	0	0	0	0	48.33	13.33	38.33	26.67	51.67	21.67	40	18.33	41.67	66.67	26.67	0	yes	yes	no	no	no	no
1441	0a07409e210f88385df10ae921bae7a8	EDL933_0115_044	60	254bef64709a91d7315f105ac3ff0363c012a7d6	5	3.33	8.33	3.33	1.67	5	5	3.33	3.33	5	18.33	1.67	1.67	3.33	5	8.33	3.33	1.67	5	8.33	no	secreted	0	0	0	0	0	63.33	6.67	30	20	53.33	26.67	66.67	1.67	31.67	78.33	18.33	0	yes	yes	no	no	no	no
16148	736292e22daf0593e6a31caa5e76574a	EDL933_0115_045	60	d75381ba6526519d70a5c4c7a49f0d0ac264e9cb	5	3.33	8.33	3.33	1.67	5	5	3.33	3.33	5	18.33	1.67	1.67	3.33	5	8.33	3.33	1.67	5	8.33	no	secreted	0	0	0	0	0	46.67	8.33	45	21.67	50	28.33	35	26.67	38.33	65	21.67	0	yes	no	no	no	no	no
472	035f2ed90d793f08d77413627a24dd6d	EDL933_0115_046	60	555eeccec8a2ca360731a052258c74870fbc6c19	5	3.33	8.33	3.33	1.67	5	5	3.33	3.33	5	18.33	1.67	1.67	3.33	5	8.33	3.33	1.67	5	8.33	no	secreted	0	0	0	0	0	38.33	25	36.67	23.33	45	31.67	41.67	20	38.33	48.33	26.67	0	yes	yes	no	no	no	no
13789	627fbc9ce954941447b4b792c97a5e16	EDL933_0115_047	60	b8d4e78758e8ddc9b55124f9b064238f42143e3a	5	3.33	8.33	3.33	1.67	5	5	3.33	3.33	5	18.33	1.67	1.67	3.33	5	8.33	3.33	1.67	5	8.33	no	secreted	0	0	0	0	0	53.33	16.67	30	28.33	46.67	25	38.33	21.67	40	48.33	15	1.67	yes	yes	no	no	no	no
14931	6aa43b893038a0567b32d21f9b604a56	EDL933_0115_048	60	a8788d54ddf9ac602a8e0e4441d61243b6860eec	5	3.33	8.33	3.33	1.67	5	5	3.33	3.33	5	18.33	1.67	1.67	3.33	5	8.33	3.33	1.67	5	8.33	no	secreted	0	0	0	0	0	51.67	5	43.33	28.33	43.33	28.33	56.67	10	33.33	56.67	23.33	1.67	yes	yes	no	no	no	no
1443	0a1540a6746417855c73d248e056d765	EDL933_0115_049	60	317dbdefe1701f800c9c42d9f0c979552bd4682f	5	3.33	8.33	3.33	1.67	5	5	3.33	3.33	5	18.33	1.67	1.67	3.33	5	8.33	3.33	1.67	5	8.33	no	secreted	0	0	0	0	0	11.67	50	38.33	36.67	46.67	16.67	23.33	28.33	48.33	41.67	25	0	yes	yes	no	no	no	no
25306	b4b81379e015af2591c45c0ee5780b87	EDL933_0115_050	60	35cd34580f79abb2885967c30a23bff0c43013b8	5	3.33	8.33	3.33	1.67	5	5	3.33	3.33	5	18.33	1.67	1.67	3.33	5	8.33	3.33	1.67	5	8.33	no	secreted	0	0	0	0	0	78.33	0	21.67	26.67	50	23.33	58.33	16.67	25	68.33	23.33	1.67	yes	yes	no	no	no	no
30741	db6e3095c2cfd8176484820ba7c3fb49	EDL933_0115_051	60	2e9a16f0ed7c72acd85e69d487a79f9b8642ef55	5	3.33	8.33	3.33	1.67	5	5	3.33	3.33	5	18.33	1.67	1.67	3.33	5	8.33	3.33	1.67	5	8.33	no	secreted	0	0	0	0	0	11.67	51.67	36.67	25	50	25	11.67	48.33	40	56.67	21.67	0	yes	yes	no	no	no	no
26979	c07cd83c9f150989a41a7e7044230aa8	EDL933_0115_052	60	a0d76f1d17af6c79256bc951213f34a4327d979a	5	3.33	8.33	3.33	1.67	5	5	3.33	3.33	5	18.33	1.67	1.67	3.33	5	8.33	3.33	1.67	5	8.33	no	secreted	0	0	0	0	0	58.33	5	36.67	26.67	48.33	25	40	18.33	41.67	66.67	26.67	0	yes	yes	no	no	no	no
16077	72d8cc35645bb0e61675e0ef68e3a993	EDL933_0115_053	60	ecb0995d0993df74b46e4370c866cecdc357770a	5	3.33	8.33	3.33	1.67	5	5	3.33	3.33	5	18.33	1.67	1.67	3.33	5	8.33	3.33	1.67	5	8.33	no	secreted	0	0	0	0	0	25	20	55	25	50	25	38.33	13.33	48.33	75	28.33	0	yes	yes	no	no	no	no
14817	69c826df9b5c61d4c3954d9d2fce9c79	EDL933_0115_054	60	9c6d3abe479f6a3ad6953a18933f779c9b3eabbb	5	3.33	8.33	3.33	1.67	5	5	3.33	3.33	5	18.33	1.67	1.67	3.33	5	8.33	3.33	1.67	5	8.33	no	secreted	0	0	0	0	0	61.67	8.33	30	30	51.67	18.33	58.33	6.67	35	50	23.33	0	yes	yes	no	no	no	no
2452	111469b27db738bd3ffd76878b13e3c0	EDL933_0115_055	60	926501b43854e439a3370555d79ad8c8f52eef68	5	3.33	8.33	3.33	1.67	5	5	3.33	3.33	5	18.33	1.67	1.67	3.33	5	8.33	3.33	1.67	5	8.33	no	secreted	0	0	0	0	0	43.33	21.67	35	35	40	25	43.33	21.67	35	45	21.67	0	yes	yes	no	no	no	no
29497	d2b90faf537640b54e0e58729c1e07af	EDL933_0115_056	60	eb6dba3eaa106e9e162293469435949d761f1baf	5	3.33	8.33	3.33	1.67	5	5	3.33	3.33	5	18.33	1.67	1.67	3.33	5	8.33	3.33	1.67	5	8.33	no	secreted	0	0	0	0	0	36.67	13.33	50	20	56.67	23.33	41.67	5	53.33	76.67	26.67	0	yes	yes	no	no	no	no
13943	6399d6f7f84ee1386b5fdf16e2af08d8	EDL933_0115_057	60	ce89cf18f0fe06748c145ef5883b4e75ac154abb	5	3.33	8.33	3.33	1.67	5	5	3.33	3.33	5	18.33	1.67	1.67	3.33	5	8.33	3.33	1.67	5	8.33	no	secreted	0	0	0	0	0	31.67	13.33	55	18.33	53.33	28.33	46.67	8.33	45	73.33	23.33	0	yes	yes	no	no	no	no
12787	5b503b403673fc3332e6e133b9d1c9ad	EDL933_0115_058	60	35f37618895dd8db4258343a1c7a0fc233e47539	5	3.33	8.33	3.33	1.67	5	5	3.33	3.33	5	18.33	1.67	1.67	3.33	5	8.33	3.33	1.67	5	8.33	no	inner membrane	0	0	0	0	0	35	20	45	28.33	43.33	28.33	33.33	25	41.67	61.67	18.33	1.67	yes	no	no	no	no	no
10292	498323f2e7c8f8b062e3f2f1cb4af7f2	EDL933_0115_059	60	ab8c298ca182e02fa4b431252264e17cafe61215	5	3.33	8.33	3.33	1.67	5	5	3.33	3.33	5	18.33	1.67	1.67	3.33	5	8.33	3.33	1.67	5	8.33	no	secreted	0	0	0	0	0	23.33	31.67	45	15	56.67	28.33	40	20	40	56.67	25	0	yes	yes	no	no	no	no
15302	6d5df0c1337bb977bf64995f18419683	EDL933_0115_060	60	c4a620add91e8d5ecb4f279fd18711640307f1b4	5	3.33	8.33	3.33	1.67	5	5	3.33	3.33	5	18.33	1.67	1.67	3.33	5	8.33	3.33	1.67	5	8.33	no	secreted	0	0	0	0	0	43.33	10	46.67	21.67	45	33.33	28.33	31.67	40	70	13.33	0	yes	yes	no	no	no	no
31010	dd473bb0a981959b04615b6ee6b9bde2	EDL933_0115_061	60	0a779d6fbb9d83bca8f0a8f5c0e6f989fc0a0db6	5	3.33	8.33	3.33	1.67	5	5	3.33	3.33	5	18.33	1.67	1.67	3.33	5	8.33	3.33	1.67	5	8.33	no	secreted	0	0	0	0	0	16.67	33.33	50	25	55	20	20	25	55	66.67	20	1.67	yes	yes	no	no	no	no
4175	1d67425907e9c95865ce472aa5fda9be	EDL933_0115_062	60	af43965fb0809b1940e02eff9de689b83d68d662	5	3.33	8.33	3.33	1.67	5	5	3.33	3.33	5	18.33	1.67	1.67	3.33	5	8.33	3.33	1.67	5	8.33	no	secreted	0	0	0	0	0	51.67	18.33	30	23.33	46.67	30	41.67	31.67	26.67	55	20	0	yes	yes	no	no	no	no
5241	2552eebf380cecc468da5857a7837c0c	EDL933_0115_063	60	2f8581155ed97e27dbcc92948d900c4c8a3594fd	5	3.33	8.33	3.33	1.67	5	5	3.33	3.33	5	18.33	1.67	1.67	3.33	5	8.33	3.33	1.67	5	8.33	no	secreted	0	0	0	0	0	60	6.67	33.33	30	46.67	23.33	40	25	35	48.33	20	0	yes	yes	no	no	no	no
1041	074bc738d73c3a7e5f403f60f6093481	EDL933_0115_064	60	e8e312a2a6d503dfb7b5721d3b31e9369a53051f	5	3.33	8.33	3.33	1.67	5	5	3.33	3.33	5	18.33	1.67	1.67	3.33	5	8.33	3.33	1.67	5	8.33	no	secreted	0	0	0	0	0	38.33	16.67	45	25	55	20	43.33	10	46.67	65	20	0	yes	no	no	no	no	no
23314	a63b0c15522e53017e067dc6cfc753bd	EDL933_0115_065	60	2d1a9c805524836c1592047baa5e0100299a7e5d	5	3.33	8.33	3.33	1.67	5	5	3.33	3.33	5	18.33	1.67	1.67	3.33	5	8.33	3.33	1.67	5	8.33	no	inner membrane	0	0	0	0	0	25	33.33	41.67	28.33	46.67	25	21.67	38.33	40	60	21.67	5	yes	yes	no	no	no	no
15134	6c23f84c50ef025801dd14bc5d974186	EDL933_0115_066	60	f99cdf1ce6b271d89a23dda73904a2223a358d28	5	3.33	8.33	3.33	1.67	5	5	3.33	3.33	5	18.33	1.67	1.67	3.33	5	8.33	3.33	1.67	5	8.33	no	secreted	0	0	0	0	0	26.67	26.67	46.67	23.33	46.67	30	21.67	31.67	46.67	58.33	16.67	0	yes	no	no	no	no	no
5111	2458025dbd0270a89aacab76de952ee7	EDL933_0115_067	60	957297b316a72437369783dfed93bf1cc266aac3	5	3.33	8.33	3.33	1.67	5	5	3.33	3.33	5	18.33	1.67	1.67	3.33	5	8.33	3.33	1.67	5	8.33	no	secreted	0	0	0	0	0	33.33	25	41.67	26.67	48.33	25	28.33	18.33	53.33	60	18.33	0	yes	yes	no	no	no	no
257	01d13421afd2d5b726a23d4d432cd11b	EDL933_0115_068	60	bb84947e69e50c1f1e73861cb6275f534c05c411	5	3.33	8.33	3.33	1.67	5	5	3.33	3.33	5	18.33	1.67	1.67	3.33	5	8.33	3.33	1.67	5	8.33	no	secreted	0	0	0	0	0	53.33	8.33	38.33	23.33	48.33	28.33	53.33	10	36.67	58.33	21.67	0	yes	yes	no	no	no	no
14023	643a1ba2cf7f0dffe756360e7afb00ee	EDL933_0115_069	60	104e19db07745d4fdb9c7d4508621f2960c0acb2	5	3.33	8.33	3.33	1.67	5	5	3.33	3.33	5	18.33	1.67	1.67	3.33	5	8.33	3.33	1.67	5	8.33	no	secreted	0	0	0	0	0	41.67	13.33	45	23.33	50	26.67	48.33	8.33	43.33	58.33	18.33	0	yes	yes	no	no	no	no
27004	c0aaeb2b0e166f1155549da1e4fe0cc4	EDL933_0115_070	60	fc69be562c282d9bfd71c7c5d714efe3b16be3d3	5	3.33	8.33	3.33	1.67	5	5	3.33	3.33	5	18.33	1.67	1.67	3.33	5	8.33	3.33	1.67	5	8.33	no	secreted	0	0	0	0	0	25	18.33	56.67	16.67	55	28.33	16.67	38.33	45	70	21.67	0	yes	yes	no	no	no	no
17897	7fa20b4771e36fffc421cccb2464e750	EDL933_0115_071	60	5d917504c694f7d33751573ad5b9d5c1da7d2700	5	3.33	8.33	3.33	1.67	5	5	3.33	3.33	5	18.33	1.67	1.67	3.33	5	8.33	3.33	1.67	5	8.33	yes	secreted	0	0	0	0	0	26.67	31.67	41.67	28.33	51.67	20	30	28.33	41.67	33.33	26.67	0	yes	yes	no	no	no	no
23087	a4bc62d3f77c301e01258dba67aac137	EDL933_0115_072	60	581c16e52ff872c9ce2d46bf6dd12898b695f2e4	5	3.33	8.33	3.33	1.67	5	5	3.33	3.33	5	18.33	1.67	1.67	3.33	5	8.33	3.33	1.67	5	8.33	no	inner membrane	0	0	0	0	0	53.33	5	41.67	25	50	25	43.33	8.33	48.33	58.33	25	0	yes	yes	no	no	no	no
922	067ad057508c2af4f8ff77f6ebdbbd9c	EDL933_0115_073	60	5ef749960743683ec65b3967370bffb00eba9d5c	5	3.33	8.33	3.33	1.67	5	5	3.33	3.33	5	18.33	1.67	1.67	3.33	5	8.33	3.33	1.67	5	8.33	no	secreted	0	0	0	0	0	40	16.67	43.33	18.33	55	26.67	11.67	41.67	46.67	50	20	0	yes	yes	no	no	no	no
10649	4c515c4f1f3535ed0cc9aab3e5a651ba	EDL933_0115_074	60	8bf2b1cb5633f4eff504cf7f56099f9278d69523	5	3.33	8.33	3.33	1.67	5	5	3.33	3.33	5	18.33	1.67	1.67	3.33	5	8.33	3.33	1.67	5	8.33	no	secreted	0	0	1	0	0	16.67	31.67	51.67	26.67	41.67	31.67	40	25	35	51.67	23.33	0	yes	yes	no	no	no	no
5206	25007b0573efbd53339fde1a971424bd	EDL933_0115_075	60	4a91f52beaf6adc806589d0d9a5d5b387861ba31	5	3.33	8.33	3.33	1.67	5	5	3.33	3.33	5	18.33	1.67	1.67	3.33	5	8.33	3.33	1.67	5	8.33	no	inner membrane	0	0	0	0	0	66.67	0	33.33	36.67	43.33	20	58.33	3.33	38.33	50	30	13.33	yes	yes	yes	no	no	no
22968	a414d265c43cf6138efac0c60fd0a8df	EDL933_0115_076	60	5c805bd7c59158aaea736e51aca781aacc0b27df	5	3.33	8.33	3.33	1.67	5	5	3.33	3.33	5	18.33	1.67	1.67	3.33	5	8.33	3.33	1.67	5	8.33	no	secreted	0	0	0	0	0	33.33	23.33	43.33	28.33	46.67	25	38.33	28.33	33.33	53.33	18.33	0	yes	no	no	no	no	no
33621	ef7d1e603b47f70ea9276d51cbe66a91	EDL933_0115_077	60	f86e00d0ac478f9b568c76c28f95aade3c48509c	5	3.33	8.33	3.33	1.67	5	5	3.33	3.33	5	18.33	1.67	1.67	3.33	5	8.33	3.33	1.67	5	8.33	no	secreted	0	0	0	0	0	31.67	20	48.33	28.33	46.67	25	46.67	8.33	45	48.33	31.67	0	yes	yes	no	no	no	no
16782	77e1afc52c8693d7df46feeb4da89951	EDL933_0115_078	60	98b66bf5d050fd0ea34b02183fdd7a9d89f08f43	5	3.33	8.33	3.33	1.67	5	5	3.33	3.33	5	18.33	1.67	1.67	3.33	5	8.33	3.33	1.67	5	8.33	no	secreted	0	0	0	0	0	46.67	0	53.33	23.33	50	26.67	60	1.67	38.33	70	23.33	0	yes	yes	no	no	no	no
20850	9499f3924f41fbd63270cd3e1eff339d	EDL933_0115_079	60	480988f61ac01c2eede51745761d504ded4ac428	5	3.33	8.33	3.33	1.67	5	5	3.33	3.33	5	18.33	1.67	1.67	3.33	5	8.33	3.33	1.67	5	8.33	no	secreted	0	0	0	0	0	33.33	21.67	45	25	51.67	23.33	43.33	30	26.67	51.67	21.67	0	yes	no	no	no	no	no
15376	6de08503fcdca57196874ce296b9d813	EDL933_0115_080	60	f1f30df2f93d64b8f36aa41bf6c1a3da6eb53a00	5	3.33	8.33	3.33	1.67	5	5	3.33	3.33	5	18.33	1.67	1.67	3.33	5	8.33	3.33	1.67	5	8.33	no	secreted	0	0	0	0	0	31.67	25	43.33	28.33	51.67	20	23.33	40	36.67	53.33	23.33	0	yes	yes	no	no	no	no
12785	5b49f9c90f4386cf3488aaf8ffbd8dc0	EDL933_0115_081	60	1e27fe41f4e2e2803504ad66628f63254821f704	5	3.33	8.33	3.33	1.67	5	5	3.33	3.33	5	18.33	1.67	1.67	3.33	5	8.33	3.33	1.67	5	8.33	no	secreted	0	0	0	0	0	56.67	15	28.33	28.33	48.33	23.33	60	10	30	50	16.67	0	yes	yes	no	no	no	no
26308	bbc035970e68d4174518db1188fa36e6	EDL933_0115_082	60	620139f90088e4a8dfbcfd985a3099ff0c40a9f5	5	3.33	8.33	3.33	1.67	5	5	3.33	3.33	5	18.33	1.67	1.67	3.33	5	8.33	3.33	1.67	5	8.33	no	secreted	0	0	1	0	0	33.33	15	51.67	30	45	25	33.33	28.33	38.33	46.67	23.33	0	yes	yes	no	no	no	no
31847	e2efe38938c9de944f86e50b24988c5f	EDL933_0115_083	60	951aa89dbea3f47252b5a44e5b2755b7d99c0bda	5	3.33	8.33	3.33	1.67	5	5	3.33	3.33	5	18.33	1.67	1.67	3.33	5	8.33	3.33	1.67	5	8.33	no	secreted	0	0	0	0	0	43.33	6.67	50	25	45	30	26.67	23.33	50	50	23.33	0	yes	yes	no	no	no	no
26401	bc71d334cd1e90feb372f1275610e108	EDL933_0115_084	60	72f95d7ae18a9f2fe3c4b3edc824fa3648f8a791	5	3.33	8.33	3.33	1.67	5	5	3.33	3.33	5	18.33	1.67	1.67	3.33	5	8.33	3.33	1.67	5	8.33	no	secreted	0	0	0	0	0	46.67	13.33	40	25	46.67	28.33	23.33	26.67	50	65	26.67	0	yes	yes	no	no	no	no
5207	25014f32ac063fe307b50282764f61f9	EDL933_0115_085	60	a16a51255dfabe0236419eaed12299a743470e47	5	3.33	8.33	3.33	1.67	5	5	3.33	3.33	5	18.33	1.67	1.67	3.33	5	8.33	3.33	1.67	5	8.33	no	secreted	0	0	0	0	0	41.67	0	58.33	23.33	55	21.67	51.67	5	43.33	86.67	25	1.67	yes	yes	no	yes	no	no
12687	5aa4b5b86031d0c7dde40cd064bfff42	EDL933_0115_086	60	4720569c2221cc36a2f4cf1f4a8a1b44eeea5a38	5	3.33	8.33	3.33	1.67	5	5	3.33	3.33	5	18.33	1.67	1.67	3.33	5	8.33	3.33	1.67	5	8.33	no	secreted	0	0	0	0	0	46.67	13.33	40	20	51.67	28.33	45	15	40	68.33	13.33	0	yes	no	no	no	no	no
30959	dcef22423f002c369cfade2e8a36d73d	EDL933_0115_087	60	60a1089d6dbd3572c0cb257979976a76fd794c33	5	3.33	8.33	3.33	1.67	5	5	3.33	3.33	5	18.33	1.67	1.67	3.33	5	8.33	3.33	1.67	5	8.33	no	secreted	0	0	0	0	0	35	23.33	41.67	20	53.33	26.67	43.33	18.33	38.33	53.33	15	0	yes	yes	no	no	no	no
31568	e1191695e02fc32009e0b1b0263cce50	EDL933_0115_088	60	e4df4bc6f631a98dee76ace38901c7e018c6f220	5	3.33	8.33	3.33	1.67	5	5	3.33	3.33	5	18.33	1.67	1.67	3.33	5	8.33	3.33	1.67	5	8.33	no	secreted	0	0	0	0	0	55	3.33	41.67	18.33	51.67	30	40	20	40	70	16.67	0	yes	no	no	no	no	no
24525	ae95ddb614e671af8a957aba960ecf08	EDL933_0115_089	60	c7fa77e55314f447a32747a1c399d7eb85308a0c	5	3.33	8.33	3.33	1.67	5	5	3.33	3.33	5	18.33	1.67	1.67	3.33	5	8.33	3.33	1.67	5	8.33	no	secreted	0	0	0	0	0	46.67	25	28.33	23.33	48.33	28.33	58.33	6.67	35	63.33	13.33	0	yes	no	no	no	no	no
35314	fbcc54c53b8b6f16919534c5591b5c6b	EDL933_0115_090	60	276e6b9535c8528886d667bbcff43db55608f9e2	5	3.33	8.33	3.33	1.67	5	5	3.33	3.33	5	18.33	1.67	1.67	3.33	5	8.33	3.33	1.67	5	8.33	no	secreted	0	0	0	0	0	35	20	45	28.33	46.67	25	30	26.67	43.33	50	25	0	yes	yes	no	no	no	no
7114	32bd9d114c2b748bdfa8cdb42472d731	EDL933_0115_091	60	132c535392c81633a0b959912e1924b6f6f8558d	5	3.33	8.33	3.33	1.67	5	5	3.33	3.33	5	18.33	1.67	1.67	3.33	5	8.33	3.33	1.67	5	8.33	no	secreted	0	0	0	0	0	46.67	21.67	31.67	23.33	50	26.67	33.33	26.67	40	55	21.67	0	yes	yes	no	no	no	no
21522	995c11bf7031a6ffb989d2ffff5bb82a	EDL933_0115_092	60	4f570700fc1015a75f554018f737f7948b23d752	5	3.33	8.33	3.33	1.67	5	5	3.33	3.33	5	18.33	1.67	1.67	3.33	5	8.33	3.33	1.67	5	8.33	no	secreted	0	0	1	0	0	55	10	35	20	46.67	33.33	50	18.33	31.67	85	15	0	yes	no	no	no	no	no
34139	f348a175ddf5eddf6e1562fecd092162	EDL933_0115_093	60	1a7ca227a936c6c1aa2a69025c0f6a84cd8fc70d	5	3.33	8.33	3.33	1.67	5	5	3.33	3.33	5	18.33	1.67	1.67	3.33	5	8.33	3.33	1.67	5	8.33	no	inner membrane	0	0	0	0	0	38.33	23.33	38.33	33.33	45	21.67	41.67	13.33	45	36.67	20	0	yes	yes	no	no	no	no
12808	5b7c4d2f6b56565649184f4ac77bce49	EDL933_0115_094	60	7dfcc3ecb09ffc767a0f7d3ec84fba8dec41c664	5	3.33	8.33	3.33	1.67	5	5	3.33	3.33	5	18.33	1.67	1.67	3.33	5	8.33	3.33	1.67	5	8.33	no	secreted	0	0	0	0	0	56.67	0	43.33	26.67	48.33	25	53.33	11.67	35	66.67	16.67	0	yes	no	no	no	no	no
14798	69a2aabedd5944714e5b7c42d18f8c8a	EDL933_0115_095	60	153551276f98ca3c366cddd33b91b756d42b9dc3	5	3.33	8.33	3.33	1.67	5	5	3.33	3.33	5	18.33	1.67	1.67	3.33	5	8.33	3.33	1.67	5	8.33	no	secreted	0	0	0	0	0	40	23.33	36.67	20	51.67	28.33	30	25	45	68.33	21.67	0	yes	no	no	no	no	no
9201	418e78143bb3e5d2b342874d08b63ab5	EDL933_0115_096	60	f57d47eacbb15aaa2a88cb33ec994c86a9d01800	5	3.33	8.33	3.33	1.67	5	5	3.33	3.33	5	18.33	1.67	1.67	3.33	5	8.33	3.33	1.67	5	8.33	no	secreted	1	0	0	0	0	48.33	13.33	38.33	28.33	48.33	23.33	51.67	6.67	41.67	50	18.33	0	yes	yes	no	no	no	no
16087	72edbcbb467fff345ef129faae291d40	EDL933_0115_097	60	ecd87d212407a38a55fb4c78bf0ddd2cfbed4b54	5	3.33	8.33	3.33	1.67	5	5	3.33	3.33	5	18.33	1.67	1.67	3.33	5	8.33	3.33	1.67	5	8.33	no	secreted	0	0	0	0	0	41.67	20	38.33	18.33	55	26.67	46.67	13.33	40	76.67	18.33	0	yes	yes	no	no	no	no
32757	e93a654d421fe29431572f2d0ad69651	EDL933_0115_098	60	fa6c54620b970714fb3c96b988433235ec2dcdb8	5	3.33	8.33	3.33	1.67	5	5	3.33	3.33	5	18.33	1.67	1.67	3.33	5	8.33	3.33	1.67	5	8.33	no	secreted	0	0	0	0	0	41.67	11.67	46.67	26.67	50	23.33	53.33	13.33	33.33	56.67	30	0	yes	yes	no	no	no	no
33015	eb14dcc710acd94eea904c3449e76ac1	EDL933_0115_099	60	8e6ba0c873fc3c179b441609e24f632ef713e5cf	5	3.33	8.33	3.33	1.67	5	5	3.33	3.33	5	18.33	1.67	1.67	3.33	5	8.33	3.33	1.67	5	8.33	no	secreted	0	0	0	0	0	23.33	31.67	45	33.33	43.33	23.33	30	28.33	41.67	30	21.67	1.67	yes	yes	no	no	no	no
32699	e8c577a1a82c9ee18ead1465f01aac4a	EDL933_0115_100	60	2a45acf0c9a5ca808f0a7df7fba1c9cad8702b7c	5	3.33	8.33	3.33	1.67	5	5	3.33	3.33	5	18.33	1.67	1.67	3.33	5	8.33	3.33	1.67	5	8.33	no	secreted	0	0	0	0	0	41.67	3.33	55	13.33	55	31.67	55	11.67	33.33	81.67	20	0	yes	yes	no	yes	no	no
220	c9407a0fb6b3a684e5ae41a6a53aff99	EDL933_0126	45	2f9c77d548aee1aa4586b1647af062b80ec2ea80	11.11	4.44	6.67	4.44	6.67	0	4.44	8.89	4.44	2.22	11.11	2.22	4.44	0	0	13.33	2.22	0	0	13.33	yes	secreted	0	0	1	0	0	35.56	20	44.44	31.11	42.22	26.67	46.67	8.89	44.44	80	26.67	0	yes	yes	no	no	no	no
25795	b83cde538962a2da19b4b6055593d620	EDL933_0126_001	45	70068879c25d9f2f7d6a881ce0e319ce65bc2e13	11.11	4.44	6.67	4.44	6.67	0	4.44	8.89	4.44	2.22	11.11	2.22	4.44	0	0	13.33	2.22	0	0	13.33	no	secreted	0	1	1	0	0	11.11	42.22	46.67	28.89	53.33	17.78	48.89	15.56	35.56	77.78	22.22	2.22	yes	yes	no	no	no	no
33817	f0d6eb539f928cf5e7ef826e8db11990	EDL933_0126_002	45	750534f760eea8c2423eba5491f46838c8d7b632	11.11	4.44	6.67	4.44	6.67	0	4.44	8.89	4.44	2.22	11.11	2.22	4.44	0	0	13.33	2.22	0	0	13.33	no	secreted	0	1	0	1	0	20	28.89	51.11	20	57.78	22.22	75.56	4.44	20	93.33	22.22	0	yes	yes	no	no	no	no
25901	b8f49d1ff2e5d08950f74e4692e1edd6	EDL933_0126_003	45	82e2e9eb4cd926b399660278922fc16f02590c96	11.11	4.44	6.67	4.44	6.67	0	4.44	8.89	4.44	2.22	11.11	2.22	4.44	0	0	13.33	2.22	0	0	13.33	no	secreted	0	0	0	0	0	26.67	37.78	35.56	24.44	51.11	24.44	55.56	13.33	31.11	88.89	22.22	4.44	yes	yes	no	no	no	no
9152	4129474b612d75ba468bd8387c80d985	EDL933_0126_004	45	43540c2b7d9d0deb60e641554268a44981505d0b	11.11	4.44	6.67	4.44	6.67	0	4.44	8.89	4.44	2.22	11.11	2.22	4.44	0	0	13.33	2.22	0	0	13.33	no	secreted	0	1	0	0	0	42.22	26.67	31.11	24.44	48.89	26.67	75.56	0	24.44	91.11	15.56	0	yes	yes	no	no	no	no
4571	206d6d305245e49eeaf6c2a6e0ad7549	EDL933_0126_005	45	6995bfd230b0d70477235ee85510f19dbf870ead	11.11	4.44	6.67	4.44	6.67	0	4.44	8.89	4.44	2.22	11.11	2.22	4.44	0	0	13.33	2.22	0	0	13.33	no	secreted	0	0	0	0	0	48.89	4.44	46.67	17.78	57.78	24.44	53.33	20	26.67	97.78	20	0	yes	yes	no	no	no	no
7081	327e36b498f56836934cab5187c28c3c	EDL933_0126_006	45	387da79655f9c6e8aa278d8001f11b835dea4dd2	11.11	4.44	6.67	4.44	6.67	0	4.44	8.89	4.44	2.22	11.11	2.22	4.44	0	0	13.33	2.22	0	0	13.33	no	secreted	0	1	1	2	0	44.44	17.78	37.78	33.33	46.67	20	91.11	0	8.89	75.56	17.78	0	yes	yes	no	no	no	no
18675	8551b9e903fad49b86cc6eb152879440	EDL933_0126_007	45	48f83b83ac0dafd5358c335193bd73605bf598e9	11.11	4.44	6.67	4.44	6.67	0	4.44	8.89	4.44	2.22	11.11	2.22	4.44	0	0	13.33	2.22	0	0	13.33	no	secreted	0	0	0	0	0	28.89	28.89	42.22	22.22	57.78	20	40	20	40	93.33	15.56	0	yes	no	no	no	no	no
28450	cb5cd9f7bd22058ef7faea0809833b35	EDL933_0126_008	45	a0ef3b521a116875c4e41f64f9294221b133ec41	11.11	4.44	6.67	4.44	6.67	0	4.44	8.89	4.44	2.22	11.11	2.22	4.44	0	0	13.33	2.22	0	0	13.33	no	secreted	0	0	0	0	0	31.11	33.33	35.56	20	48.89	31.11	42.22	17.78	40	100	15.56	0	no	no	no	yes	no	no
34476	f5c41967903413ac7dc715d6f644a91b	EDL933_0126_009	45	34f16298babba8e5f677450feea8d77a2bab1056	11.11	4.44	6.67	4.44	6.67	0	4.44	8.89	4.44	2.22	11.11	2.22	4.44	0	0	13.33	2.22	0	0	13.33	no	secreted	0	1	0	0	0	33.33	0	66.67	13.33	62.22	24.44	66.67	6.67	26.67	100	17.78	0	yes	no	no	yes	no	no
5598	2808c6b3ced308eb95357ea9ab2a9319	EDL933_0126_010	45	c7f8a12ccde5027914e7dfc3b91dbb673421cc64	11.11	4.44	6.67	4.44	6.67	0	4.44	8.89	4.44	2.22	11.11	2.22	4.44	0	0	13.33	2.22	0	0	13.33	no	secreted	0	1	1	0	0	35.56	22.22	42.22	24.44	55.56	20	55.56	15.56	28.89	97.78	24.44	0	yes	yes	no	yes	no	no
6741	3003c23440221dceb6e7c96dbf17ca0f	EDL933_0126_011	45	edd1baaa3041b85706d1f1ebac18d8b0d35b37f2	11.11	4.44	6.67	4.44	6.67	0	4.44	8.89	4.44	2.22	11.11	2.22	4.44	0	0	13.33	2.22	0	0	13.33	no	secreted	0	0	0	0	0	28.89	37.78	33.33	17.78	53.33	28.89	48.89	11.11	40	95.56	17.78	0	yes	yes	no	no	no	no
835	05f7c302718774dae907ec252e8cb923	EDL933_0126_012	45	3d5d937849e5026e142d5553a5cf31914b1f1b9c	11.11	4.44	6.67	4.44	6.67	0	4.44	8.89	4.44	2.22	11.11	2.22	4.44	0	0	13.33	2.22	0	0	13.33	no	secreted	0	1	1	0	0	31.11	28.89	40	24.44	51.11	24.44	71.11	0	28.89	97.78	26.67	0	yes	yes	no	yes	no	no
34479	f5d32d125493f50ac012d1d2d83e84e5	EDL933_0126_013	45	cfc46d88b03c036fd171f84929ed823af60b2781	11.11	4.44	6.67	4.44	6.67	0	4.44	8.89	4.44	2.22	11.11	2.22	4.44	0	0	13.33	2.22	0	0	13.33	no	secreted	0	1	0	0	0	28.89	28.89	42.22	20	57.78	22.22	55.56	17.78	26.67	91.11	17.78	0	yes	yes	no	no	no	no
20890	94e3fb801358fc8251c0ce40b7125034	EDL933_0126_014	45	f7ce4113042e194c754b3ed3b201222c7a8ce9c5	11.11	4.44	6.67	4.44	6.67	0	4.44	8.89	4.44	2.22	11.11	2.22	4.44	0	0	13.33	2.22	0	0	13.33	no	secreted	0	1	0	0	0	55.56	15.56	28.89	31.11	51.11	17.78	82.22	0	17.78	71.11	17.78	0	yes	no	no	no	no	no
17787	7ecf7b8a7fcca7d66e8f428d6856247c	EDL933_0126_015	45	cc43779ba91e0159aa9e32d675f2a2982fabc2d0	11.11	4.44	6.67	4.44	6.67	0	4.44	8.89	4.44	2.22	11.11	2.22	4.44	0	0	13.33	2.22	0	0	13.33	no	secreted	0	0	0	0	0	11.11	46.67	42.22	37.78	42.22	20	11.11	44.44	44.44	55.56	20	4.44	yes	no	no	no	no	no
7850	37eb81c4823465aa4a79f06b2862bdb7	EDL933_0126_016	45	07ec537db7c38562f995793989fd8f25f19ef2f2	11.11	4.44	6.67	4.44	6.67	0	4.44	8.89	4.44	2.22	11.11	2.22	4.44	0	0	13.33	2.22	0	0	13.33	no	secreted	0	1	0	0	0	13.33	40	46.67	24.44	53.33	22.22	60	8.89	31.11	100	13.33	0	no	yes	no	yes	no	no
6955	31909308f79312366dbbcf79ec39d4b2	EDL933_0126_017	45	0ca3abe161007ae59e630346a50ba1f50429d3cc	11.11	4.44	6.67	4.44	6.67	0	4.44	8.89	4.44	2.22	11.11	2.22	4.44	0	0	13.33	2.22	0	0	13.33	no	secreted	0	1	0	0	0	24.44	31.11	44.44	26.67	53.33	20	55.56	11.11	33.33	73.33	33.33	0	yes	yes	no	no	no	no
5388	2672124df09e0cd298312d58b5c412ae	EDL933_0126_018	45	9f6b6e4fbcbd891f032903c59586d58bcbb180d9	11.11	4.44	6.67	4.44	6.67	0	4.44	8.89	4.44	2.22	11.11	2.22	4.44	0	0	13.33	2.22	0	0	13.33	no	secreted	0	1	0	0	0	51.11	13.33	35.56	22.22	46.67	31.11	73.33	11.11	15.56	84.44	20	0	yes	yes	no	no	no	no
4582	207a5be2e4c659ea74fe2bd33ebbb52d	EDL933_0126_019	45	3d1ecc526e6ec2fd68be659e1f7714640e3ddd42	11.11	4.44	6.67	4.44	6.67	0	4.44	8.89	4.44	2.22	11.11	2.22	4.44	0	0	13.33	2.22	0	0	13.33	no	secreted	0	1	0	0	0	6.67	51.11	42.22	28.89	53.33	17.78	35.56	35.56	28.89	91.11	22.22	0	yes	yes	no	no	no	no
15023	6b4b6f36adcbeaa33fe61cab8371fda5	EDL933_0126_020	45	524dfadf3fed88a1fe52a02584031960ce39f296	11.11	4.44	6.67	4.44	6.67	0	4.44	8.89	4.44	2.22	11.11	2.22	4.44	0	0	13.33	2.22	0	0	13.33	no	secreted	0	0	0	0	0	33.33	33.33	33.33	37.78	48.89	13.33	68.89	0	31.11	62.22	17.78	0	yes	yes	no	no	no	no
13437	5fc1f7a45e224005f39af52ab048e735	EDL933_0126_021	45	7a2dbb5fdb07ab192bed87deb3884313b1f649c1	11.11	4.44	6.67	4.44	6.67	0	4.44	8.89	4.44	2.22	11.11	2.22	4.44	0	0	13.33	2.22	0	0	13.33	no	secreted	0	1	2	0	0	15.56	42.22	42.22	17.78	46.67	35.56	66.67	0	33.33	73.33	26.67	0	yes	yes	no	no	no	no
3600	1930870f2b10d81c26d9ff359c1e5691	EDL933_0126_022	45	f211acfdc98b0e940bb4ad3a5f2ccf882f8a25ac	11.11	4.44	6.67	4.44	6.67	0	4.44	8.89	4.44	2.22	11.11	2.22	4.44	0	0	13.33	2.22	0	0	13.33	no	secreted	0	1	0	0	0	26.67	35.56	37.78	33.33	44.44	22.22	22.22	40	37.78	73.33	22.22	0	yes	yes	no	no	no	no
31813	e2bf94c05c2822ad1d38cb8b58b9f811	EDL933_0126_023	45	d4e648d9e172575d0523d4c3e13bb633fff2bdf2	11.11	4.44	6.67	4.44	6.67	0	4.44	8.89	4.44	2.22	11.11	2.22	4.44	0	0	13.33	2.22	0	0	13.33	no	secreted	0	1	0	0	0	37.78	33.33	28.89	24.44	44.44	31.11	75.56	2.22	22.22	97.78	24.44	0	yes	yes	no	no	no	no
6847	30b7ffe7d7eb9f5f666ed2cf32868e1f	EDL933_0126_024	45	5e5cc40f4cfac6e4ea3d2b54f784e6ca21681fc4	11.11	4.44	6.67	4.44	6.67	0	4.44	8.89	4.44	2.22	11.11	2.22	4.44	0	0	13.33	2.22	0	0	13.33	no	secreted	0	1	0	0	0	73.33	0	26.67	24.44	55.56	20	73.33	2.22	24.44	100	17.78	0	yes	yes	no	yes	no	no
15000	6b267d04cb6f58f42b9ed8b5c25c6f2b	EDL933_0126_025	45	46adfebf04cdaddac48e143eeec1885eb221b0e0	11.11	4.44	6.67	4.44	6.67	0	4.44	8.89	4.44	2.22	11.11	2.22	4.44	0	0	13.33	2.22	0	0	13.33	no	secreted	0	1	0	0	0	28.89	26.67	44.44	31.11	44.44	24.44	55.56	13.33	31.11	84.44	24.44	0	yes	yes	no	no	no	no
15778	709eb273b6e5bc981dd6851d75c17747	EDL933_0126_026	45	cf515cb84f8aa9b4f059c5e7520f3c3874d79509	11.11	4.44	6.67	4.44	6.67	0	4.44	8.89	4.44	2.22	11.11	2.22	4.44	0	0	13.33	2.22	0	0	13.33	no	secreted	0	1	0	0	0	0	46.67	53.33	37.78	44.44	17.78	44.44	13.33	42.22	71.11	17.78	0	yes	yes	no	no	no	no
5771	293fd20dba81fcf0df8878fe97a2b04b	EDL933_0126_027	45	d9e64cb60d58ade4911d750022b4a6e2a5c82c87	11.11	4.44	6.67	4.44	6.67	0	4.44	8.89	4.44	2.22	11.11	2.22	4.44	0	0	13.33	2.22	0	0	13.33	no	secreted	0	1	0	0	0	11.11	22.22	66.67	17.78	55.56	26.67	46.67	6.67	46.67	100	17.78	0	yes	no	no	yes	no	no
15014	6b3c155cbbc24f323da5aa40d27192cf	EDL933_0126_028	45	14f1e18605b736b44d7431d390835d804d56fd6e	11.11	4.44	6.67	4.44	6.67	0	4.44	8.89	4.44	2.22	11.11	2.22	4.44	0	0	13.33	2.22	0	0	13.33	no	secreted	0	1	0	0	0	28.89	17.78	53.33	28.89	51.11	20	66.67	0	33.33	84.44	24.44	4.44	yes	yes	no	no	no	no
17885	7f8db63312ee9bdd66e83f9be4e620f6	EDL933_0126_029	45	4c71e6d297b4fbe2edd19408530bb12d9d8226ad	11.11	4.44	6.67	4.44	6.67	0	4.44	8.89	4.44	2.22	11.11	2.22	4.44	0	0	13.33	2.22	0	0	13.33	no	secreted	0	1	1	0	0	46.67	15.56	37.78	33.33	44.44	22.22	44.44	17.78	37.78	73.33	20	0	yes	yes	no	no	no	no
3153	164d2a369a702317dfdab6edfed489c1	EDL933_0126_030	45	55070c5394f25d59929d4f8cdca6a71bd5a69751	11.11	4.44	6.67	4.44	6.67	0	4.44	8.89	4.44	2.22	11.11	2.22	4.44	0	0	13.33	2.22	0	0	13.33	no	secreted	0	0	0	0	0	53.33	8.89	37.78	17.78	48.89	33.33	88.89	0	11.11	95.56	20	0	yes	yes	no	no	no	no
1240	08b3fb5213a31bd8a44b3c5a8b52e31a	EDL933_0126_031	45	5ffde5118009425b8c0a39480dc79dbf8e2ab728	11.11	4.44	6.67	4.44	6.67	0	4.44	8.89	4.44	2.22	11.11	2.22	4.44	0	0	13.33	2.22	0	0	13.33	no	secreted	0	0	0	0	0	28.89	20	51.11	24.44	53.33	22.22	68.89	0	31.11	66.67	22.22	0	yes	yes	no	no	no	no
27121	c19c9de9b7d560956eca682aab0428de	EDL933_0126_032	45	ef8b8432808c144ad222b44cba8ef10e6a4a59b7	11.11	4.44	6.67	4.44	6.67	0	4.44	8.89	4.44	2.22	11.11	2.22	4.44	0	0	13.33	2.22	0	0	13.33	no	secreted	0	1	0	0	0	17.78	26.67	55.56	20	55.56	24.44	40	31.11	28.89	93.33	13.33	0	yes	no	no	no	no	no
3179	167137a8d295af598f158bd0d3bdb5c7	EDL933_0126_033	45	3ea0ff7408f0fa04a021bc407e1bf8df1b920c1d	11.11	4.44	6.67	4.44	6.67	0	4.44	8.89	4.44	2.22	11.11	2.22	4.44	0	0	13.33	2.22	0	0	13.33	no	secreted	0	1	2	0	0	26.67	31.11	42.22	26.67	51.11	22.22	15.56	42.22	42.22	100	24.44	4.44	yes	no	no	yes	no	no
21558	9999ca0d44e879c2790528db64a7e735	EDL933_0126_034	45	b37e2a967204e3fb23b65c2b36791c56db6dc191	11.11	4.44	6.67	4.44	6.67	0	4.44	8.89	4.44	2.22	11.11	2.22	4.44	0	0	13.33	2.22	0	0	13.33	no	secreted	0	1	0	0	0	31.11	24.44	44.44	17.78	53.33	28.89	53.33	4.44	42.22	95.56	20	0	yes	yes	no	no	no	no
6065	2b50f1772af9a5f9737ad8fa8fc688dd	EDL933_0126_035	45	d664299517c420fbb62fddb98a86d58d402f6492	11.11	4.44	6.67	4.44	6.67	0	4.44	8.89	4.44	2.22	11.11	2.22	4.44	0	0	13.33	2.22	0	0	13.33	no	secreted	0	1	0	0	0	48.89	15.56	35.56	22.22	55.56	22.22	84.44	0	15.56	95.56	22.22	0	yes	no	no	no	no	no
11941	552773ef73f603d97e58f3ba157aaa9e	EDL933_0126_036	45	4fe73dfe7e156eda8b8799612575d5a55f6a6ad0	11.11	4.44	6.67	4.44	6.67	0	4.44	8.89	4.44	2.22	11.11	2.22	4.44	0	0	13.33	2.22	0	0	13.33	no	secreted	0	1	0	0	0	26.67	24.44	48.89	20	55.56	24.44	73.33	2.22	24.44	93.33	15.56	0	yes	no	no	no	no	no
26103	ba5ce867f756def6f01e9c021bb416e6	EDL933_0126_037	45	bffcd994f15edb72d9b92bcbbb4dfbb0f9a97db7	11.11	4.44	6.67	4.44	6.67	0	4.44	8.89	4.44	2.22	11.11	2.22	4.44	0	0	13.33	2.22	0	0	13.33	no	secreted	0	0	0	0	0	40	17.78	42.22	31.11	46.67	22.22	57.78	8.89	33.33	80	24.44	0	yes	yes	no	no	no	no
35549	fd7d61c73a6998765c5fe5c455c2b46c	EDL933_0126_038	45	4ad111815e2fda5e056d5f5c5a790d7c011f0fea	11.11	4.44	6.67	4.44	6.67	0	4.44	8.89	4.44	2.22	11.11	2.22	4.44	0	0	13.33	2.22	0	0	13.33	no	inner membrane	1	0	0	0	0	48.89	11.11	40	40	42.22	17.78	77.78	0	22.22	60	26.67	15.56	yes	yes	yes	no	no	no
25155	b384d28e2509c1a5aa75afa224f4daa6	EDL933_0126_039	45	6d6441f6a1fd9277fbd1481e05ad31e5132da966	11.11	4.44	6.67	4.44	6.67	0	4.44	8.89	4.44	2.22	11.11	2.22	4.44	0	0	13.33	2.22	0	0	13.33	no	secreted	0	1	1	0	0	0	44.44	55.56	33.33	46.67	20	37.78	26.67	35.56	66.67	17.78	0	yes	yes	no	no	no	no
29595	d3696aff487d1a379c525ed36c0a3a8c	EDL933_0126_040	45	2ec0ddc396ad8019fadb42ab3e80df59e208b813	11.11	4.44	6.67	4.44	6.67	0	4.44	8.89	4.44	2.22	11.11	2.22	4.44	0	0	13.33	2.22	0	0	13.33	no	secreted	0	1	0	0	0	31.11	28.89	40	22.22	51.11	26.67	46.67	20	33.33	82.22	22.22	4.44	yes	yes	no	no	no	no
29002	cf32ec83e66bcd71e83001275c2f5192	EDL933_0126_041	45	c5c9570d2735212ce092551d818cad5f9070281d	11.11	4.44	6.67	4.44	6.67	0	4.44	8.89	4.44	2.22	11.11	2.22	4.44	0	0	13.33	2.22	0	0	13.33	no	secreted	0	1	0	0	0	28.89	28.89	42.22	20	57.78	22.22	53.33	11.11	35.56	100	15.56	0	no	no	no	yes	no	no
26214	bb1e2a301152d4772dba542f1fd04da8	EDL933_0126_042	45	07bc25e95fc44e71c1624919880b0ed450244393	11.11	4.44	6.67	4.44	6.67	0	4.44	8.89	4.44	2.22	11.11	2.22	4.44	0	0	13.33	2.22	0	0	13.33	no	secreted	0	0	0	0	0	46.67	22.22	31.11	26.67	44.44	28.89	64.44	11.11	24.44	88.89	13.33	0	yes	no	no	no	no	no
21084	963ffa88baf77a6c0d87de5dc2da15e6	EDL933_0126_043	45	1f616f313d4c1bb8b1a73575ee512901264d164c	11.11	4.44	6.67	4.44	6.67	0	4.44	8.89	4.44	2.22	11.11	2.22	4.44	0	0	13.33	2.22	0	0	13.33	no	secreted	0	1	1	0	0	37.78	13.33	48.89	20	51.11	28.89	64.44	0	35.56	95.56	15.56	0	yes	no	no	no	no	no
22110	9daa193d6587c1bded7feb03f9a8c820	EDL933_0126_044	45	67efbe79b5d87bb919a81aee83f891fc7990399f	11.11	4.44	6.67	4.44	6.67	0	4.44	8.89	4.44	2.22	11.11	2.22	4.44	0	0	13.33	2.22	0	0	13.33	no	secreted	0	0	0	0	0	42.22	6.67	51.11	26.67	46.67	26.67	73.33	0	26.67	88.89	17.78	0	yes	yes	no	no	no	no
33133	ebf84df8230ca9916e74c7b381d02446	EDL933_0126_045	45	11a909cdb5fdb99070bc5b6b121e2127a3b63363	11.11	4.44	6.67	4.44	6.67	0	4.44	8.89	4.44	2.22	11.11	2.22	4.44	0	0	13.33	2.22	0	0	13.33	no	secreted	0	1	0	0	0	17.78	28.89	53.33	22.22	53.33	24.44	37.78	20	42.22	77.78	17.78	0	yes	yes	no	no	no	no
32666	e878410ba0788ab6ab7f74759f02ab6d	EDL933_0126_046	45	ad6c3f8871adca741701244f088a66590daf9538	11.11	4.44	6.67	4.44	6.67	0	4.44	8.89	4.44	2.22	11.11	2.22	4.44	0	0	13.33	2.22	0	0	13.33	no	secreted	0	0	0	0	0	11.11	53.33	35.56	33.33	42.22	24.44	31.11	40	28.89	71.11	24.44	0	yes	yes	no	no	no	no
8314	3b50b5b3aff560693737f40c9bb9d49d	EDL933_0126_047	45	cc16258d962d5d5a49f94b64d0fc85d3e120f718	11.11	4.44	6.67	4.44	6.67	0	4.44	8.89	4.44	2.22	11.11	2.22	4.44	0	0	13.33	2.22	0	0	13.33	no	secreted	0	1	0	0	0	28.89	37.78	33.33	31.11	44.44	24.44	35.56	31.11	33.33	95.56	24.44	0	yes	yes	no	yes	no	no
24113	ab94ce3600cd10e2a09497714c37e417	EDL933_0126_048	45	bf35f59aab928b5e94875a26abbad83240051641	11.11	4.44	6.67	4.44	6.67	0	4.44	8.89	4.44	2.22	11.11	2.22	4.44	0	0	13.33	2.22	0	0	13.33	no	secreted	0	1	0	0	0	37.78	11.11	51.11	35.56	51.11	13.33	51.11	11.11	37.78	80	26.67	0	yes	yes	no	no	no	no
22172	9e1bd3d31a9c141b127e4d80b0441218	EDL933_0126_049	45	0e516883fe705636501c5a48591d92887b5628ec	11.11	4.44	6.67	4.44	6.67	0	4.44	8.89	4.44	2.22	11.11	2.22	4.44	0	0	13.33	2.22	0	0	13.33	no	secreted	0	1	0	0	0	0	44.44	55.56	40	44.44	15.56	42.22	17.78	40	68.89	31.11	2.22	yes	yes	no	no	no	no
35256	fb5e3686a7dc67f6ad03fed0e929c692	EDL933_0126_050	45	d296edb1ac26f64d9bdad55eb8d835a6ff268037	11.11	4.44	6.67	4.44	6.67	0	4.44	8.89	4.44	2.22	11.11	2.22	4.44	0	0	13.33	2.22	0	0	13.33	no	secreted	0	0	0	0	0	24.44	24.44	51.11	26.67	53.33	20	64.44	2.22	33.33	97.78	22.22	0	yes	yes	no	no	no	no
34148	f3584ec50dbf1288e44842935975dbf7	EDL933_0126_051	45	44e5c3c45c810d863401396758c5ed3e0a9a1cec	11.11	4.44	6.67	4.44	6.67	0	4.44	8.89	4.44	2.22	11.11	2.22	4.44	0	0	13.33	2.22	0	0	13.33	no	inner membrane	0	1	0	0	0	0	44.44	55.56	28.89	48.89	22.22	46.67	22.22	31.11	84.44	24.44	15.56	yes	yes	yes	yes	no	no
26454	bcbe38ae679786842ee3ba1ede033dac	EDL933_0126_052	45	e497c6de2dfd5c0d81afeba4a551075ac9248ab6	11.11	4.44	6.67	4.44	6.67	0	4.44	8.89	4.44	2.22	11.11	2.22	4.44	0	0	13.33	2.22	0	0	13.33	no	secreted	0	0	0	0	0	62.22	6.67	31.11	20	48.89	31.11	64.44	6.67	28.89	95.56	24.44	0	yes	yes	no	no	no	no
31351	dfb943cfe85ae3a703c0ad79b3e2464d	EDL933_0126_053	45	88458fb081eba5f203f93f42f74c6a487bc9e6d9	11.11	4.44	6.67	4.44	6.67	0	4.44	8.89	4.44	2.22	11.11	2.22	4.44	0	0	13.33	2.22	0	0	13.33	no	secreted	0	0	0	0	0	17.78	35.56	46.67	26.67	53.33	20	82.22	0	17.78	66.67	24.44	11.11	yes	yes	yes	no	no	no
15320	6d79e1770ec7ca830b1b427db0ebdd67	EDL933_0126_054	45	15fcdb8977aa1abf173aa73f865baf59d074c2b0	11.11	4.44	6.67	4.44	6.67	0	4.44	8.89	4.44	2.22	11.11	2.22	4.44	0	0	13.33	2.22	0	0	13.33	no	secreted	0	1	0	0	0	35.56	31.11	33.33	28.89	48.89	22.22	44.44	24.44	31.11	93.33	15.56	0	yes	no	no	no	no	no
35328	fbe3c7cf5a2e7a46b0d041fba7ffcc21	EDL933_0126_055	45	1ff5ab3055914cd62a78b66dad8d06d437753bba	11.11	4.44	6.67	4.44	6.67	0	4.44	8.89	4.44	2.22	11.11	2.22	4.44	0	0	13.33	2.22	0	0	13.33	no	secreted	0	1	1	0	0	22.22	26.67	51.11	20	55.56	24.44	26.67	31.11	42.22	97.78	15.56	0	yes	no	no	no	no	no
19217	8900abc7da6fc6809a1f94bffac24ee4	EDL933_0126_056	45	a147d6651a26c950ac67face6f19f3e07c1216f8	11.11	4.44	6.67	4.44	6.67	0	4.44	8.89	4.44	2.22	11.11	2.22	4.44	0	0	13.33	2.22	0	0	13.33	no	secreted	0	0	0	0	0	31.11	28.89	40	28.89	48.89	22.22	68.89	0	31.11	93.33	22.22	4.44	yes	no	no	no	no	no
29569	d337995f936f5d73f428c42c598e1057	EDL933_0126_057	45	6565cbc5f76aec1ebd98ee448db1fd981a996693	11.11	4.44	6.67	4.44	6.67	0	4.44	8.89	4.44	2.22	11.11	2.22	4.44	0	0	13.33	2.22	0	0	13.33	no	secreted	0	1	1	0	0	40	26.67	33.33	31.11	53.33	15.56	75.56	4.44	20	97.78	20	0	yes	no	no	yes	no	no
21873	9bd802696426f26988845fe6d6fe999b	EDL933_0126_058	45	e53cbe086a3d82aa6f861f6402cebc0636fcb4be	11.11	4.44	6.67	4.44	6.67	0	4.44	8.89	4.44	2.22	11.11	2.22	4.44	0	0	13.33	2.22	0	0	13.33	no	secreted	0	0	0	0	0	44.44	8.89	46.67	24.44	48.89	26.67	53.33	4.44	42.22	100	33.33	0	no	yes	no	yes	no	no
1438	0a05c693a46fb09bd21dcc52a02acbf5	EDL933_0126_059	45	a29511b0caa1dbd891fa4ae63c61fc88535e11b0	11.11	4.44	6.67	4.44	6.67	0	4.44	8.89	4.44	2.22	11.11	2.22	4.44	0	0	13.33	2.22	0	0	13.33	no	secreted	0	0	0	0	0	55.56	13.33	31.11	28.89	51.11	20	82.22	0	17.78	88.89	17.78	0	yes	yes	no	no	no	no
15004	6b29b4124265ac74f990ba38f78fd724	EDL933_0126_060	45	bdc598d6c5d15878b25c3ca07fee1b1651f15385	11.11	4.44	6.67	4.44	6.67	0	4.44	8.89	4.44	2.22	11.11	2.22	4.44	0	0	13.33	2.22	0	0	13.33	no	secreted	0	1	0	0	0	24.44	40	35.56	13.33	53.33	33.33	55.56	17.78	26.67	100	13.33	0	no	no	no	yes	no	no
25863	b8b0da0134575c9125890e6756fda647	EDL933_0126_061	45	f1c7a3755503fb3e42a60a6b7a02f012b3d32c0e	11.11	4.44	6.67	4.44	6.67	0	4.44	8.89	4.44	2.22	11.11	2.22	4.44	0	0	13.33	2.22	0	0	13.33	no	secreted	0	1	0	0	0	28.89	28.89	42.22	31.11	37.78	31.11	46.67	15.56	37.78	73.33	22.22	0	yes	yes	no	no	no	no
11588	52bfc6a2308c6a872130ee4b5bcdfcb9	EDL933_0126_062	45	f40fc3d02203055d7ad0f9aa9a70cebcb3e804a5	11.11	4.44	6.67	4.44	6.67	0	4.44	8.89	4.44	2.22	11.11	2.22	4.44	0	0	13.33	2.22	0	0	13.33	no	secreted	0	1	0	0	0	35.56	33.33	31.11	35.56	44.44	20	57.78	11.11	31.11	71.11	28.89	0	yes	yes	no	no	no	no
34115	f31ffaeda60f917afd0a82fe8bc84e57	EDL933_0126_063	45	e4d8961ee03f6f727b60a185c2201339eeceb6d9	11.11	4.44	6.67	4.44	6.67	0	4.44	8.89	4.44	2.22	11.11	2.22	4.44	0	0	13.33	2.22	0	0	13.33	no	secreted	0	1	0	0	0	8.89	46.67	44.44	24.44	57.78	17.78	35.56	28.89	35.56	82.22	24.44	0	yes	yes	no	no	no	no
14328	665a30fdc1d95d2d919d971f8f15ab95	EDL933_0126_064	45	9777784c9acd40d24c5db19b09b37dc23aace69a	11.11	4.44	6.67	4.44	6.67	0	4.44	8.89	4.44	2.22	11.11	2.22	4.44	0	0	13.33	2.22	0	0	13.33	no	secreted	0	1	0	0	0	31.11	17.78	51.11	20	60	20	46.67	6.67	46.67	84.44	20	0	yes	no	no	no	no	no
16165	7381efeccfda110dc6e3bff772aaaefc	EDL933_0126_065	45	43ada5fb7c713fd424fa8aa5bb89a27b088a3f75	11.11	4.44	6.67	4.44	6.67	0	4.44	8.89	4.44	2.22	11.11	2.22	4.44	0	0	13.33	2.22	0	0	13.33	no	secreted	0	1	0	0	0	0	68.89	31.11	33.33	44.44	22.22	22.22	42.22	35.56	75.56	31.11	0	yes	yes	no	no	no	no
4471	1fa75bc2af41b6a32832aaf316be4df3	EDL933_0126_066	45	363c161ea93d2ab864173830424d0cad9360db6b	11.11	4.44	6.67	4.44	6.67	0	4.44	8.89	4.44	2.22	11.11	2.22	4.44	0	0	13.33	2.22	0	0	13.33	no	secreted	0	1	0	0	0	15.56	17.78	66.67	26.67	55.56	17.78	55.56	0	44.44	91.11	26.67	0	yes	yes	no	no	no	no
25781	b829db4f4cd29cef4ab00445623458d4	EDL933_0126_067	45	70a38ce51f3e5b5ae5b38546bc742088e7fe0d1a	11.11	4.44	6.67	4.44	6.67	0	4.44	8.89	4.44	2.22	11.11	2.22	4.44	0	0	13.33	2.22	0	0	13.33	no	secreted	0	0	3	0	0	22.22	28.89	48.89	26.67	51.11	22.22	51.11	11.11	37.78	93.33	28.89	0	yes	yes	no	no	no	no
24481	ae42dfd58f540f937afca17badbb09ca	EDL933_0126_068	45	09da65ba38a2d11cffd61abd6ccae6f50fdc5d3d	11.11	4.44	6.67	4.44	6.67	0	4.44	8.89	4.44	2.22	11.11	2.22	4.44	0	0	13.33	2.22	0	0	13.33	no	secreted	0	0	0	0	0	26.67	13.33	60	22.22	53.33	24.44	82.22	0	17.78	97.78	24.44	6.67	yes	yes	no	no	no	no
33005	eb0b6fffd824be54a06e4748c8a832fa	EDL933_0126_069	45	d3d262d078586569be13c37fc5ecaf048877fc01	11.11	4.44	6.67	4.44	6.67	0	4.44	8.89	4.44	2.22	11.11	2.22	4.44	0	0	13.33	2.22	0	0	13.33	no	secreted	0	1	0	0	0	40	22.22	37.78	33.33	46.67	20	62.22	8.89	28.89	80	26.67	0	yes	yes	no	no	no	no
33184	ec5ed27c23b09c04116a1019a9e7fe9b	EDL933_0126_070	45	6207ae9e4f8920dcdb0519637e18b9356d0e4bc9	11.11	4.44	6.67	4.44	6.67	0	4.44	8.89	4.44	2.22	11.11	2.22	4.44	0	0	13.33	2.22	0	0	13.33	no	secreted	0	1	1	0	0	35.56	33.33	31.11	28.89	51.11	20	55.56	11.11	33.33	82.22	26.67	0	yes	yes	no	no	no	no
9231	41d62575ea8ad2937352c5b24ca15565	EDL933_0126_071	45	2110f297f9acca31d69b6c73d0507298196f6681	11.11	4.44	6.67	4.44	6.67	0	4.44	8.89	4.44	2.22	11.11	2.22	4.44	0	0	13.33	2.22	0	0	13.33	no	secreted	0	1	1	0	0	0	51.11	48.89	22.22	51.11	26.67	31.11	33.33	35.56	97.78	15.56	0	yes	no	no	no	no	no
3352	178321eeec7b08f167ff0e1c41ae7b85	EDL933_0126_072	45	1bc1528a9c902476a107b67f4bc4987a1d024afe	11.11	4.44	6.67	4.44	6.67	0	4.44	8.89	4.44	2.22	11.11	2.22	4.44	0	0	13.33	2.22	0	0	13.33	no	secreted	0	1	0	0	0	24.44	26.67	48.89	22.22	51.11	26.67	55.56	15.56	28.89	88.89	17.78	4.44	yes	no	no	no	no	no
1570	0afb11e8727a0e0279b4f20a705e5199	EDL933_0126_073	45	a054809d4b7d3e99e9d0e9fa1a207451aec317ce	11.11	4.44	6.67	4.44	6.67	0	4.44	8.89	4.44	2.22	11.11	2.22	4.44	0	0	13.33	2.22	0	0	13.33	no	secreted	0	1	0	0	0	24.44	35.56	40	22.22	35.56	42.22	17.78	44.44	37.78	84.44	17.78	0	yes	no	no	no	no	no
30509	d9e4c088a59910e3ca92498bf41eb19d	EDL933_0126_074	45	b666ae69f54b82b3e72b56df2c84e3290300c5ed	11.11	4.44	6.67	4.44	6.67	0	4.44	8.89	4.44	2.22	11.11	2.22	4.44	0	0	13.33	2.22	0	0	13.33	no	secreted	0	0	1	0	0	57.78	13.33	28.89	26.67	55.56	17.78	75.56	15.56	8.89	91.11	17.78	0	yes	no	no	yes	no	no
2421	10e12ef8350e33d73a0fe4644a5ae38d	EDL933_0126_075	45	ee979a2676b4f84b4cdc050f0996892507b2547e	11.11	4.44	6.67	4.44	6.67	0	4.44	8.89	4.44	2.22	11.11	2.22	4.44	0	0	13.33	2.22	0	0	13.33	no	secreted	0	1	0	0	0	17.78	22.22	60	24.44	60	15.56	71.11	0	28.89	100	15.56	4.44	no	yes	no	yes	no	no
24494	ae625ccaa8d806dd09150914a6440159	EDL933_0126_076	45	9440de2f9d170f985ab2dc6434a3493a862a9708	11.11	4.44	6.67	4.44	6.67	0	4.44	8.89	4.44	2.22	11.11	2.22	4.44	0	0	13.33	2.22	0	0	13.33	no	secreted	0	0	0	0	0	0	40	60	26.67	46.67	26.67	33.33	37.78	28.89	77.78	28.89	0	yes	yes	no	no	no	no
23650	a871d779c65eb38351aeab504b53e80d	EDL933_0126_077	45	3567449d9003186eb5d3c48aec30277296c1e9f8	11.11	4.44	6.67	4.44	6.67	0	4.44	8.89	4.44	2.22	11.11	2.22	4.44	0	0	13.33	2.22	0	0	13.33	no	secreted	0	1	3	0	1	57.78	0	42.22	22.22	55.56	22.22	71.11	0	28.89	100	20	0	yes	yes	no	yes	no	no
19709	8cbc4d7476c960d9127e38265ac99778	EDL933_0126_078	45	3606507be472e208815e6531a42b2fd1c99a20aa	11.11	4.44	6.67	4.44	6.67	0	4.44	8.89	4.44	2.22	11.11	2.22	4.44	0	0	13.33	2.22	0	0	13.33	no	secreted	0	1	0	1	0	66.67	0	33.33	31.11	53.33	15.56	77.78	0	22.22	88.89	15.56	0	yes	no	no	no	no	no
9183	4162e9590d7c8e748113800cb2e980e2	EDL933_0126_079	45	2682039b1aa9784785b4f045a267b812664eadf9	11.11	4.44	6.67	4.44	6.67	0	4.44	8.89	4.44	2.22	11.11	2.22	4.44	0	0	13.33	2.22	0	0	13.33	no	secreted	0	1	0	0	0	24.44	28.89	46.67	31.11	51.11	17.78	42.22	13.33	44.44	68.89	31.11	0	yes	yes	no	no	no	no
4797	21fad8676af55fa7743a22a9c644febb	EDL933_0126_080	45	8c483361469b0752880c642d35bcda5cc5c03b66	11.11	4.44	6.67	4.44	6.67	0	4.44	8.89	4.44	2.22	11.11	2.22	4.44	0	0	13.33	2.22	0	0	13.33	no	secreted	0	1	0	0	0	44.44	11.11	44.44	22.22	60	17.78	77.78	0	22.22	100	17.78	0	yes	yes	no	yes	no	no
15645	6fc36cce9d6df5f545518b816f3cb577	EDL933_0126_081	45	e08ef2e1927a749f27aac0aa12ff6383ed7fae84	11.11	4.44	6.67	4.44	6.67	0	4.44	8.89	4.44	2.22	11.11	2.22	4.44	0	0	13.33	2.22	0	0	13.33	no	secreted	0	0	0	0	0	35.56	17.78	46.67	31.11	48.89	20	46.67	17.78	35.56	84.44	24.44	8.89	yes	yes	no	no	no	no
23895	aa3a73fcaa06281496e92974cc2f2f9f	EDL933_0126_082	45	4deeb7598b7a0055ddbaf95a1078cff7a35ee3b7	11.11	4.44	6.67	4.44	6.67	0	4.44	8.89	4.44	2.22	11.11	2.22	4.44	0	0	13.33	2.22	0	0	13.33	no	secreted	0	0	0	0	0	13.33	51.11	35.56	22.22	48.89	28.89	35.56	26.67	37.78	71.11	24.44	0	yes	no	no	no	no	no
8873	3f396e67fa57c106bf5f00abe20f5ace	EDL933_0126_083	45	11c3f92ca306843a2da146cb59294de93333c9aa	11.11	4.44	6.67	4.44	6.67	0	4.44	8.89	4.44	2.22	11.11	2.22	4.44	0	0	13.33	2.22	0	0	13.33	no	secreted	0	1	0	0	0	35.56	31.11	33.33	33.33	44.44	22.22	37.78	22.22	40	71.11	20	2.22	yes	yes	no	no	no	no
24802	b0d22760bb97f75fda5b7a4a0e0546e7	EDL933_0126_084	45	a8dd914efe9cf74a74bf25dd8e7b0868792a82d9	11.11	4.44	6.67	4.44	6.67	0	4.44	8.89	4.44	2.22	11.11	2.22	4.44	0	0	13.33	2.22	0	0	13.33	no	secreted	0	1	0	0	0	11.11	35.56	53.33	24.44	51.11	24.44	28.89	31.11	40	88.89	28.89	0	yes	yes	no	no	no	no
30054	d6ce2ca67c11643f89482e524a7dcab6	EDL933_0126_085	45	1164207d9af9a798c8b4c2e3eb831760aec82b64	11.11	4.44	6.67	4.44	6.67	0	4.44	8.89	4.44	2.22	11.11	2.22	4.44	0	0	13.33	2.22	0	0	13.33	no	secreted	0	0	1	0	0	6.67	48.89	44.44	15.56	57.78	26.67	46.67	15.56	37.78	93.33	24.44	0	yes	no	no	no	no	no
16630	76ba4b954c6d7dbb5ba02cdb28e39f03	EDL933_0126_086	45	39fcbcff2291f934cd5bd25222452314593d34c2	11.11	4.44	6.67	4.44	6.67	0	4.44	8.89	4.44	2.22	11.11	2.22	4.44	0	0	13.33	2.22	0	0	13.33	no	secreted	0	1	0	0	0	0	48.89	51.11	24.44	46.67	28.89	44.44	22.22	33.33	86.67	26.67	0	yes	yes	no	no	no	no
18596	84c5d57effc3fd8b839b2d14cfa88ff0	EDL933_0126_087	45	4bdfaa856a41fd6444c4ba48cc0fe45387ffd21d	11.11	4.44	6.67	4.44	6.67	0	4.44	8.89	4.44	2.22	11.11	2.22	4.44	0	0	13.33	2.22	0	0	13.33	no	secreted	0	1	0	0	0	22.22	35.56	42.22	35.56	44.44	20	51.11	8.89	40	80	22.22	0	yes	yes	no	no	no	no
25999	b98d0be5fdc4a4ff6a95c9fbfb7522c0	EDL933_0126_088	45	a0991f71a1ccb16bac26cadcab27c51621e6efe8	11.11	4.44	6.67	4.44	6.67	0	4.44	8.89	4.44	2.22	11.11	2.22	4.44	0	0	13.33	2.22	0	0	13.33	no	secreted	0	1	0	0	0	35.56	31.11	33.33	24.44	37.78	37.78	55.56	13.33	31.11	97.78	24.44	0	yes	no	no	yes	no	no
35213	fb10fce9ef416b3fb844d2b9f0d62d31	EDL933_0126_089	45	8e66e4a7fdab998806fb138c89e60428b0039fcb	11.11	4.44	6.67	4.44	6.67	0	4.44	8.89	4.44	2.22	11.11	2.22	4.44	0	0	13.33	2.22	0	0	13.33	no	secreted	0	1	0	0	0	15.56	48.89	35.56	22.22	53.33	24.44	37.78	15.56	46.67	75.56	22.22	0	yes	no	no	no	no	no
8141	3a02becf9687357a3aac14128f459c60	EDL933_0126_090	45	7bcb3ebdf8504e9d984aae12eebf77e4f8b1ecc9	11.11	4.44	6.67	4.44	6.67	0	4.44	8.89	4.44	2.22	11.11	2.22	4.44	0	0	13.33	2.22	0	0	13.33	no	secreted	0	0	0	0	0	17.78	31.11	51.11	31.11	46.67	22.22	57.78	17.78	24.44	68.89	20	0	yes	no	no	no	no	no
31436	e0581a129444ec54c590cbb563a90584	EDL933_0126_091	45	ae47d5aeefce463125c648f827be9f2aa90e7b7d	11.11	4.44	6.67	4.44	6.67	0	4.44	8.89	4.44	2.22	11.11	2.22	4.44	0	0	13.33	2.22	0	0	13.33	no	secreted	0	1	2	0	0	53.33	17.78	28.89	33.33	44.44	22.22	60	15.56	24.44	77.78	26.67	0	yes	yes	no	no	no	no
14764	695ba4e5251082820b822ed6cbcda06e	EDL933_0126_092	45	9cae53606716b35ad66b5a9da7c60a5332d79488	11.11	4.44	6.67	4.44	6.67	0	4.44	8.89	4.44	2.22	11.11	2.22	4.44	0	0	13.33	2.22	0	0	13.33	no	secreted	0	1	0	0	0	0	46.67	53.33	28.89	37.78	33.33	13.33	37.78	48.89	77.78	24.44	0	yes	yes	no	no	no	no
34358	f4fe050f067acfe61b230ee41229ba02	EDL933_0126_093	45	34dddbfecdd61018108f5abb9ac5649a57a6bf23	11.11	4.44	6.67	4.44	6.67	0	4.44	8.89	4.44	2.22	11.11	2.22	4.44	0	0	13.33	2.22	0	0	13.33	no	secreted	0	1	0	0	0	8.89	44.44	46.67	24.44	53.33	22.22	15.56	46.67	37.78	97.78	24.44	0	yes	no	no	no	no	no
35009	f9741f2a28ba6425a3b59435d44c0e6a	EDL933_0126_094	45	8a60d461d31b2a5519ef2bf69af504d8cfb66156	11.11	4.44	6.67	4.44	6.67	0	4.44	8.89	4.44	2.22	11.11	2.22	4.44	0	0	13.33	2.22	0	0	13.33	no	secreted	0	1	0	0	0	33.33	33.33	33.33	28.89	48.89	22.22	37.78	33.33	28.89	88.89	24.44	0	yes	no	no	no	no	no
8428	3c2065ba29221f6d36517d88de2c0e63	EDL933_0126_095	45	26f00504140abca5d082be358e6fddf6a2c4bc74	11.11	4.44	6.67	4.44	6.67	0	4.44	8.89	4.44	2.22	11.11	2.22	4.44	0	0	13.33	2.22	0	0	13.33	no	secreted	0	0	0	0	0	26.67	33.33	40	33.33	51.11	15.56	55.56	15.56	28.89	66.67	26.67	0	yes	yes	no	no	no	no
13997	6403130e8708a04580ebd6caf48cb862	EDL933_0126_096	45	678a6ba86a1ec92454ba35aee28bdedc1af3a7c5	11.11	4.44	6.67	4.44	6.67	0	4.44	8.89	4.44	2.22	11.11	2.22	4.44	0	0	13.33	2.22	0	0	13.33	no	secreted	0	0	0	0	0	13.33	53.33	33.33	31.11	51.11	17.78	71.11	0	28.89	64.44	20	0	yes	no	no	no	no	no
33082	eba6df1af451245a81c9d7290ffbf74d	EDL933_0126_097	45	8829113b39c7344ada67255b56c92fb23d74992e	11.11	4.44	6.67	4.44	6.67	0	4.44	8.89	4.44	2.22	11.11	2.22	4.44	0	0	13.33	2.22	0	0	13.33	no	secreted	0	1	0	0	0	17.78	26.67	55.56	31.11	51.11	17.78	17.78	26.67	55.56	62.22	24.44	11.11	yes	no	no	no	no	no
26905	bfdde7bb47226f3b071a276ca3b83753	EDL933_0126_098	45	dbb58c0ef579cf0feadabfbef389bf44af2538d0	11.11	4.44	6.67	4.44	6.67	0	4.44	8.89	4.44	2.22	11.11	2.22	4.44	0	0	13.33	2.22	0	0	13.33	no	secreted	0	0	1	0	1	26.67	33.33	40	28.89	42.22	28.89	60	2.22	37.78	73.33	15.56	2.22	yes	yes	no	no	no	no
18714	859127692a63d804b0bc2509f8c29a05	EDL933_0126_099	45	b930464f177e590162af987747900886d82eabd4	11.11	4.44	6.67	4.44	6.67	0	4.44	8.89	4.44	2.22	11.11	2.22	4.44	0	0	13.33	2.22	0	0	13.33	no	secreted	0	0	1	0	0	26.67	40	33.33	26.67	46.67	26.67	42.22	24.44	33.33	91.11	24.44	0	yes	yes	no	no	no	no
32351	e65564dfbf507b76b516cc68c8f630cf	EDL933_0126_100	45	0fec9344ec4a8612bf63a0444c6c5970548b73a1	11.11	4.44	6.67	4.44	6.67	0	4.44	8.89	4.44	2.22	11.11	2.22	4.44	0	0	13.33	2.22	0	0	13.33	no	secreted	0	1	0	0	0	11.11	44.44	44.44	24.44	55.56	20	48.89	13.33	37.78	73.33	17.78	0	yes	no	no	no	no	no
89	50aafcaf93533de297125927766ad250	EDL933_0135	37	563a305448f1639d603bae14af9b3f60b777f24b	8.11	16.22	0	2.7	2.7	0	0	2.7	0	8.11	8.11	5.41	5.41	8.11	2.7	18.92	2.7	0	5.41	2.7	yes	secreted	0	0	2	2	0	59.46	8.11	32.43	29.73	43.24	27.03	59.46	2.7	37.84	94.59	29.73	2.7	yes	no	no	no	no	no
25527	b670a790c01273a0a940bec873b10e9b	EDL933_0135_001	37	58554db9537f73bbcc9e1c6eb1467d38ec759c5f	8.11	16.22	0	2.7	2.7	0	0	2.7	0	8.11	8.11	5.41	5.41	8.11	2.7	18.92	2.7	0	5.41	2.7	no	secreted	0	0	0	0	0	59.46	16.22	24.32	16.22	56.76	27.03	67.57	0	32.43	100	27.03	0	yes	yes	no	yes	no	no
8242	3ad67a39b0f947f18a5cb6a8f66f16f1	EDL933_0135_002	37	81f391e0da06308dfa5c5fa90396459454ded017	8.11	16.22	0	2.7	2.7	0	0	2.7	0	8.11	8.11	5.41	5.41	8.11	2.7	18.92	2.7	0	5.41	2.7	no	secreted	0	0	2	0	0	54.05	13.51	32.43	21.62	43.24	35.14	54.05	24.32	21.62	94.59	32.43	2.7	yes	yes	no	no	no	no
1431	09fce1c7de1a8a0a638856e2dc88bc14	EDL933_0135_003	37	b65d7ebbce4a8cbe478c99fb5170a863023e8398	8.11	16.22	0	2.7	2.7	0	0	2.7	0	8.11	8.11	5.41	5.41	8.11	2.7	18.92	2.7	0	5.41	2.7	no	secreted	0	0	2	0	0	21.62	32.43	45.95	40.54	40.54	18.92	54.05	8.11	37.84	83.78	24.32	2.7	yes	yes	no	no	no	no
10447	4ad4e007aa1bcb1daf895d2a1468680f	EDL933_0135_004	37	fff0d4ef7b598741b0619ceb0a477f7c6edac741	8.11	16.22	0	2.7	2.7	0	0	2.7	0	8.11	8.11	5.41	5.41	8.11	2.7	18.92	2.7	0	5.41	2.7	no	secreted	0	0	1	0	0	35.14	24.32	40.54	24.32	45.95	29.73	62.16	10.81	27.03	100	35.14	18.92	yes	yes	yes	yes	no	no
14516	67a4df3e22589483988fd6584a1f4eef	EDL933_0135_005	37	092627d8f482d8f938ee4a812300ad7473900abc	8.11	16.22	0	2.7	2.7	0	0	2.7	0	8.11	8.11	5.41	5.41	8.11	2.7	18.92	2.7	0	5.41	2.7	no	secreted	0	0	1	0	1	51.35	8.11	40.54	27.03	48.65	24.32	67.57	0	32.43	97.3	29.73	13.51	yes	yes	yes	no	no	no
8913	3f7df93679ee90a667c038d5398108ce	EDL933_0135_006	37	bcd0012f01ffba9f25918b8b3657e5d40167baab	8.11	16.22	0	2.7	2.7	0	0	2.7	0	8.11	8.11	5.41	5.41	8.11	2.7	18.92	2.7	0	5.41	2.7	no	secreted	0	0	1	1	0	21.62	37.84	40.54	32.43	43.24	24.32	43.24	27.03	29.73	75.68	37.84	5.41	yes	yes	no	no	no	no
34575	f682dbce5099242aa0a730d217279d6c	EDL933_0135_007	37	a3a66be3e1e3e497745f3ba927650913138f3d7d	8.11	16.22	0	2.7	2.7	0	0	2.7	0	8.11	8.11	5.41	5.41	8.11	2.7	18.92	2.7	0	5.41	2.7	no	secreted	0	0	2	0	0	24.32	27.03	48.65	21.62	51.35	27.03	37.84	32.43	29.73	100	24.32	5.41	no	yes	no	yes	no	no
5460	26fb3773935441ce9047c09dc75c7a37	EDL933_0135_008	37	d43886440a985a412ea54d2b53fcb8c1c08947e8	8.11	16.22	0	2.7	2.7	0	0	2.7	0	8.11	8.11	5.41	5.41	8.11	2.7	18.92	2.7	0	5.41	2.7	no	secreted	0	0	0	0	0	64.86	0	35.14	29.73	43.24	27.03	78.38	0	21.62	100	27.03	8.11	yes	yes	no	yes	no	no
3554	18e000d8de5e2848bfed4cd23216484e	EDL933_0135_009	37	e8252e3ce5b50e004452a8325e24e21e1bb903b9	8.11	16.22	0	2.7	2.7	0	0	2.7	0	8.11	8.11	5.41	5.41	8.11	2.7	18.92	2.7	0	5.41	2.7	no	secreted	0	0	0	0	0	51.35	0	48.65	24.32	54.05	21.62	81.08	0	18.92	97.3	24.32	2.7	yes	yes	no	no	no	no
25916	b90a65229d3d1b3e6a4f4d163d946f75	EDL933_0135_010	37	73d44aa015cf67066fbe7cd06e8d7e9b88b9b09b	8.11	16.22	0	2.7	2.7	0	0	2.7	0	8.11	8.11	5.41	5.41	8.11	2.7	18.92	2.7	0	5.41	2.7	no	secreted	0	0	0	0	0	0	64.86	35.14	27.03	45.95	27.03	2.7	54.05	43.24	70.27	24.32	0	yes	no	no	no	no	no
5412	26a2108204e148802b09f9d9f316a252	EDL933_0135_011	37	607df272faceb049c4c0a709d8c2c11d9f7607bd	8.11	16.22	0	2.7	2.7	0	0	2.7	0	8.11	8.11	5.41	5.41	8.11	2.7	18.92	2.7	0	5.41	2.7	no	secreted	0	0	3	0	0	40.54	10.81	48.65	24.32	43.24	32.43	75.68	0	24.32	100	35.14	2.7	yes	yes	no	yes	no	no
23201	a57fb8e091116a8c768d194439fa0810	EDL933_0135_012	37	9573c27318db5615db0d77a5d03e67502a9132ed	8.11	16.22	0	2.7	2.7	0	0	2.7	0	8.11	8.11	5.41	5.41	8.11	2.7	18.92	2.7	0	5.41	2.7	no	secreted	0	0	2	0	0	48.65	0	51.35	13.51	54.05	32.43	64.86	0	35.14	100	32.43	5.41	yes	yes	no	yes	no	no
11446	51a4f164d985d417f4f447c7a9087788	EDL933_0135_013	37	9ce494d35bbf6b439b95db65adb6a639a1d91aa8	8.11	16.22	0	2.7	2.7	0	0	2.7	0	8.11	8.11	5.41	5.41	8.11	2.7	18.92	2.7	0	5.41	2.7	no	secreted	0	0	2	0	1	37.84	21.62	40.54	21.62	45.95	32.43	35.14	18.92	45.95	100	27.03	0	yes	yes	no	yes	no	no
7014	320bf3a2fabd5b17227755b7dfeaa898	EDL933_0135_014	37	1e8687e1dc17b6b56fe0fb410e768e3a5bdf80d8	8.11	16.22	0	2.7	2.7	0	0	2.7	0	8.11	8.11	5.41	5.41	8.11	2.7	18.92	2.7	0	5.41	2.7	no	secreted	0	0	0	0	0	67.57	0	32.43	29.73	43.24	27.03	78.38	0	21.62	97.3	21.62	2.7	yes	yes	no	no	no	no
25559	b6a4d74451dc6914ab0991d6fe6e89cd	EDL933_0135_015	37	a246b722db2b034865ed627c7f2bfce82970da73	8.11	16.22	0	2.7	2.7	0	0	2.7	0	8.11	8.11	5.41	5.41	8.11	2.7	18.92	2.7	0	5.41	2.7	no	secreted	0	0	2	1	0	40.54	5.41	54.05	16.22	54.05	29.73	62.16	0	37.84	100	29.73	2.7	no	yes	no	yes	no	no
6645	2f69def747d18112c951b144896d4512	EDL933_0135_016	37	fc54fd3a0b54cfaadb48250ead710ac33e58dcd5	8.11	16.22	0	2.7	2.7	0	0	2.7	0	8.11	8.11	5.41	5.41	8.11	2.7	18.92	2.7	0	5.41	2.7	no	secreted	0	0	0	0	0	75.68	0	24.32	27.03	45.95	27.03	86.49	0	13.51	97.3	18.92	0	yes	no	no	no	no	no
19471	8ae2834260e1f3db0a803525fe6f1b12	EDL933_0135_017	37	2344b34ad74dd32927f2b19ceadfb4f96a39f004	8.11	16.22	0	2.7	2.7	0	0	2.7	0	8.11	8.11	5.41	5.41	8.11	2.7	18.92	2.7	0	5.41	2.7	no	secreted	0	0	2	0	0	48.65	0	51.35	24.32	56.76	18.92	75.68	0	24.32	100	32.43	18.92	yes	yes	yes	yes	no	no
4825	22305749c5d3630c497df8b66142af27	EDL933_0135_018	37	bfe786822668c057266e769dfd24bc9da6fc6cb6	8.11	16.22	0	2.7	2.7	0	0	2.7	0	8.11	8.11	5.41	5.41	8.11	2.7	18.92	2.7	0	5.41	2.7	no	secreted	0	0	4	0	0	40.54	16.22	43.24	27.03	43.24	29.73	62.16	8.11	29.73	83.78	29.73	2.7	yes	yes	no	no	no	no
3523	18b3bbc2a23a91e52b4bbd7283d65f65	EDL933_0135_019	37	e4835683ef3b47274767b0a52e4002ea65a4bb5c	8.11	16.22	0	2.7	2.7	0	0	2.7	0	8.11	8.11	5.41	5.41	8.11	2.7	18.92	2.7	0	5.41	2.7	no	secreted	0	0	4	0	0	54.05	0	45.95	13.51	56.76	29.73	75.68	0	24.32	100	32.43	2.7	yes	yes	no	yes	no	no
22797	a2f54131a5886d9f250642e2c803b67a	EDL933_0135_020	37	ee6beebd2b4979f0ce98f55f181e6c93f00485f0	8.11	16.22	0	2.7	2.7	0	0	2.7	0	8.11	8.11	5.41	5.41	8.11	2.7	18.92	2.7	0	5.41	2.7	no	secreted	0	0	1	0	0	45.95	24.32	29.73	35.14	37.84	27.03	51.35	24.32	24.32	91.89	32.43	16.22	yes	yes	yes	no	no	no
27366	c39379b7a0696f23e6a1a4de4d8a0d57	EDL933_0135_021	37	3f3e55051d9beea986fcce44344855063199fe32	8.11	16.22	0	2.7	2.7	0	0	2.7	0	8.11	8.11	5.41	5.41	8.11	2.7	18.92	2.7	0	5.41	2.7	no	secreted	0	0	0	1	0	10.81	18.92	70.27	21.62	56.76	21.62	62.16	0	37.84	100	27.03	0	yes	no	no	yes	no	no
9844	4649ffeaa10c04754d324ca8b57defb7	EDL933_0135_022	37	d11bbf13c1598f70d4b146d55c181f369c62e557	8.11	16.22	0	2.7	2.7	0	0	2.7	0	8.11	8.11	5.41	5.41	8.11	2.7	18.92	2.7	0	5.41	2.7	no	secreted	0	0	0	0	0	40.54	18.92	40.54	24.32	45.95	29.73	72.97	2.7	24.32	94.59	35.14	8.11	yes	yes	no	no	no	no
28436	cb40b0c3bb7a72ecd56da88b65209fbc	EDL933_0135_023	37	c63dcea5f6cac23ecfee9302efe7b1093728a596	8.11	16.22	0	2.7	2.7	0	0	2.7	0	8.11	8.11	5.41	5.41	8.11	2.7	18.92	2.7	0	5.41	2.7	no	secreted	0	0	2	0	0	62.16	10.81	27.03	24.32	48.65	27.03	78.38	0	21.62	100	27.03	8.11	no	yes	no	yes	no	no
15211	6cac16516f8c2d684f4c9c98bca339d1	EDL933_0135_024	37	5823f10b94e85fa6ec0c1c6733335807783d0661	8.11	16.22	0	2.7	2.7	0	0	2.7	0	8.11	8.11	5.41	5.41	8.11	2.7	18.92	2.7	0	5.41	2.7	no	secreted	0	0	0	1	0	67.57	0	32.43	27.03	45.95	27.03	83.78	0	16.22	86.49	18.92	5.41	yes	no	no	no	no	no
15975	72265cb2f5c14f7257badcb10cb387f8	EDL933_0135_025	37	159ebdb00a663ee88275818b83f44805190ad498	8.11	16.22	0	2.7	2.7	0	0	2.7	0	8.11	8.11	5.41	5.41	8.11	2.7	18.92	2.7	0	5.41	2.7	no	secreted	0	0	1	0	0	54.05	8.11	37.84	29.73	54.05	16.22	78.38	0	21.62	86.49	24.32	2.7	yes	yes	no	no	no	no
11997	5596857c8b2c36de6f6e00a998341656	EDL933_0135_026	37	037a86aee0c0bbb42150c4525dcb92c806fa0ced	8.11	16.22	0	2.7	2.7	0	0	2.7	0	8.11	8.11	5.41	5.41	8.11	2.7	18.92	2.7	0	5.41	2.7	no	secreted	0	0	1	0	0	64.86	0	35.14	24.32	54.05	21.62	72.97	0	27.03	100	27.03	0	yes	yes	no	yes	no	no
25744	b7deeb58c2725bddefc71720725579b1	EDL933_0135_027	37	aa9637a285bba988258de3dc5db0aeb9cfaacba8	8.11	16.22	0	2.7	2.7	0	0	2.7	0	8.11	8.11	5.41	5.41	8.11	2.7	18.92	2.7	0	5.41	2.7	no	secreted	0	0	0	0	0	43.24	0	56.76	32.43	37.84	29.73	81.08	0	18.92	91.89	27.03	13.51	yes	yes	no	no	no	no
23881	aa27dbef3c74080446ae9c38d923e0d1	EDL933_0135_028	37	20d225afe36568d6b817943be5a7fdefe91f437c	8.11	16.22	0	2.7	2.7	0	0	2.7	0	8.11	8.11	5.41	5.41	8.11	2.7	18.92	2.7	0	5.41	2.7	no	secreted	0	0	1	0	0	51.35	0	48.65	29.73	51.35	18.92	81.08	0	18.92	100	21.62	0	yes	yes	no	yes	no	no
24454	ae16bd2616a4fdf67b14823a8ce36af4	EDL933_0135_029	37	caa27ba993212c0cca2c45282dc5c45edbecee9e	8.11	16.22	0	2.7	2.7	0	0	2.7	0	8.11	8.11	5.41	5.41	8.11	2.7	18.92	2.7	0	5.41	2.7	no	secreted	0	0	1	0	0	45.95	8.11	45.95	18.92	54.05	27.03	59.46	10.81	29.73	100	29.73	0	yes	yes	no	yes	no	no
3253	16e77c2e17b96559458a9fef10c35b8a	EDL933_0135_030	37	a14ef169b0ac0a002bb05967670f8aa5fed9a845	8.11	16.22	0	2.7	2.7	0	0	2.7	0	8.11	8.11	5.41	5.41	8.11	2.7	18.92	2.7	0	5.41	2.7	no	secreted	0	0	1	0	0	18.92	40.54	40.54	16.22	56.76	27.03	40.54	16.22	43.24	86.49	21.62	0	yes	no	no	no	no	no
26112	ba693b5d62f5e3bf3d4868ba5b752f1a	EDL933_0135_031	37	145b024953549254a41efc92365aa4ca7ff91768	8.11	16.22	0	2.7	2.7	0	0	2.7	0	8.11	8.11	5.41	5.41	8.11	2.7	18.92	2.7	0	5.41	2.7	no	secreted	0	0	0	0	0	78.38	0	21.62	27.03	51.35	21.62	81.08	0	18.92	97.3	21.62	2.7	yes	yes	no	no	no	no
21069	9623fdf0092170bb1ddb056d9ab6a3c8	EDL933_0135_032	37	b6485b0d2ea2b69d1619a0653641cf093b0d219c	8.11	16.22	0	2.7	2.7	0	0	2.7	0	8.11	8.11	5.41	5.41	8.11	2.7	18.92	2.7	0	5.41	2.7	no	secreted	0	0	0	0	0	45.95	18.92	35.14	21.62	56.76	21.62	67.57	0	32.43	97.3	27.03	0	yes	no	no	no	no	no
13329	5efeabc0c4a7013902166ac942baefa6	EDL933_0135_033	37	494d1f15755662c60cfb428bf8fb6653b2e0f3d2	8.11	16.22	0	2.7	2.7	0	0	2.7	0	8.11	8.11	5.41	5.41	8.11	2.7	18.92	2.7	0	5.41	2.7	no	secreted	0	0	0	0	0	43.24	16.22	40.54	8.11	54.05	37.84	67.57	0	32.43	100	37.84	2.7	yes	yes	no	yes	no	no
15982	72352bb1e7f09a9bcea0e8761cb1f9fa	EDL933_0135_034	37	2b9f46e968ff537d89c32c7abc7bd018d10f1e43	8.11	16.22	0	2.7	2.7	0	0	2.7	0	8.11	8.11	5.41	5.41	8.11	2.7	18.92	2.7	0	5.41	2.7	no	secreted	0	0	0	0	0	48.65	27.03	24.32	24.32	45.95	29.73	54.05	13.51	32.43	100	21.62	0	no	no	no	yes	no	no
12355	5863e1184b220d313b437a7af985aa2b	EDL933_0135_035	37	b6b93ee5dd7e63537553d447006a89271071f9c2	8.11	16.22	0	2.7	2.7	0	0	2.7	0	8.11	8.11	5.41	5.41	8.11	2.7	18.92	2.7	0	5.41	2.7	no	secreted	0	0	2	0	0	29.73	24.32	45.95	18.92	51.35	29.73	37.84	5.41	56.76	100	32.43	0	no	yes	no	yes	no	no
14110	64de13bd3fde2591bea2c99a026031d6	EDL933_0135_036	37	8f03f0b929215d6f1f9d8bb493d733bb0a125647	8.11	16.22	0	2.7	2.7	0	0	2.7	0	8.11	8.11	5.41	5.41	8.11	2.7	18.92	2.7	0	5.41	2.7	no	secreted	0	0	3	0	1	48.65	5.41	45.95	27.03	48.65	24.32	64.86	0	35.14	100	37.84	10.81	no	yes	yes	yes	no	no
7155	3307c63d9182bae0b999a036585fa75f	EDL933_0135_037	37	ba1a2d2da98230c1baa927eccbf1c8a5ca3efb52	8.11	16.22	0	2.7	2.7	0	0	2.7	0	8.11	8.11	5.41	5.41	8.11	2.7	18.92	2.7	0	5.41	2.7	no	secreted	0	0	0	0	0	37.84	27.03	35.14	35.14	40.54	24.32	67.57	10.81	21.62	75.68	32.43	0	yes	yes	no	no	no	no
11814	54226e35fb02fc7bce6d7fc87ad65e48	EDL933_0135_038	37	a4318591dc9f91d647964c4dbcf5b27f4bbde463	8.11	16.22	0	2.7	2.7	0	0	2.7	0	8.11	8.11	5.41	5.41	8.11	2.7	18.92	2.7	0	5.41	2.7	no	secreted	0	0	0	0	0	86.49	0	13.51	35.14	43.24	21.62	89.19	0	10.81	91.89	21.62	2.7	yes	yes	no	no	no	no
11042	4ebed2ef14ca6d1f7b5c1efe9c1a209b	EDL933_0135_039	37	087ea06fcd68a6e89cbfd335d3412cc115c68215	8.11	16.22	0	2.7	2.7	0	0	2.7	0	8.11	8.11	5.41	5.41	8.11	2.7	18.92	2.7	0	5.41	2.7	no	secreted	0	0	1	0	0	43.24	13.51	43.24	27.03	45.95	27.03	45.95	21.62	32.43	97.3	40.54	13.51	no	yes	yes	yes	no	no
1050	075a364dd51bf83a45bf7ea7ea801a4f	EDL933_0135_040	37	b9def755c5f6f4d9f632c35d716697d80ce82984	8.11	16.22	0	2.7	2.7	0	0	2.7	0	8.11	8.11	5.41	5.41	8.11	2.7	18.92	2.7	0	5.41	2.7	no	secreted	0	0	2	0	0	54.05	8.11	37.84	29.73	40.54	29.73	75.68	0	24.32	97.3	21.62	8.11	yes	no	no	no	no	no
17056	79e566b85c98e8f9f35adec8140bf872	EDL933_0135_041	37	0822b8ffa34b78c14bc8db83d3f0ebf8536acfcd	8.11	16.22	0	2.7	2.7	0	0	2.7	0	8.11	8.11	5.41	5.41	8.11	2.7	18.92	2.7	0	5.41	2.7	no	secreted	0	0	0	0	0	59.46	0	40.54	24.32	51.35	24.32	81.08	0	18.92	100	18.92	0	no	no	no	yes	no	no
33986	f2270db0fa25e198e106639cf001cc2d	EDL933_0135_042	37	17eecbf2982623ffbf055fe2bc7676e95bccf773	8.11	16.22	0	2.7	2.7	0	0	2.7	0	8.11	8.11	5.41	5.41	8.11	2.7	18.92	2.7	0	5.41	2.7	no	secreted	0	0	0	0	0	35.14	27.03	37.84	35.14	37.84	27.03	37.84	29.73	32.43	64.86	29.73	13.51	yes	yes	yes	no	no	no
10472	4afd4f3f02ec7f67df4c0681262ff7a1	EDL933_0135_043	37	a60d58b27eb685f9d088806e03845374064816eb	8.11	16.22	0	2.7	2.7	0	0	2.7	0	8.11	8.11	5.41	5.41	8.11	2.7	18.92	2.7	0	5.41	2.7	no	secreted	0	0	0	0	0	78.38	0	21.62	18.92	54.05	27.03	91.89	0	8.11	100	21.62	2.7	yes	yes	no	yes	no	no
26138	ba9924b98d6018d498f5357fd66962d9	EDL933_0135_044	37	afe468781e162ffb5195464043bbc92dd4512df9	8.11	16.22	0	2.7	2.7	0	0	2.7	0	8.11	8.11	5.41	5.41	8.11	2.7	18.92	2.7	0	5.41	2.7	no	secreted	0	0	2	0	0	67.57	0	32.43	21.62	48.65	29.73	81.08	0	18.92	100	21.62	2.7	yes	yes	no	yes	no	no
14356	668cba34be2fca486c72f32e56df2c27	EDL933_0135_045	37	6418775f996d3380d4265dfff789311a3adbe3bc	8.11	16.22	0	2.7	2.7	0	0	2.7	0	8.11	8.11	5.41	5.41	8.11	2.7	18.92	2.7	0	5.41	2.7	no	secreted	0	0	1	0	0	59.46	5.41	35.14	29.73	43.24	27.03	70.27	5.41	24.32	100	21.62	2.7	yes	no	no	yes	no	no
944	069732d2f0d754d839612e795272abc3	EDL933_0135_046	37	390b649098df14fdffdea4b9f28a6903e17bbff0	8.11	16.22	0	2.7	2.7	0	0	2.7	0	8.11	8.11	5.41	5.41	8.11	2.7	18.92	2.7	0	5.41	2.7	no	secreted	0	0	0	0	0	35.14	18.92	45.95	21.62	51.35	27.03	75.68	0	24.32	100	24.32	8.11	yes	no	no	yes	no	no
10060	47f3cbf560b3919bad78833cef05e3df	EDL933_0135_047	37	c9750a139e8f6edfd9f36339317e28665c612260	8.11	16.22	0	2.7	2.7	0	0	2.7	0	8.11	8.11	5.41	5.41	8.11	2.7	18.92	2.7	0	5.41	2.7	no	secreted	0	0	0	0	0	43.24	21.62	35.14	27.03	43.24	29.73	59.46	10.81	29.73	100	32.43	0	yes	yes	no	yes	no	no
30443	d963df8f884a49293353dee381fceb36	EDL933_0135_048	37	fd96ac3a9f000b9d7907f3765cc331987da14219	8.11	16.22	0	2.7	2.7	0	0	2.7	0	8.11	8.11	5.41	5.41	8.11	2.7	18.92	2.7	0	5.41	2.7	no	secreted	0	0	1	0	0	64.86	0	35.14	27.03	56.76	16.22	70.27	2.7	27.03	100	32.43	0	yes	no	no	yes	no	no
16689	7734cf17dd64d7310dfe156c8ed0a4d5	EDL933_0135_049	37	c688679acf24e99e9e3c4efd57790936ae27d2d1	8.11	16.22	0	2.7	2.7	0	0	2.7	0	8.11	8.11	5.41	5.41	8.11	2.7	18.92	2.7	0	5.41	2.7	no	secreted	0	0	1	0	0	21.62	27.03	51.35	32.43	43.24	24.32	48.65	0	51.35	97.3	18.92	0	yes	no	no	no	no	no
15096	6be4b9e31469c456da32a968fb517eec	EDL933_0135_050	37	53aabc928c0bad781bffcb2d04ef90c675ab2dd6	8.11	16.22	0	2.7	2.7	0	0	2.7	0	8.11	8.11	5.41	5.41	8.11	2.7	18.92	2.7	0	5.41	2.7	no	secreted	0	0	0	0	0	29.73	18.92	51.35	27.03	51.35	21.62	51.35	16.22	32.43	100	37.84	0	no	yes	no	yes	no	no
31395	e0172e9b0368938d0a2a6cee86fda636	EDL933_0135_051	37	d9a0ea48ecf5a89a735d9c9a77a475f1035bd96a	8.11	16.22	0	2.7	2.7	0	0	2.7	0	8.11	8.11	5.41	5.41	8.11	2.7	18.92	2.7	0	5.41	2.7	no	secreted	0	0	0	0	0	24.32	13.51	62.16	32.43	56.76	10.81	78.38	0	21.62	75.68	32.43	21.62	yes	no	yes	no	no	no
27353	c3767199e50e4bae5486634aa3651bc0	EDL933_0135_052	37	d63102cc133d08e365ab395bed53140fa38d1bed	8.11	16.22	0	2.7	2.7	0	0	2.7	0	8.11	8.11	5.41	5.41	8.11	2.7	18.92	2.7	0	5.41	2.7	no	secreted	0	0	0	0	0	32.43	5.41	62.16	24.32	51.35	24.32	78.38	5.41	16.22	97.3	37.84	10.81	yes	yes	yes	no	no	no
1846	0ce8cd20065bcfa7a52178bcf3ad2b2a	EDL933_0135_053	37	e48caeafd14a1f490db8f1eecd67749829e9720c	8.11	16.22	0	2.7	2.7	0	0	2.7	0	8.11	8.11	5.41	5.41	8.11	2.7	18.92	2.7	0	5.41	2.7	no	secreted	0	0	0	0	0	59.46	0	40.54	24.32	43.24	32.43	78.38	2.7	18.92	94.59	24.32	0	yes	yes	no	no	no	no
16828	783884a2448849e77ad50154024a5488	EDL933_0135_054	37	f0a92e4d91ac181df6c0f86b61dc0e22c95eb5cd	8.11	16.22	0	2.7	2.7	0	0	2.7	0	8.11	8.11	5.41	5.41	8.11	2.7	18.92	2.7	0	5.41	2.7	no	secreted	0	0	2	0	0	21.62	29.73	48.65	29.73	43.24	27.03	43.24	13.51	43.24	83.78	21.62	0	yes	no	no	no	no	no
5781	2951ac9ab6bac6f32fefc3a57564050f	EDL933_0135_055	37	7798be619c487195ed774376e44ab39d795f62da	8.11	16.22	0	2.7	2.7	0	0	2.7	0	8.11	8.11	5.41	5.41	8.11	2.7	18.92	2.7	0	5.41	2.7	no	secreted	0	0	0	0	0	24.32	10.81	64.86	18.92	51.35	29.73	56.76	0	43.24	100	24.32	0	no	yes	no	yes	no	no
14473	67544675f64cc82153c807a63afa84c3	EDL933_0135_056	37	324fafa09e21c85dea2fe051f35948edbb7e86cd	8.11	16.22	0	2.7	2.7	0	0	2.7	0	8.11	8.11	5.41	5.41	8.11	2.7	18.92	2.7	0	5.41	2.7	no	secreted	0	0	0	0	0	48.65	13.51	37.84	21.62	54.05	24.32	86.49	0	13.51	100	21.62	0	no	yes	no	yes	no	no
7734	36ff10350a7465750cb2b8d0f5586573	EDL933_0135_057	37	af24fe8b7a1ac859a20bba567383decebed2a499	8.11	16.22	0	2.7	2.7	0	0	2.7	0	8.11	8.11	5.41	5.41	8.11	2.7	18.92	2.7	0	5.41	2.7	no	secreted	0	0	1	0	0	54.05	0	45.95	24.32	45.95	29.73	54.05	16.22	29.73	97.3	24.32	0	yes	yes	no	no	no	no
16267	7440a80b3ce4fc4c5f44b1bf71db2527	EDL933_0135_058	37	391494b9bb85c3d6886feccdc93ae23c3ece0d98	8.11	16.22	0	2.7	2.7	0	0	2.7	0	8.11	8.11	5.41	5.41	8.11	2.7	18.92	2.7	0	5.41	2.7	no	secreted	0	0	2	0	0	43.24	21.62	35.14	29.73	45.95	24.32	48.65	18.92	32.43	100	24.32	5.41	no	yes	no	yes	no	no
15389	6df478f1cb85aeb687879ff72d78cef7	EDL933_0135_059	37	154b3a441ea887a55523227d0ab12cd77ef406cc	8.11	16.22	0	2.7	2.7	0	0	2.7	0	8.11	8.11	5.41	5.41	8.11	2.7	18.92	2.7	0	5.41	2.7	no	secreted	0	0	1	0	0	0	54.05	45.95	10.81	54.05	35.14	24.32	37.84	37.84	91.89	16.22	0	yes	no	no	no	no	no
20334	90e422e20cf030f10bc060b8f9a1bad7	EDL933_0135_060	37	2937eb499e216cb180c3a4f1baeb34d448bc4a69	8.11	16.22	0	2.7	2.7	0	0	2.7	0	8.11	8.11	5.41	5.41	8.11	2.7	18.92	2.7	0	5.41	2.7	no	secreted	0	0	1	0	0	37.84	10.81	51.35	16.22	51.35	32.43	43.24	24.32	32.43	100	29.73	0	yes	no	no	yes	no	no
24787	b0b1c5f4dc517407fb76afa026e87f90	EDL933_0135_061	37	fc8800558e82425426b854f14d74ee9a6ad17ce4	8.11	16.22	0	2.7	2.7	0	0	2.7	0	8.11	8.11	5.41	5.41	8.11	2.7	18.92	2.7	0	5.41	2.7	no	secreted	0	0	1	0	0	54.05	8.11	37.84	18.92	45.95	35.14	83.78	0	16.22	100	24.32	0	yes	yes	no	yes	no	no
16164	737fb23f3c1d78dd2a6a0721384bfa05	EDL933_0135_062	37	530873f05f6f6841885158ca1147b9e854bcd8bd	8.11	16.22	0	2.7	2.7	0	0	2.7	0	8.11	8.11	5.41	5.41	8.11	2.7	18.92	2.7	0	5.41	2.7	no	secreted	0	0	0	0	0	37.84	27.03	35.14	32.43	35.14	32.43	0	62.16	37.84	72.97	21.62	0	yes	no	no	no	no	no
23469	a72ae3bd84d3cb0c1c8125c08bba01e3	EDL933_0135_063	37	3f9ab2743f5868dcb32c00b929fd6ff225d0b8e0	8.11	16.22	0	2.7	2.7	0	0	2.7	0	8.11	8.11	5.41	5.41	8.11	2.7	18.92	2.7	0	5.41	2.7	no	secreted	0	0	1	0	0	45.95	10.81	43.24	27.03	37.84	35.14	72.97	2.7	24.32	100	24.32	0	yes	yes	no	yes	no	no
17363	7c0acab14c58026f63432d756c0f4a63	EDL933_0135_064	37	64239c9872b3912b70c1df04aa89018230f08c75	8.11	16.22	0	2.7	2.7	0	0	2.7	0	8.11	8.11	5.41	5.41	8.11	2.7	18.92	2.7	0	5.41	2.7	no	secreted	0	0	0	0	0	0	35.14	64.86	21.62	51.35	27.03	32.43	32.43	35.14	97.3	35.14	18.92	yes	yes	yes	no	no	no
9118	40ee91d2b09012f16abdd535cd9b26b0	EDL933_0135_065	37	02bd9397a4c128b22061c821d43b4cf0ecf3ffba	8.11	16.22	0	2.7	2.7	0	0	2.7	0	8.11	8.11	5.41	5.41	8.11	2.7	18.92	2.7	0	5.41	2.7	no	secreted	0	0	2	1	1	35.14	10.81	54.05	21.62	56.76	21.62	67.57	0	32.43	100	32.43	0	yes	yes	no	yes	no	no
20746	93cd88d615b336dd925a0a9cf24437b3	EDL933_0135_066	37	f6c71f587bd540a6b9253253592e7b55e4ce6ee1	8.11	16.22	0	2.7	2.7	0	0	2.7	0	8.11	8.11	5.41	5.41	8.11	2.7	18.92	2.7	0	5.41	2.7	no	secreted	0	0	1	0	0	59.46	16.22	24.32	29.73	37.84	32.43	64.86	13.51	21.62	83.78	24.32	10.81	yes	no	no	no	no	no
16734	778e9bfc970045881e0e091a97779461	EDL933_0135_067	37	32a60e08d20418fe809397436e819984e49cd2c7	8.11	16.22	0	2.7	2.7	0	0	2.7	0	8.11	8.11	5.41	5.41	8.11	2.7	18.92	2.7	0	5.41	2.7	no	secreted	0	0	0	0	0	40.54	29.73	29.73	27.03	56.76	16.22	75.68	0	24.32	94.59	18.92	18.92	yes	no	no	no	no	no
550	03db5769d72f5be44c396af17dd8d974	EDL933_0135_068	37	ef00664d65fe14f3e23ec11f8e1d9e22b9365a52	8.11	16.22	0	2.7	2.7	0	0	2.7	0	8.11	8.11	5.41	5.41	8.11	2.7	18.92	2.7	0	5.41	2.7	no	secreted	0	0	2	0	1	48.65	13.51	37.84	24.32	48.65	27.03	51.35	10.81	37.84	83.78	29.73	0	yes	yes	no	no	no	no
12032	55ca26fb930820b47b335984dc31051e	EDL933_0135_069	37	2e2d751ebe6245cad30e71c9d2967a9aedd8bc66	8.11	16.22	0	2.7	2.7	0	0	2.7	0	8.11	8.11	5.41	5.41	8.11	2.7	18.92	2.7	0	5.41	2.7	no	secreted	0	0	1	0	0	21.62	29.73	48.65	24.32	48.65	27.03	54.05	21.62	24.32	100	29.73	0	yes	yes	no	yes	no	no
9010	403280dc88ebfe238b8147e30e7d3173	EDL933_0135_070	37	f4d9ddd95b0f67e857b4149488a070efa8984f02	8.11	16.22	0	2.7	2.7	0	0	2.7	0	8.11	8.11	5.41	5.41	8.11	2.7	18.92	2.7	0	5.41	2.7	no	secreted	0	0	1	0	0	54.05	5.41	40.54	13.51	56.76	29.73	89.19	0	10.81	100	24.32	0	yes	no	no	yes	no	no
14845	69f53c1e1cd22a1216ad35bd5077173f	EDL933_0135_071	37	8e6c2b30e4cf4f98ccb29113de935d68479b2f0f	8.11	16.22	0	2.7	2.7	0	0	2.7	0	8.11	8.11	5.41	5.41	8.11	2.7	18.92	2.7	0	5.41	2.7	no	secreted	0	0	1	0	0	45.95	13.51	40.54	29.73	45.95	24.32	72.97	0	27.03	94.59	21.62	2.7	yes	yes	no	no	no	no
2596	12247b4bb8bd9a3feaaa7957699a99f0	EDL933_0135_072	37	1de03d51549a2f6bed2d0fe02a4286b72a5deeac	8.11	16.22	0	2.7	2.7	0	0	2.7	0	8.11	8.11	5.41	5.41	8.11	2.7	18.92	2.7	0	5.41	2.7	no	secreted	0	0	1	0	0	75.68	8.11	16.22	27.03	40.54	32.43	89.19	0	10.81	94.59	18.92	8.11	yes	no	no	no	no	no
16340	74cb0c16f0c8a9b27f5b92f2481bd188	EDL933_0135_073	37	54a349f97f7faa7a4d83e6b14d065070a809a779	8.11	16.22	0	2.7	2.7	0	0	2.7	0	8.11	8.11	5.41	5.41	8.11	2.7	18.92	2.7	0	5.41	2.7	no	secreted	0	0	1	0	0	64.86	10.81	24.32	29.73	48.65	21.62	59.46	13.51	27.03	94.59	27.03	0	yes	yes	no	no	no	no
156	0129fde15e15e52ec844b8af1252822c	EDL933_0135_074	37	9e92172cd13622246c4d6ef3ddce04d3b54cac69	8.11	16.22	0	2.7	2.7	0	0	2.7	0	8.11	8.11	5.41	5.41	8.11	2.7	18.92	2.7	0	5.41	2.7	no	secreted	0	0	2	0	0	59.46	16.22	24.32	24.32	54.05	21.62	72.97	8.11	18.92	100	18.92	0	no	yes	no	yes	no	no
5075	23fde45678b7d5f7a14ab644be7fadf1	EDL933_0135_075	37	a5b2baa24a765e3f6ec71908e18309eed6ad6f00	8.11	16.22	0	2.7	2.7	0	0	2.7	0	8.11	8.11	5.41	5.41	8.11	2.7	18.92	2.7	0	5.41	2.7	no	secreted	0	0	1	0	0	62.16	0	37.84	29.73	45.95	24.32	70.27	0	29.73	100	32.43	5.41	no	yes	no	yes	no	no
20368	91238ce1ddf0976e7f418ef1d5d74809	EDL933_0135_076	37	feaa7d707606f4dc11069a06baa69587aa7f0ad1	8.11	16.22	0	2.7	2.7	0	0	2.7	0	8.11	8.11	5.41	5.41	8.11	2.7	18.92	2.7	0	5.41	2.7	no	secreted	0	0	0	0	0	54.05	5.41	40.54	18.92	54.05	27.03	72.97	0	27.03	100	27.03	0	yes	yes	no	yes	no	no
31547	e103700baf081f1bb015c9101fe8ca98	EDL933_0135_077	37	045602ed247d3cc96f4679ab164ea35bfbd7e8bf	8.11	16.22	0	2.7	2.7	0	0	2.7	0	8.11	8.11	5.41	5.41	8.11	2.7	18.92	2.7	0	5.41	2.7	no	secreted	0	0	0	0	0	70.27	0	29.73	32.43	43.24	24.32	78.38	0	21.62	100	29.73	0	yes	no	no	yes	no	no
20298	90af8eae47093c94ed1b59b0d9628081	EDL933_0135_078	37	c0d34b2a311e9c38914ee918de1280f559658335	8.11	16.22	0	2.7	2.7	0	0	2.7	0	8.11	8.11	5.41	5.41	8.11	2.7	18.92	2.7	0	5.41	2.7	no	secreted	0	0	1	0	0	45.95	18.92	35.14	24.32	45.95	29.73	54.05	10.81	35.14	100	24.32	8.11	yes	no	no	yes	no	no
14903	6a77a0ece6a206b877261c191d081e73	EDL933_0135_079	37	2c37ee124a2df03aadf64a40f72018737c72fa97	8.11	16.22	0	2.7	2.7	0	0	2.7	0	8.11	8.11	5.41	5.41	8.11	2.7	18.92	2.7	0	5.41	2.7	no	secreted	0	0	3	0	0	59.46	5.41	35.14	21.62	56.76	21.62	78.38	0	21.62	100	21.62	10.81	yes	yes	yes	yes	no	no
34772	f7d194867b88e084b49ba491658f0cd4	EDL933_0135_080	37	77c3d60840fd2ccc88a4052617d86f4a0b78157b	8.11	16.22	0	2.7	2.7	0	0	2.7	0	8.11	8.11	5.41	5.41	8.11	2.7	18.92	2.7	0	5.41	2.7	no	secreted	0	0	1	0	0	64.86	5.41	29.73	29.73	51.35	18.92	72.97	5.41	21.62	100	29.73	0	yes	yes	no	yes	no	no
625	046a6beaad8f7a6b6a8ae91cc0522ad9	EDL933_0135_081	37	a8b1b000cece7069fb5cf2e1368a4ea5595ae803	8.11	16.22	0	2.7	2.7	0	0	2.7	0	8.11	8.11	5.41	5.41	8.11	2.7	18.92	2.7	0	5.41	2.7	no	secreted	0	0	1	0	1	59.46	16.22	24.32	21.62	56.76	21.62	72.97	5.41	21.62	100	24.32	5.41	yes	no	no	yes	no	no
35358	fc263a5d4a078a999ba29454b6157508	EDL933_0135_082	37	794e2b1a5c0b343e9e33327d4c2918777d90e636	8.11	16.22	0	2.7	2.7	0	0	2.7	0	8.11	8.11	5.41	5.41	8.11	2.7	18.92	2.7	0	5.41	2.7	no	secreted	0	0	0	0	0	48.65	8.11	43.24	24.32	48.65	27.03	89.19	0	10.81	97.3	21.62	0	yes	yes	no	no	no	no
18958	87365c1e92ed1147e27134fa851f63f8	EDL933_0135_083	37	a0f1248a5532ee130d8263968004a09bbf4dd938	8.11	16.22	0	2.7	2.7	0	0	2.7	0	8.11	8.11	5.41	5.41	8.11	2.7	18.92	2.7	0	5.41	2.7	no	secreted	0	0	0	1	0	75.68	0	24.32	24.32	48.65	27.03	91.89	0	8.11	100	27.03	8.11	yes	no	no	yes	no	no
3107	16106432b33b40961972752b682dc20f	EDL933_0135_084	37	1f296382315c319853f40ef24d27760208b14905	8.11	16.22	0	2.7	2.7	0	0	2.7	0	8.11	8.11	5.41	5.41	8.11	2.7	18.92	2.7	0	5.41	2.7	no	secreted	0	0	1	0	0	10.81	51.35	37.84	16.22	56.76	27.03	18.92	48.65	32.43	91.89	24.32	2.7	yes	no	no	no	no	no
1973	0dcadd68513c5c3ef60d6ce81c5bdfc1	EDL933_0135_085	37	3279a7f01b6c9bac20115d7e54c319dfca5bcc52	8.11	16.22	0	2.7	2.7	0	0	2.7	0	8.11	8.11	5.41	5.41	8.11	2.7	18.92	2.7	0	5.41	2.7	no	secreted	0	0	1	0	0	48.65	8.11	43.24	24.32	48.65	27.03	78.38	0	21.62	89.19	21.62	0	yes	yes	no	no	no	no
21923	9c2f9fc73845718421a1f1d439c00523	EDL933_0135_086	37	9aedc2843c636baf7624936781e1162a6a54c265	8.11	16.22	0	2.7	2.7	0	0	2.7	0	8.11	8.11	5.41	5.41	8.11	2.7	18.92	2.7	0	5.41	2.7	no	secreted	0	0	0	0	0	40.54	13.51	45.95	16.22	48.65	35.14	83.78	0	16.22	100	21.62	0	yes	yes	no	yes	no	no
1666	0b9641ce8f0253dc06ea0b2317c3b001	EDL933_0135_087	37	35109ed761a3f2e755a0f05aadf1ac520c8b25a5	8.11	16.22	0	2.7	2.7	0	0	2.7	0	8.11	8.11	5.41	5.41	8.11	2.7	18.92	2.7	0	5.41	2.7	no	secreted	0	0	2	0	0	51.35	8.11	40.54	21.62	56.76	21.62	75.68	0	24.32	100	21.62	0	yes	yes	no	yes	no	no
5074	23fd386306dc0187286d6df3c2007bee	EDL933_0135_088	37	0286ad57255f5cc39fbbdf6a9a219cc9e6e9bd46	8.11	16.22	0	2.7	2.7	0	0	2.7	0	8.11	8.11	5.41	5.41	8.11	2.7	18.92	2.7	0	5.41	2.7	no	secreted	0	0	1	0	1	59.46	5.41	35.14	27.03	48.65	24.32	89.19	0	10.81	97.3	18.92	18.92	yes	no	yes	no	no	no
15858	714bd833884dec586edd0c5767673630	EDL933_0135_089	37	999f4a5e26e971ca995fde7b3f6788e92751b227	8.11	16.22	0	2.7	2.7	0	0	2.7	0	8.11	8.11	5.41	5.41	8.11	2.7	18.92	2.7	0	5.41	2.7	no	secreted	0	0	2	0	1	35.14	35.14	29.73	32.43	40.54	27.03	40.54	29.73	29.73	97.3	35.14	5.41	no	yes	no	yes	no	no
24387	ad96bfd846a5e281d72cd9bcfe5378c1	EDL933_0135_090	37	6d328865e0ce707b19f2ad600a7837d3c0983242	8.11	16.22	0	2.7	2.7	0	0	2.7	0	8.11	8.11	5.41	5.41	8.11	2.7	18.92	2.7	0	5.41	2.7	no	secreted	0	0	0	0	0	13.51	45.95	40.54	29.73	43.24	27.03	51.35	8.11	40.54	83.78	40.54	2.7	yes	yes	no	no	no	no
30347	d8b9bc56ace648c4d08ff8a99b28ebac	EDL933_0135_091	37	1c46bdc797b046d15587a94878f19f4dd2f5e7a5	8.11	16.22	0	2.7	2.7	0	0	2.7	0	8.11	8.11	5.41	5.41	8.11	2.7	18.92	2.7	0	5.41	2.7	no	secreted	0	0	2	0	0	45.95	13.51	40.54	27.03	54.05	18.92	78.38	0	21.62	97.3	32.43	18.92	yes	yes	yes	no	no	no
5912	2a22eec5c580c3937453f91f716f36c3	EDL933_0135_092	37	478ecae37bab42d9e33120babaab8c8a0158b695	8.11	16.22	0	2.7	2.7	0	0	2.7	0	8.11	8.11	5.41	5.41	8.11	2.7	18.92	2.7	0	5.41	2.7	no	secreted	0	0	0	0	0	45.95	18.92	35.14	32.43	43.24	24.32	56.76	16.22	27.03	91.89	32.43	16.22	yes	yes	yes	no	no	no
15674	6fe8896eec775f17f96a6e0ac9cd9dc8	EDL933_0135_093	37	f519b0968c68f869d85fd8af195321f9ef477bc3	8.11	16.22	0	2.7	2.7	0	0	2.7	0	8.11	8.11	5.41	5.41	8.11	2.7	18.92	2.7	0	5.41	2.7	no	secreted	0	0	1	0	0	29.73	21.62	48.65	18.92	51.35	29.73	54.05	8.11	37.84	100	18.92	0	no	yes	no	yes	no	no
13650	614bbe80e11279620b13ab4d9a254379	EDL933_0135_094	37	0b5929861ab383556f9dcced47a7d9fe1f629b26	8.11	16.22	0	2.7	2.7	0	0	2.7	0	8.11	8.11	5.41	5.41	8.11	2.7	18.92	2.7	0	5.41	2.7	no	secreted	0	0	1	0	0	64.86	0	35.14	32.43	43.24	24.32	91.89	0	8.11	100	21.62	5.41	yes	no	no	yes	no	no
17483	7ccf4be5297be0d2f9a178497e37a229	EDL933_0135_095	37	f41ce948756f2255ffdbc23790740abffc62ec0d	8.11	16.22	0	2.7	2.7	0	0	2.7	0	8.11	8.11	5.41	5.41	8.11	2.7	18.92	2.7	0	5.41	2.7	no	secreted	0	0	0	0	0	16.22	32.43	51.35	29.73	48.65	21.62	51.35	18.92	29.73	94.59	18.92	0	yes	no	no	no	no	no
31063	ddaf255ce761b1371d0a6d1df258b1b5	EDL933_0135_096	37	1803133eaa439c99189d72b4a69978a0d0410fba	8.11	16.22	0	2.7	2.7	0	0	2.7	0	8.11	8.11	5.41	5.41	8.11	2.7	18.92	2.7	0	5.41	2.7	no	secreted	0	0	0	0	0	40.54	13.51	45.95	21.62	56.76	21.62	72.97	0	27.03	91.89	21.62	0	yes	no	no	no	no	no
28146	c93960218e503ebe4d0852d0215ff840	EDL933_0135_097	37	30292ec62e28c7d6805025de35ede38137ccdaad	8.11	16.22	0	2.7	2.7	0	0	2.7	0	8.11	8.11	5.41	5.41	8.11	2.7	18.92	2.7	0	5.41	2.7	no	secreted	0	0	1	0	0	67.57	0	32.43	29.73	51.35	18.92	67.57	2.7	29.73	91.89	18.92	0	yes	no	no	no	no	no
30342	d8b352e98da61b1e8164e74793ee101e	EDL933_0135_098	37	839016338323f5f51c3d334730e5132a1043d440	8.11	16.22	0	2.7	2.7	0	0	2.7	0	8.11	8.11	5.41	5.41	8.11	2.7	18.92	2.7	0	5.41	2.7	no	secreted	0	0	0	0	0	59.46	8.11	32.43	24.32	43.24	32.43	75.68	0	24.32	94.59	27.03	8.11	yes	no	no	no	no	no
25558	b6a1cf627eb8a0e87cc71201af56e153	EDL933_0135_099	37	fe172f79055e8855a3800099a34123cfd292e4b7	8.11	16.22	0	2.7	2.7	0	0	2.7	0	8.11	8.11	5.41	5.41	8.11	2.7	18.92	2.7	0	5.41	2.7	no	secreted	0	0	1	0	0	35.14	27.03	37.84	21.62	45.95	32.43	70.27	0	29.73	89.19	18.92	8.11	yes	no	no	no	no	no
14963	6adad900b27fcf9004d10227f06ba765	EDL933_0135_100	37	cc39ebaad3d6b7930ee79627d7756f4db833de55	8.11	16.22	0	2.7	2.7	0	0	2.7	0	8.11	8.11	5.41	5.41	8.11	2.7	18.92	2.7	0	5.41	2.7	no	secreted	0	0	2	1	2	24.32	29.73	45.95	18.92	54.05	27.03	72.97	0	27.03	100	29.73	16.22	yes	yes	yes	yes	no	no
234	d565424ec6ffdb9e92fd44cb3ceef4aa	EDL933_0173	95	599de665c5131a938785b8793e614011ef37a40c	7.37	10.53	4.21	2.11	5.26	2.11	1.05	3.16	1.05	7.37	6.32	5.26	1.05	4.21	7.37	15.79	6.32	2.11	3.16	4.21	yes	secreted	0	0	0	0	0	4.21	16.84	78.95	23.16	44.21	32.63	1.05	15.79	83.16	72.63	32.63	8.42	yes	yes	yes	no	no	no
29625	d3a2c6a82da584eeebed72113ca80c50	EDL933_0173_001	95	ce9d3ed99455c1dd409e8a0ed2ce15db658cdc50	7.37	10.53	4.21	2.11	5.26	2.11	1.05	3.16	1.05	7.37	6.32	5.26	1.05	4.21	7.37	15.79	6.32	2.11	3.16	4.21	no	secreted	0	2	1	0	0	12.63	33.68	53.68	30.53	44.21	25.26	26.32	11.58	62.11	40	35.79	12.63	yes	yes	yes	no	no	no
34697	f74f645e99950cc80ac7a530e3b582a8	EDL933_0173_002	95	06f62c6551ff21f04420bcb340cf985327ae7fe3	7.37	10.53	4.21	2.11	5.26	2.11	1.05	3.16	1.05	7.37	6.32	5.26	1.05	4.21	7.37	15.79	6.32	2.11	3.16	4.21	no	secreted	0	2	0	0	0	29.47	12.63	57.89	23.16	47.37	29.47	44.21	10.53	45.26	68.42	22.11	1.05	yes	yes	no	no	no	no
33344	ed9ce8fe66ea3e5550783aa1126219ec	EDL933_0173_003	95	9de2ce4938ae1089b5c4846f999e703be2870235	7.37	10.53	4.21	2.11	5.26	2.11	1.05	3.16	1.05	7.37	6.32	5.26	1.05	4.21	7.37	15.79	6.32	2.11	3.16	4.21	no	secreted	0	2	0	0	0	3.16	49.47	47.37	33.68	47.37	18.95	14.74	34.74	50.53	34.74	21.05	11.58	yes	yes	no	no	no	no
12462	591bb007c52980bafc3250e32fb9c0fb	EDL933_0173_004	95	6dd892c601ab248d94a910e2c0561dc5cea45775	7.37	10.53	4.21	2.11	5.26	2.11	1.05	3.16	1.05	7.37	6.32	5.26	1.05	4.21	7.37	15.79	6.32	2.11	3.16	4.21	no	secreted	0	2	2	0	0	18.95	24.21	56.84	31.58	41.05	27.37	46.32	5.26	48.42	51.58	21.05	15.79	yes	yes	yes	no	no	no
15783	70a54e426d34e6f2b953a7ab9e03e9ee	EDL933_0173_005	95	ba3b80d7f6738759289c41d56b1323cda8939d8f	7.37	10.53	4.21	2.11	5.26	2.11	1.05	3.16	1.05	7.37	6.32	5.26	1.05	4.21	7.37	15.79	6.32	2.11	3.16	4.21	no	secreted	0	2	1	0	0	23.16	17.89	58.95	25.26	42.11	32.63	31.58	10.53	57.89	69.47	31.58	11.58	yes	yes	yes	no	no	no
27935	c7dc9b380750ec8cfb77e193252a45fb	EDL933_0173_006	95	61cf497843f0b9e96b0e6be117f6de2bba17e24b	7.37	10.53	4.21	2.11	5.26	2.11	1.05	3.16	1.05	7.37	6.32	5.26	1.05	4.21	7.37	15.79	6.32	2.11	3.16	4.21	no	secreted	0	2	1	3	0	11.58	24.21	64.21	17.89	48.42	33.68	27.37	17.89	54.74	76.84	29.47	12.63	yes	yes	yes	no	no	no
31877	e329136dc9a6b4b0e8c35630d7fe8f1a	EDL933_0173_007	95	4adf6e49526cefd8faac7c44c3af2568c1205df2	7.37	10.53	4.21	2.11	5.26	2.11	1.05	3.16	1.05	7.37	6.32	5.26	1.05	4.21	7.37	15.79	6.32	2.11	3.16	4.21	no	secreted	0	2	0	0	0	0	38.95	61.05	27.37	48.42	24.21	16.84	17.89	65.26	50.53	20	12.63	yes	yes	yes	no	no	no
23385	a6a1a119086c104f00c40f75d8e55b02	EDL933_0173_008	95	a4470e91cbe15079b072df585fba203464bf3481	7.37	10.53	4.21	2.11	5.26	2.11	1.05	3.16	1.05	7.37	6.32	5.26	1.05	4.21	7.37	15.79	6.32	2.11	3.16	4.21	no	secreted	0	2	0	0	0	13.68	22.11	64.21	25.26	48.42	26.32	31.58	15.79	52.63	66.32	31.58	10.53	yes	yes	yes	yes	no	no
23203	a580ca897a178820241adcaee56835a6	EDL933_0173_009	95	3c302140b4e1fcc1e1f8af42ef56af64466c5ca4	7.37	10.53	4.21	2.11	5.26	2.11	1.05	3.16	1.05	7.37	6.32	5.26	1.05	4.21	7.37	15.79	6.32	2.11	3.16	4.21	no	secreted	0	2	1	0	0	22.11	21.05	56.84	27.37	48.42	24.21	29.47	14.74	55.79	65.26	31.58	27.37	yes	yes	yes	yes	no	no
5467	27069127df694cfd4b5b9ba4920f4d8b	EDL933_0173_010	95	4a224a9a127bbc41091782758f1477573ec8d2c1	7.37	10.53	4.21	2.11	5.26	2.11	1.05	3.16	1.05	7.37	6.32	5.26	1.05	4.21	7.37	15.79	6.32	2.11	3.16	4.21	no	secreted	0	2	1	0	0	4.21	36.84	58.95	29.47	46.32	24.21	17.89	30.53	51.58	40	16.84	6.32	yes	yes	no	no	no	no
5280	25a6842e7ffd108027093669e55d9b8d	EDL933_0173_011	95	2614586107e81131a47a7284c6fec6ca5810ad83	7.37	10.53	4.21	2.11	5.26	2.11	1.05	3.16	1.05	7.37	6.32	5.26	1.05	4.21	7.37	15.79	6.32	2.11	3.16	4.21	no	secreted	0	2	2	0	1	27.37	11.58	61.05	28.42	43.16	28.42	53.68	8.42	37.89	63.16	23.16	4.21	yes	yes	no	no	no	no
13429	5fabebd724fae318d8c89e8a22d62341	EDL933_0173_012	95	1fc1a116e8c9f895bb83f3d22b9e000fe689bbff	7.37	10.53	4.21	2.11	5.26	2.11	1.05	3.16	1.05	7.37	6.32	5.26	1.05	4.21	7.37	15.79	6.32	2.11	3.16	4.21	no	secreted	0	1	0	0	0	3.16	40	56.84	27.37	51.58	21.05	25.26	20	54.74	47.37	21.05	12.63	yes	yes	yes	no	no	no
19077	881d0465dbe6c49d4879d12407f3f4c0	EDL933_0173_013	95	8589d1f598a17c1071dbc958cc248ee6edd539c6	7.37	10.53	4.21	2.11	5.26	2.11	1.05	3.16	1.05	7.37	6.32	5.26	1.05	4.21	7.37	15.79	6.32	2.11	3.16	4.21	no	secreted	0	2	1	0	0	17.89	25.26	56.84	27.37	46.32	26.32	37.89	12.63	49.47	51.58	21.05	10.53	yes	yes	yes	yes	no	no
25431	b5aa49cb5bbe13455accc365cc111df6	EDL933_0173_014	95	6075134a43e19b6c39e92020fc98f36404cd154b	7.37	10.53	4.21	2.11	5.26	2.11	1.05	3.16	1.05	7.37	6.32	5.26	1.05	4.21	7.37	15.79	6.32	2.11	3.16	4.21	no	secreted	0	2	0	0	0	17.89	23.16	58.95	24.21	46.32	29.47	29.47	11.58	58.95	68.42	23.16	11.58	yes	yes	no	no	no	no
4543	2036be11425895385f0f98a8491560fb	EDL933_0173_015	95	92e97cdce4f864ad3c56c1c0ba9818de6a3a3cfe	7.37	10.53	4.21	2.11	5.26	2.11	1.05	3.16	1.05	7.37	6.32	5.26	1.05	4.21	7.37	15.79	6.32	2.11	3.16	4.21	no	secreted	0	2	1	0	0	10.53	27.37	62.11	24.21	49.47	26.32	29.47	21.05	49.47	77.89	26.32	15.79	yes	yes	yes	yes	no	no
16983	795e63a36539de582d8bdcf207c6a31b	EDL933_0173_016	95	73d8b2d1a31089e8996e8cb5474db0c031aaab8e	7.37	10.53	4.21	2.11	5.26	2.11	1.05	3.16	1.05	7.37	6.32	5.26	1.05	4.21	7.37	15.79	6.32	2.11	3.16	4.21	no	secreted	0	2	1	0	0	24.21	24.21	51.58	25.26	45.26	29.47	45.26	9.47	45.26	58.95	28.42	17.89	yes	yes	yes	no	no	no
29585	d35367ba8a938c570581347aff5b070f	EDL933_0173_017	95	f57a99dbd7e863c0da52fa270934f087d988b43f	7.37	10.53	4.21	2.11	5.26	2.11	1.05	3.16	1.05	7.37	6.32	5.26	1.05	4.21	7.37	15.79	6.32	2.11	3.16	4.21	no	secreted	0	2	0	0	0	12.63	34.74	52.63	24.21	49.47	26.32	26.32	21.05	52.63	52.63	24.21	4.21	yes	yes	no	no	no	no
32897	ea485bb7bd251853c75c60abf057b8c6	EDL933_0173_018	95	65eec4fbc9c4c84734a93a37fa2f0abc02beed50	7.37	10.53	4.21	2.11	5.26	2.11	1.05	3.16	1.05	7.37	6.32	5.26	1.05	4.21	7.37	15.79	6.32	2.11	3.16	4.21	no	secreted	0	2	0	0	0	31.58	11.58	56.84	31.58	49.47	18.95	51.58	6.32	42.11	53.68	20	12.63	yes	yes	no	no	no	no
9444	436aad4b404ace8f71f4cd3c4cc18cdc	EDL933_0173_019	95	5eb981a25f029812bee865a8c0e2ec7ec5faf782	7.37	10.53	4.21	2.11	5.26	2.11	1.05	3.16	1.05	7.37	6.32	5.26	1.05	4.21	7.37	15.79	6.32	2.11	3.16	4.21	no	secreted	0	2	2	0	0	18.95	26.32	54.74	24.21	43.16	32.63	25.26	22.11	52.63	60	26.32	8.42	yes	no	no	no	no	no
23150	a5240a424eecd374e47ca00cb7d421a6	EDL933_0173_020	95	09f3c7489266bf3102a9b58f2bd484d0cfa9b6a3	7.37	10.53	4.21	2.11	5.26	2.11	1.05	3.16	1.05	7.37	6.32	5.26	1.05	4.21	7.37	15.79	6.32	2.11	3.16	4.21	no	secreted	0	2	2	0	0	11.58	29.47	58.95	26.32	48.42	25.26	23.16	21.05	55.79	64.21	30.53	26.32	yes	yes	yes	no	no	no
12482	5935bf80b5df6326077b9b3a06060741	EDL933_0173_021	95	00a4ee25d934ca306b4b06ee3ac776b60516e1d9	7.37	10.53	4.21	2.11	5.26	2.11	1.05	3.16	1.05	7.37	6.32	5.26	1.05	4.21	7.37	15.79	6.32	2.11	3.16	4.21	no	secreted	0	2	2	0	0	28.42	17.89	53.68	26.32	49.47	24.21	53.68	7.37	38.95	73.68	24.21	9.47	yes	yes	yes	yes	no	no
7407	34bc5a8046d96d320fe104c85461f7e6	EDL933_0173_022	95	4b0e75e2199160d2a0517d216d690dda4cd87289	7.37	10.53	4.21	2.11	5.26	2.11	1.05	3.16	1.05	7.37	6.32	5.26	1.05	4.21	7.37	15.79	6.32	2.11	3.16	4.21	no	secreted	0	2	3	1	2	11.58	31.58	56.84	27.37	43.16	29.47	21.05	26.32	52.63	52.63	14.74	12.63	yes	no	yes	no	no	no
4577	20751c2c53e6ec1bc5af38d060bd8f90	EDL933_0173_023	95	7b7ca517c146d0ccc829d962182d23bd7ebb631c	7.37	10.53	4.21	2.11	5.26	2.11	1.05	3.16	1.05	7.37	6.32	5.26	1.05	4.21	7.37	15.79	6.32	2.11	3.16	4.21	no	secreted	0	2	2	1	1	37.89	10.53	51.58	31.58	50.53	17.89	60	1.05	38.95	77.89	20	18.95	yes	yes	yes	yes	no	no
23543	a7c38210f28414491943a3d11fe5007f	EDL933_0173_024	95	da5e71ce3d071178dce9ce1e61089a44bd872f2e	7.37	10.53	4.21	2.11	5.26	2.11	1.05	3.16	1.05	7.37	6.32	5.26	1.05	4.21	7.37	15.79	6.32	2.11	3.16	4.21	no	secreted	0	2	3	0	0	33.68	22.11	44.21	28.42	42.11	29.47	47.37	6.32	46.32	56.84	26.32	15.79	yes	yes	yes	no	no	no
23916	aa5d872aa5af3aaca4f3e60012c21817	EDL933_0173_025	95	26e043d75e4f86541cb49db08cf46ea20282801c	7.37	10.53	4.21	2.11	5.26	2.11	1.05	3.16	1.05	7.37	6.32	5.26	1.05	4.21	7.37	15.79	6.32	2.11	3.16	4.21	no	secreted	0	2	0	0	0	15.79	15.79	68.42	30.53	44.21	25.26	35.79	9.47	54.74	66.32	31.58	13.68	yes	yes	yes	yes	no	no
11342	50f22d514336141219690cbe7205c619	EDL933_0173_026	95	d457927fd14837bec04eef8901b62558a107f521	7.37	10.53	4.21	2.11	5.26	2.11	1.05	3.16	1.05	7.37	6.32	5.26	1.05	4.21	7.37	15.79	6.32	2.11	3.16	4.21	no	secreted	0	2	3	0	0	20	15.79	64.21	28.42	47.37	24.21	22.11	10.53	67.37	68.42	29.47	16.84	yes	yes	yes	yes	no	no
823	05dcf55870b81bd8a8a70d78830c7492	EDL933_0173_027	95	aabb16c527fe359b3e66b90bd239b75a5184953a	7.37	10.53	4.21	2.11	5.26	2.11	1.05	3.16	1.05	7.37	6.32	5.26	1.05	4.21	7.37	15.79	6.32	2.11	3.16	4.21	no	secreted	0	2	0	0	0	0	46.32	53.68	23.16	52.63	24.21	10.53	23.16	66.32	68.42	25.26	12.63	yes	yes	no	yes	no	no
28766	cd79713d854192b621784bd7de4c33e9	EDL933_0173_028	95	5d884f04ba1a93316403274707eeb590a9b7c8c0	7.37	10.53	4.21	2.11	5.26	2.11	1.05	3.16	1.05	7.37	6.32	5.26	1.05	4.21	7.37	15.79	6.32	2.11	3.16	4.21	no	secreted	0	2	1	0	0	9.47	27.37	63.16	29.47	48.42	22.11	21.05	26.32	52.63	60	25.26	13.68	yes	yes	yes	no	no	no
29053	cfa603fbc98d13aa0b7145a07933dae5	EDL933_0173_029	95	7176263d261bfedee8c60532cea7b3cb3ed5926f	7.37	10.53	4.21	2.11	5.26	2.11	1.05	3.16	1.05	7.37	6.32	5.26	1.05	4.21	7.37	15.79	6.32	2.11	3.16	4.21	no	secreted	0	2	1	0	0	17.89	18.95	63.16	24.21	51.58	24.21	34.74	9.47	55.79	76.84	21.05	15.79	yes	yes	yes	no	no	no
4615	20ad142d72bdfd1b701e78384104be68	EDL933_0173_030	95	8a2a48b7dc5be449a88c8213d39efb6d84aa5e59	7.37	10.53	4.21	2.11	5.26	2.11	1.05	3.16	1.05	7.37	6.32	5.26	1.05	4.21	7.37	15.79	6.32	2.11	3.16	4.21	no	secreted	0	2	1	0	0	20	21.05	58.95	24.21	51.58	24.21	54.74	0	45.26	63.16	30.53	17.89	yes	yes	yes	no	no	no
14405	66e1c17fe973c10ea39746ed768a639c	EDL933_0173_031	95	df768e68eb50eceb084ea305c16ae1da7544e4f5	7.37	10.53	4.21	2.11	5.26	2.11	1.05	3.16	1.05	7.37	6.32	5.26	1.05	4.21	7.37	15.79	6.32	2.11	3.16	4.21	no	secreted	0	2	1	0	0	36.84	16.84	46.32	25.26	53.68	21.05	45.26	10.53	44.21	61.05	23.16	15.79	yes	yes	yes	no	no	no
27454	c43646af56338edb624134ba624fa8c0	EDL933_0173_032	95	8855e00bd904cdd24f3c7e389ceda586156589b0	7.37	10.53	4.21	2.11	5.26	2.11	1.05	3.16	1.05	7.37	6.32	5.26	1.05	4.21	7.37	15.79	6.32	2.11	3.16	4.21	no	secreted	0	2	2	0	0	9.47	29.47	61.05	25.26	49.47	25.26	35.79	10.53	53.68	66.32	27.37	15.79	yes	yes	yes	yes	no	no
30089	d71732e55fd7294dfe595b8a8368a554	EDL933_0173_033	95	8b98d968b1c738ee4f66c0d02f5016c2f2304d0f	7.37	10.53	4.21	2.11	5.26	2.11	1.05	3.16	1.05	7.37	6.32	5.26	1.05	4.21	7.37	15.79	6.32	2.11	3.16	4.21	no	secreted	0	2	0	0	0	7.37	42.11	50.53	26.32	48.42	25.26	20	32.63	47.37	54.74	31.58	7.37	yes	yes	no	no	no	no
11827	543cdf870694603895cf5243ecb226c5	EDL933_0173_034	95	8c305e646ce3259fc9c972de59fee0d0a0db20c6	7.37	10.53	4.21	2.11	5.26	2.11	1.05	3.16	1.05	7.37	6.32	5.26	1.05	4.21	7.37	15.79	6.32	2.11	3.16	4.21	no	secreted	0	2	0	0	0	18.95	21.05	60	26.32	50.53	23.16	14.74	12.63	72.63	60	26.32	8.42	yes	yes	no	no	no	no
25058	b2c3b6215a773dd4c4b9cb3bdcedf140	EDL933_0173_035	95	fa96acde9e6e3770570172c99a260cc534b0039c	7.37	10.53	4.21	2.11	5.26	2.11	1.05	3.16	1.05	7.37	6.32	5.26	1.05	4.21	7.37	15.79	6.32	2.11	3.16	4.21	no	secreted	0	2	0	0	0	14.74	20	65.26	24.21	48.42	27.37	12.63	30.53	56.84	55.79	30.53	4.21	yes	yes	no	no	no	no
15855	7149c49ccc61d75d09ea56b3895600e5	EDL933_0173_036	95	0ce897318f542b2fc588dc61b90f134b7f8359e6	7.37	10.53	4.21	2.11	5.26	2.11	1.05	3.16	1.05	7.37	6.32	5.26	1.05	4.21	7.37	15.79	6.32	2.11	3.16	4.21	no	secreted	0	2	3	0	0	34.74	21.05	44.21	23.16	48.42	28.42	51.58	5.26	43.16	77.89	30.53	11.58	yes	yes	yes	yes	no	no
9484	43b38140db6d2d22a1bc9432eabe1de0	EDL933_0173_037	95	2d48d26c04bf5e740b2b1022fa9fd02bd0627a23	7.37	10.53	4.21	2.11	5.26	2.11	1.05	3.16	1.05	7.37	6.32	5.26	1.05	4.21	7.37	15.79	6.32	2.11	3.16	4.21	no	secreted	0	2	0	0	0	0	38.95	61.05	27.37	43.16	29.47	15.79	23.16	61.05	51.58	29.47	24.21	yes	yes	yes	yes	no	no
28012	c84556db430564907b87464237f94ebf	EDL933_0173_038	95	ee4da3f78d23947307ae11d6a00858cfac9124e9	7.37	10.53	4.21	2.11	5.26	2.11	1.05	3.16	1.05	7.37	6.32	5.26	1.05	4.21	7.37	15.79	6.32	2.11	3.16	4.21	no	secreted	0	2	5	0	0	10.53	31.58	57.89	21.05	47.37	31.58	25.26	20	54.74	70.53	25.26	13.68	yes	yes	yes	no	no	no
29232	d0eb7d07bf17cc35e9c31fe6885e70c9	EDL933_0173_039	95	d2895b5a363ce252ee5424954a4e660d2c909f58	7.37	10.53	4.21	2.11	5.26	2.11	1.05	3.16	1.05	7.37	6.32	5.26	1.05	4.21	7.37	15.79	6.32	2.11	3.16	4.21	no	secreted	0	2	0	0	0	22.11	22.11	55.79	24.21	47.37	28.42	32.63	12.63	54.74	61.05	26.32	14.74	yes	yes	yes	no	no	no
12752	5b15f6708eebbb162165731c977a6174	EDL933_0173_040	95	821a25c3b9cd736b4f15630ac1253b322a19ebcf	7.37	10.53	4.21	2.11	5.26	2.11	1.05	3.16	1.05	7.37	6.32	5.26	1.05	4.21	7.37	15.79	6.32	2.11	3.16	4.21	no	secreted	0	2	3	0	0	16.84	21.05	62.11	22.11	55.79	22.11	44.21	9.47	46.32	84.21	25.26	12.63	yes	yes	yes	yes	no	no
3495	1880b71a934ffb34783361da58667883	EDL933_0173_041	95	21aa2cf7086fb2b05d104f23e0e5af6decc37144	7.37	10.53	4.21	2.11	5.26	2.11	1.05	3.16	1.05	7.37	6.32	5.26	1.05	4.21	7.37	15.79	6.32	2.11	3.16	4.21	no	secreted	0	2	1	0	0	0	29.47	70.53	28.42	51.58	20	32.63	12.63	54.74	61.05	31.58	8.42	yes	yes	yes	no	no	no
32767	e947d12af2d5bda108e9cc40ca573ddd	EDL933_0173_042	95	c70e465048709e2ed858862c6afd5727484ce93c	7.37	10.53	4.21	2.11	5.26	2.11	1.05	3.16	1.05	7.37	6.32	5.26	1.05	4.21	7.37	15.79	6.32	2.11	3.16	4.21	no	secreted	0	2	2	0	0	6.32	25.26	68.42	20	50.53	29.47	38.95	4.21	56.84	74.74	28.42	9.47	yes	yes	no	yes	no	no
25202	b3d2a785ecce815b155110a7cbd00b32	EDL933_0173_043	95	b753580e65d733bc03bcc132825ac8e9ad542b91	7.37	10.53	4.21	2.11	5.26	2.11	1.05	3.16	1.05	7.37	6.32	5.26	1.05	4.21	7.37	15.79	6.32	2.11	3.16	4.21	no	secreted	0	2	0	0	0	0	44.21	55.79	25.26	47.37	27.37	12.63	25.26	62.11	65.26	24.21	14.74	yes	yes	yes	yes	no	no
14352	668b405bcea425474c2f7a26fd713528	EDL933_0173_044	95	e0c870364d618368124622a02278bee6a37d6e2a	7.37	10.53	4.21	2.11	5.26	2.11	1.05	3.16	1.05	7.37	6.32	5.26	1.05	4.21	7.37	15.79	6.32	2.11	3.16	4.21	no	secreted	0	2	0	1	0	16.84	25.26	57.89	21.05	51.58	27.37	22.11	21.05	56.84	63.16	24.21	15.79	yes	yes	yes	no	no	no
15609	6f767e63c3bc7b06edd71942c2a53d2e	EDL933_0173_045	95	900957d1ffa10c880513570f2d8dc71ea99d41f7	7.37	10.53	4.21	2.11	5.26	2.11	1.05	3.16	1.05	7.37	6.32	5.26	1.05	4.21	7.37	15.79	6.32	2.11	3.16	4.21	no	secreted	0	2	1	0	0	17.89	25.26	56.84	21.05	53.68	25.26	14.74	23.16	62.11	84.21	28.42	17.89	yes	yes	yes	no	no	no
3411	18067689b02e25b98db9ef1898c301dd	EDL933_0173_046	95	a0a77ac9f07a5b87675d46ec953e2053168afcfc	7.37	10.53	4.21	2.11	5.26	2.11	1.05	3.16	1.05	7.37	6.32	5.26	1.05	4.21	7.37	15.79	6.32	2.11	3.16	4.21	no	secreted	0	2	1	0	0	9.47	29.47	61.05	18.95	47.37	33.68	24.21	14.74	61.05	62.11	31.58	14.74	yes	yes	yes	yes	no	no
7249	33a6f3f73a2697268c489b9d864df56e	EDL933_0173_047	95	37523b8691120656f12fe45d837740b672f9d6c3	7.37	10.53	4.21	2.11	5.26	2.11	1.05	3.16	1.05	7.37	6.32	5.26	1.05	4.21	7.37	15.79	6.32	2.11	3.16	4.21	no	secreted	0	2	1	0	0	9.47	28.42	62.11	31.58	43.16	25.26	22.11	22.11	55.79	62.11	30.53	20	yes	yes	yes	no	no	no
19161	88aa1b16d962e70347191a39fd9652bc	EDL933_0173_048	95	f87a5d75e1d2b4f172bfa6efb04d84eea7cbba2a	7.37	10.53	4.21	2.11	5.26	2.11	1.05	3.16	1.05	7.37	6.32	5.26	1.05	4.21	7.37	15.79	6.32	2.11	3.16	4.21	no	secreted	0	2	0	0	0	17.89	29.47	52.63	21.05	46.32	32.63	21.05	17.89	61.05	66.32	32.63	4.21	yes	yes	no	no	no	no
20555	9289f2dcd53507f4a7dc67425a4a2524	EDL933_0173_049	95	8545b7ed97933fee7fc390b706b47820ea77747f	7.37	10.53	4.21	2.11	5.26	2.11	1.05	3.16	1.05	7.37	6.32	5.26	1.05	4.21	7.37	15.79	6.32	2.11	3.16	4.21	no	secreted	0	2	0	0	0	33.68	8.42	57.89	29.47	49.47	21.05	37.89	9.47	52.63	65.26	31.58	28.42	yes	yes	yes	no	no	no
9185	41635107c7f71e431d6f2bbb30e84968	EDL933_0173_050	95	eaecaa2e178510530b287eedad93c60ad7ba38de	7.37	10.53	4.21	2.11	5.26	2.11	1.05	3.16	1.05	7.37	6.32	5.26	1.05	4.21	7.37	15.79	6.32	2.11	3.16	4.21	no	secreted	0	2	1	0	0	18.95	24.21	56.84	31.58	38.95	29.47	21.05	23.16	55.79	42.11	24.21	11.58	yes	yes	yes	no	no	no
1357	0971e4d947979f3a7216bad6f176ccba	EDL933_0173_051	95	980ad4b903513fab5c44c89ca349772cb73cf4d3	7.37	10.53	4.21	2.11	5.26	2.11	1.05	3.16	1.05	7.37	6.32	5.26	1.05	4.21	7.37	15.79	6.32	2.11	3.16	4.21	no	secreted	0	2	0	0	0	14.74	16.84	68.42	28.42	47.37	24.21	34.74	14.74	50.53	67.37	20	18.95	yes	yes	yes	yes	no	no
14741	6938a1b31c4e1d9e24da2eb3b4a6ecfd	EDL933_0173_052	95	0cde7f16ca01321f70b2283f9e91e5aa6da5832f	7.37	10.53	4.21	2.11	5.26	2.11	1.05	3.16	1.05	7.37	6.32	5.26	1.05	4.21	7.37	15.79	6.32	2.11	3.16	4.21	no	secreted	0	2	4	1	1	27.37	13.68	58.95	31.58	52.63	15.79	37.89	9.47	52.63	61.05	20	11.58	yes	yes	yes	no	no	no
24916	b1b7db7205248a15fe85bf4bbc90dfbb	EDL933_0173_053	95	8401545683f565d278b035c574a6b765bc613582	7.37	10.53	4.21	2.11	5.26	2.11	1.05	3.16	1.05	7.37	6.32	5.26	1.05	4.21	7.37	15.79	6.32	2.11	3.16	4.21	no	secreted	0	1	0	0	0	5.26	27.37	67.37	16.84	49.47	33.68	15.79	20	64.21	86.32	27.37	4.21	yes	yes	no	yes	no	no
23186	a560812401da1f68b00235b7f70018e0	EDL933_0173_054	95	848516841ad0f212bb77a1c286048dce96a99bfc	7.37	10.53	4.21	2.11	5.26	2.11	1.05	3.16	1.05	7.37	6.32	5.26	1.05	4.21	7.37	15.79	6.32	2.11	3.16	4.21	no	secreted	0	2	1	0	0	8.42	31.58	60	29.47	49.47	21.05	21.05	23.16	55.79	49.47	31.58	9.47	yes	yes	yes	no	no	no
17429	7c77f217ed4acbf45a4a48b9c4fc9ac6	EDL933_0173_055	95	be7b902cec08752e99e0ad374fa14f1104719e48	7.37	10.53	4.21	2.11	5.26	2.11	1.05	3.16	1.05	7.37	6.32	5.26	1.05	4.21	7.37	15.79	6.32	2.11	3.16	4.21	no	secreted	0	2	3	0	0	21.05	21.05	57.89	23.16	48.42	28.42	27.37	13.68	58.95	69.47	17.89	9.47	yes	yes	yes	yes	no	no
35413	fc8ae5ee35709c75acc8d2d52946c02c	EDL933_0173_056	95	9f128504ee54e58e43f6bcc0ce15c12ced93cbb8	7.37	10.53	4.21	2.11	5.26	2.11	1.05	3.16	1.05	7.37	6.32	5.26	1.05	4.21	7.37	15.79	6.32	2.11	3.16	4.21	no	secreted	0	2	1	0	0	30.53	6.32	63.16	23.16	54.74	22.11	43.16	8.42	48.42	66.32	23.16	14.74	yes	yes	yes	yes	no	no
12830	5ba756ef4bd8792feef5a48a1f1c1cb8	EDL933_0173_057	95	56838fe6ac72882e95f5da3c3533af7018b4cdde	7.37	10.53	4.21	2.11	5.26	2.11	1.05	3.16	1.05	7.37	6.32	5.26	1.05	4.21	7.37	15.79	6.32	2.11	3.16	4.21	no	secreted	0	2	2	0	0	26.32	23.16	50.53	32.63	49.47	17.89	42.11	17.89	40	52.63	23.16	3.16	yes	yes	no	no	no	no
22805	a2ff4a5bde87d9ae62505c3cf22e55b3	EDL933_0173_058	95	8dd412c064aac2e02e673a61fcb5d57773be0a92	7.37	10.53	4.21	2.11	5.26	2.11	1.05	3.16	1.05	7.37	6.32	5.26	1.05	4.21	7.37	15.79	6.32	2.11	3.16	4.21	no	secreted	0	2	4	3	1	15.79	22.11	62.11	27.37	51.58	21.05	17.89	22.11	60	74.74	24.21	9.47	yes	yes	yes	no	no	no
25463	b5e28857f9ba09ff6768f54b684cb8e9	EDL933_0173_059	95	cf68dc76bf032b366ab9ebb72d35c9e28e94ba07	7.37	10.53	4.21	2.11	5.26	2.11	1.05	3.16	1.05	7.37	6.32	5.26	1.05	4.21	7.37	15.79	6.32	2.11	3.16	4.21	yes	secreted	0	2	0	0	0	13.68	27.37	58.95	25.26	48.42	26.32	10.53	24.21	65.26	54.74	26.32	21.05	yes	yes	yes	no	no	no
4018	1c21a464fb92d1d6fa5e4299bd4c8c15	EDL933_0173_060	95	3a66e1e53a68302cd70907fa318224fb6de5f00c	7.37	10.53	4.21	2.11	5.26	2.11	1.05	3.16	1.05	7.37	6.32	5.26	1.05	4.21	7.37	15.79	6.32	2.11	3.16	4.21	no	secreted	0	2	1	0	0	14.74	31.58	53.68	28.42	46.32	25.26	26.32	23.16	50.53	53.68	25.26	23.16	yes	yes	yes	no	no	no
12169	56d06f687d9ed597cb91c77dd1eecfae	EDL933_0173_061	95	0590f3fb5d09a94df83e1ff9329a6d40ae707780	7.37	10.53	4.21	2.11	5.26	2.11	1.05	3.16	1.05	7.37	6.32	5.26	1.05	4.21	7.37	15.79	6.32	2.11	3.16	4.21	no	secreted	0	2	5	0	0	6.32	40	53.68	28.42	46.32	25.26	27.37	20	52.63	41.05	27.37	21.05	yes	yes	yes	no	no	no
9213	419a41f670b17ff64ec04fb645532e10	EDL933_0173_062	95	e0c2cc74087af1f0a7193d992e80f2db2c0667eb	7.37	10.53	4.21	2.11	5.26	2.11	1.05	3.16	1.05	7.37	6.32	5.26	1.05	4.21	7.37	15.79	6.32	2.11	3.16	4.21	no	secreted	0	2	0	0	0	3.16	30.53	66.32	17.89	51.58	30.53	35.79	20	44.21	81.05	18.95	4.21	yes	no	no	no	no	no
4485	1fc6790d361b9884bb7d24936638e0bf	EDL933_0173_063	95	6cd255005fab7e4b4f38d9c1fc7c207922c735e6	7.37	10.53	4.21	2.11	5.26	2.11	1.05	3.16	1.05	7.37	6.32	5.26	1.05	4.21	7.37	15.79	6.32	2.11	3.16	4.21	no	secreted	0	2	1	0	0	21.05	28.42	50.53	26.32	47.37	26.32	17.89	21.05	61.05	58.95	16.84	0	yes	no	no	yes	no	no
29014	cf4b5eb37bd2018319e463bb2759b990	EDL933_0173_064	95	e9fc332a20dff7dd94d4edaca32e371c32ddca21	7.37	10.53	4.21	2.11	5.26	2.11	1.05	3.16	1.05	7.37	6.32	5.26	1.05	4.21	7.37	15.79	6.32	2.11	3.16	4.21	no	secreted	0	2	0	0	0	17.89	29.47	52.63	29.47	42.11	28.42	18.95	28.42	52.63	51.58	26.32	8.42	yes	yes	yes	no	no	no
28601	cc59b1e7355f1d31696a6625710824f4	EDL933_0173_065	95	e2b5034cf4bf9e667ec7a5c0992118f10257d668	7.37	10.53	4.21	2.11	5.26	2.11	1.05	3.16	1.05	7.37	6.32	5.26	1.05	4.21	7.37	15.79	6.32	2.11	3.16	4.21	no	secreted	0	2	0	0	0	5.26	38.95	55.79	30.53	47.37	22.11	11.58	34.74	53.68	58.95	20	12.63	yes	yes	yes	no	no	no
15195	6c8ec6d9b523139095e17c116aa53894	EDL933_0173_066	95	60d9a9c23b5348770c13caa762ba91380ba936cf	7.37	10.53	4.21	2.11	5.26	2.11	1.05	3.16	1.05	7.37	6.32	5.26	1.05	4.21	7.37	15.79	6.32	2.11	3.16	4.21	no	secreted	0	2	0	0	0	8.42	34.74	56.84	27.37	49.47	23.16	27.37	21.05	51.58	47.37	27.37	22.11	yes	yes	no	no	no	no
4076	1c94cc87a8d80b3e1075c16aba50b251	EDL933_0173_067	95	8292ee117d9d6f01e9adee97f3c59ba678b742df	7.37	10.53	4.21	2.11	5.26	2.11	1.05	3.16	1.05	7.37	6.32	5.26	1.05	4.21	7.37	15.79	6.32	2.11	3.16	4.21	no	secreted	0	2	0	0	0	11.58	17.89	70.53	22.11	51.58	26.32	27.37	11.58	61.05	70.53	20	16.84	yes	yes	yes	yes	no	no
6246	2ca7ea6b9e228b1a1c2aeb450da144cf	EDL933_0173_068	95	387eec03addc3fb5ec238953287fa5cd7ed20472	7.37	10.53	4.21	2.11	5.26	2.11	1.05	3.16	1.05	7.37	6.32	5.26	1.05	4.21	7.37	15.79	6.32	2.11	3.16	4.21	no	secreted	0	2	0	1	0	7.37	31.58	61.05	28.42	49.47	22.11	23.16	27.37	49.47	61.05	26.32	17.89	yes	yes	yes	no	no	no
2387	108d80582d2d4e28667d407fe5c45eea	EDL933_0173_069	95	4e381832e373fb9f85caac961eccdda6bde632d5	7.37	10.53	4.21	2.11	5.26	2.11	1.05	3.16	1.05	7.37	6.32	5.26	1.05	4.21	7.37	15.79	6.32	2.11	3.16	4.21	no	secreted	0	2	1	0	0	25.26	17.89	56.84	30.53	44.21	25.26	38.95	16.84	44.21	57.89	27.37	12.63	yes	yes	yes	no	no	no
18243	822a5dbc9a85ab3ee8b6257fe7f679dc	EDL933_0173_070	95	cefe22680740004bc5b5270865e1458b3ec3a66b	7.37	10.53	4.21	2.11	5.26	2.11	1.05	3.16	1.05	7.37	6.32	5.26	1.05	4.21	7.37	15.79	6.32	2.11	3.16	4.21	yes	secreted	0	1	0	0	0	4.21	27.37	68.42	27.37	47.37	25.26	29.47	24.21	46.32	62.11	29.47	13.68	yes	yes	yes	no	no	no
713	05053242a56efd6d5ebb07ab0bfc733c	EDL933_0173_071	95	c1a53169690463c069d074faca9b6493f05ca516	7.37	10.53	4.21	2.11	5.26	2.11	1.05	3.16	1.05	7.37	6.32	5.26	1.05	4.21	7.37	15.79	6.32	2.11	3.16	4.21	no	secreted	0	2	1	0	0	18.95	16.84	64.21	22.11	50.53	27.37	46.32	6.32	47.37	66.32	30.53	10.53	yes	yes	yes	no	no	no
7480	354cea64361de7ff0cff6c65711b9c96	EDL933_0173_072	95	ea34c47fcbae61432e7d7774ea75b715928b9fcb	7.37	10.53	4.21	2.11	5.26	2.11	1.05	3.16	1.05	7.37	6.32	5.26	1.05	4.21	7.37	15.79	6.32	2.11	3.16	4.21	no	secreted	0	2	0	0	0	23.16	28.42	48.42	27.37	46.32	26.32	30.53	14.74	54.74	61.05	23.16	10.53	yes	no	yes	yes	no	no
30087	d7150c91b787d21e3ddd73d41502176b	EDL933_0173_073	95	84ec4b596c2c932aa8b06cfaa22b6aa1125d54d1	7.37	10.53	4.21	2.11	5.26	2.11	1.05	3.16	1.05	7.37	6.32	5.26	1.05	4.21	7.37	15.79	6.32	2.11	3.16	4.21	no	secreted	0	2	2	0	0	17.89	27.37	54.74	24.21	51.58	24.21	25.26	23.16	51.58	65.26	27.37	5.26	yes	yes	no	no	no	no
34850	f855477e1fb146c8a943d17a7b672ca1	EDL933_0173_074	95	9eb42c2c8f2c3dbe13ccf39af99965cd4dbe9bb1	7.37	10.53	4.21	2.11	5.26	2.11	1.05	3.16	1.05	7.37	6.32	5.26	1.05	4.21	7.37	15.79	6.32	2.11	3.16	4.21	no	secreted	0	2	0	0	0	0	27.37	72.63	28.42	46.32	25.26	12.63	22.11	65.26	73.68	29.47	9.47	yes	yes	yes	yes	no	no
10207	48e1c190d5121085415de20e3fc60b17	EDL933_0173_075	95	078efd526c802570dba5e03e41fef47d5bf40903	7.37	10.53	4.21	2.11	5.26	2.11	1.05	3.16	1.05	7.37	6.32	5.26	1.05	4.21	7.37	15.79	6.32	2.11	3.16	4.21	no	secreted	0	2	1	0	0	26.32	18.95	54.74	28.42	46.32	25.26	30.53	10.53	58.95	63.16	29.47	9.47	yes	yes	yes	no	no	no
10406	4a6643ca1cccc1c56a462a04cc7de9d2	EDL933_0173_076	95	7e560e15d66ba7f9b91471d3d54c7391a85f991f	7.37	10.53	4.21	2.11	5.26	2.11	1.05	3.16	1.05	7.37	6.32	5.26	1.05	4.21	7.37	15.79	6.32	2.11	3.16	4.21	no	secreted	0	2	2	1	0	0	38.95	61.05	22.11	44.21	33.68	28.42	15.79	55.79	60	28.42	18.95	yes	yes	yes	no	no	no
11701	537eac7e61e8351015d5bc4307bfaf51	EDL933_0173_077	95	5e7478f891cdc4141bd69e5857578eed838daa84	7.37	10.53	4.21	2.11	5.26	2.11	1.05	3.16	1.05	7.37	6.32	5.26	1.05	4.21	7.37	15.79	6.32	2.11	3.16	4.21	no	secreted	0	2	0	0	0	17.89	22.11	60	24.21	46.32	29.47	32.63	18.95	48.42	55.79	24.21	12.63	yes	yes	yes	no	no	no
5791	295bba66ce743d89f6627a8a035269b4	EDL933_0173_078	95	a353e5f7fd0797e7db46ed84994b318b628de538	7.37	10.53	4.21	2.11	5.26	2.11	1.05	3.16	1.05	7.37	6.32	5.26	1.05	4.21	7.37	15.79	6.32	2.11	3.16	4.21	no	secreted	0	2	0	0	0	29.47	16.84	53.68	23.16	48.42	28.42	53.68	3.16	43.16	62.11	27.37	15.79	yes	yes	yes	yes	no	no
9699	4549e81d9241812b360190e7be24d59b	EDL933_0173_079	95	f3f132cd2e610f0880154c8f78381d283c973fa6	7.37	10.53	4.21	2.11	5.26	2.11	1.05	3.16	1.05	7.37	6.32	5.26	1.05	4.21	7.37	15.79	6.32	2.11	3.16	4.21	no	secreted	0	2	2	0	1	17.89	26.32	55.79	24.21	47.37	28.42	25.26	21.05	53.68	60	26.32	9.47	yes	yes	yes	no	no	no
20989	957d35e121484041c779bb8111a1458f	EDL933_0173_080	95	2d8a3e8052d229f2fa7485105fb31c4397cc04e5	7.37	10.53	4.21	2.11	5.26	2.11	1.05	3.16	1.05	7.37	6.32	5.26	1.05	4.21	7.37	15.79	6.32	2.11	3.16	4.21	no	secreted	0	2	0	0	0	22.11	25.26	52.63	28.42	47.37	24.21	33.68	9.47	56.84	40	21.05	16.84	yes	yes	yes	no	no	no
10229	4912fcfef8cf1b23e63552a3cd814de8	EDL933_0173_081	95	2bd6406b59386ce63f79250c8f5290c4f945c27f	7.37	10.53	4.21	2.11	5.26	2.11	1.05	3.16	1.05	7.37	6.32	5.26	1.05	4.21	7.37	15.79	6.32	2.11	3.16	4.21	no	secreted	0	2	0	0	0	7.37	22.11	70.53	24.21	47.37	28.42	41.05	10.53	48.42	67.37	16.84	6.32	yes	yes	yes	no	no	no
5777	2947846f37f409b0a5ea2b05fcfa7f91	EDL933_0173_082	95	0a4112cd576a3beae17cee84e8645110d9b6f7e4	7.37	10.53	4.21	2.11	5.26	2.11	1.05	3.16	1.05	7.37	6.32	5.26	1.05	4.21	7.37	15.79	6.32	2.11	3.16	4.21	no	secreted	0	1	0	0	0	23.16	9.47	67.37	27.37	38.95	33.68	27.37	20	52.63	69.47	36.84	22.11	yes	yes	yes	yes	no	no
13399	5f7d4b3b84f86d6c67501dd8940d4acd	EDL933_0173_083	95	6a2b69aff299ff674961d6a00a6b6a67c6bc43c6	7.37	10.53	4.21	2.11	5.26	2.11	1.05	3.16	1.05	7.37	6.32	5.26	1.05	4.21	7.37	15.79	6.32	2.11	3.16	4.21	no	secreted	0	2	0	0	0	8.42	27.37	64.21	25.26	48.42	26.32	21.05	16.84	62.11	58.95	23.16	8.42	yes	yes	no	no	no	no
6658	2f7c8373a974b9632861825ce4e53499	EDL933_0173_084	95	86fd07ba8cb7a149b18800b2c1ad3f76784b1028	7.37	10.53	4.21	2.11	5.26	2.11	1.05	3.16	1.05	7.37	6.32	5.26	1.05	4.21	7.37	15.79	6.32	2.11	3.16	4.21	no	secreted	0	2	0	0	0	11.58	29.47	58.95	24.21	52.63	23.16	36.84	15.79	47.37	43.16	21.05	13.68	yes	yes	yes	no	no	no
15775	709bdc7493f54482f067a1506196024b	EDL933_0173_085	95	6aa6c84c87e3510d95dc7191ec85751c4a3ff86a	7.37	10.53	4.21	2.11	5.26	2.11	1.05	3.16	1.05	7.37	6.32	5.26	1.05	4.21	7.37	15.79	6.32	2.11	3.16	4.21	no	secreted	0	2	0	0	0	17.89	22.11	60	24.21	49.47	26.32	44.21	7.37	48.42	76.84	37.89	27.37	yes	yes	yes	yes	no	no
3221	16ad9a0832472652adec443cb5779029	EDL933_0173_086	95	90b78ba9224c7558d6fc472ffb88564f6b903a5b	7.37	10.53	4.21	2.11	5.26	2.11	1.05	3.16	1.05	7.37	6.32	5.26	1.05	4.21	7.37	15.79	6.32	2.11	3.16	4.21	no	secreted	0	2	5	4	2	26.32	15.79	57.89	23.16	44.21	32.63	44.21	7.37	48.42	70.53	25.26	16.84	yes	yes	yes	yes	no	no
4572	206e03648bf75d5d1b6f5ae658289ac5	EDL933_0173_087	95	a68f92d1f62a93c854f938541182f5069cb0208e	7.37	10.53	4.21	2.11	5.26	2.11	1.05	3.16	1.05	7.37	6.32	5.26	1.05	4.21	7.37	15.79	6.32	2.11	3.16	4.21	no	secreted	0	1	1	0	0	23.16	22.11	54.74	27.37	45.26	27.37	48.42	5.26	46.32	50.53	26.32	6.32	yes	yes	yes	no	no	no
10274	495ea7a6c3bf71c3360a7193251f3a3a	EDL933_0173_088	95	0818aa19b97d45a502fd395689b353b2e66c1ebd	7.37	10.53	4.21	2.11	5.26	2.11	1.05	3.16	1.05	7.37	6.32	5.26	1.05	4.21	7.37	15.79	6.32	2.11	3.16	4.21	no	secreted	0	2	3	0	0	30.53	17.89	51.58	25.26	49.47	25.26	42.11	5.26	52.63	57.89	18.95	7.37	yes	yes	yes	no	no	no
5538	2794f164fde54f7706b64fefd42d7840	EDL933_0173_089	95	a06981a8474bc9122e91777f338130d26e881f2d	7.37	10.53	4.21	2.11	5.26	2.11	1.05	3.16	1.05	7.37	6.32	5.26	1.05	4.21	7.37	15.79	6.32	2.11	3.16	4.21	no	secreted	0	2	3	0	1	14.74	28.42	56.84	26.32	46.32	27.37	28.42	21.05	50.53	61.05	29.47	15.79	yes	yes	yes	no	no	no
27728	c6537a249d2ef54db0d3de7a312561a6	EDL933_0173_090	95	ceda789a0cec17d1e1fd971cd1df620a99cbc8d3	7.37	10.53	4.21	2.11	5.26	2.11	1.05	3.16	1.05	7.37	6.32	5.26	1.05	4.21	7.37	15.79	6.32	2.11	3.16	4.21	no	secreted	0	2	1	0	0	0	48.42	51.58	28.42	42.11	29.47	21.05	27.37	51.58	56.84	24.21	12.63	yes	yes	yes	no	no	no
27440	c41802915b760665efde3ba4b928b015	EDL933_0173_091	95	d598227dc3a7aaeb0081cbff5288106c79067ce1	7.37	10.53	4.21	2.11	5.26	2.11	1.05	3.16	1.05	7.37	6.32	5.26	1.05	4.21	7.37	15.79	6.32	2.11	3.16	4.21	no	secreted	0	2	1	0	0	12.63	35.79	51.58	25.26	48.42	26.32	32.63	12.63	54.74	50.53	24.21	12.63	yes	yes	yes	no	no	no
34523	f62f730a429e09d32b64b056cb1da9b6	EDL933_0173_092	95	a47794d9f15adef32d85a03ec094912d4fc532fe	7.37	10.53	4.21	2.11	5.26	2.11	1.05	3.16	1.05	7.37	6.32	5.26	1.05	4.21	7.37	15.79	6.32	2.11	3.16	4.21	no	secreted	0	2	0	0	0	20	34.74	45.26	29.47	41.05	29.47	27.37	22.11	50.53	42.11	28.42	18.95	yes	yes	yes	no	no	no
27736	c65d887f92256390f835749701d29711	EDL933_0173_093	95	1d24ecaea42e1f42239f6c052c85d50edb47f106	7.37	10.53	4.21	2.11	5.26	2.11	1.05	3.16	1.05	7.37	6.32	5.26	1.05	4.21	7.37	15.79	6.32	2.11	3.16	4.21	no	secreted	0	2	0	0	0	9.47	22.11	68.42	27.37	51.58	21.05	34.74	3.16	62.11	66.32	33.68	12.63	yes	yes	yes	no	no	no
35391	fc658be13831a7477ed7b7e0fbb56c9b	EDL933_0173_094	95	93fe85176efca2731a83897b99cc4281f1702c33	7.37	10.53	4.21	2.11	5.26	2.11	1.05	3.16	1.05	7.37	6.32	5.26	1.05	4.21	7.37	15.79	6.32	2.11	3.16	4.21	no	secreted	0	2	1	0	0	13.68	16.84	69.47	18.95	51.58	29.47	31.58	18.95	49.47	71.58	25.26	12.63	yes	yes	no	no	no	no
8532	3cd6ed1006f684855e5106f988a2b55d	EDL933_0173_095	95	c2e537b85ca9942ca9fc57c3398b0656d1a29eaa	7.37	10.53	4.21	2.11	5.26	2.11	1.05	3.16	1.05	7.37	6.32	5.26	1.05	4.21	7.37	15.79	6.32	2.11	3.16	4.21	no	secreted	0	2	0	2	0	5.26	18.95	75.79	23.16	52.63	24.21	6.32	22.11	71.58	60	32.63	13.68	yes	yes	yes	no	no	no
294	0216c74a1bfccfc4a782f3a97207f5bc	EDL933_0173_096	95	499670844e70138e21457c9db9c90463c184808e	7.37	10.53	4.21	2.11	5.26	2.11	1.05	3.16	1.05	7.37	6.32	5.26	1.05	4.21	7.37	15.79	6.32	2.11	3.16	4.21	no	secreted	0	2	2	0	0	24.21	29.47	46.32	22.11	47.37	30.53	27.37	21.05	51.58	75.79	17.89	6.32	yes	no	yes	yes	no	no
29617	d3923917aa7261c0f619964a12295bd2	EDL933_0173_097	95	675bdeb4e13b30bea244d26f67ebadb3a9029613	7.37	10.53	4.21	2.11	5.26	2.11	1.05	3.16	1.05	7.37	6.32	5.26	1.05	4.21	7.37	15.79	6.32	2.11	3.16	4.21	no	secreted	0	2	0	0	0	5.26	22.11	72.63	23.16	52.63	24.21	11.58	17.89	70.53	66.32	29.47	8.42	yes	yes	yes	yes	no	no
17228	7b408a4d13ec4d39114115c88591984b	EDL933_0173_098	95	02054c3b19d8c5fea34f259329a214b9db1c4389	7.37	10.53	4.21	2.11	5.26	2.11	1.05	3.16	1.05	7.37	6.32	5.26	1.05	4.21	7.37	15.79	6.32	2.11	3.16	4.21	no	secreted	0	1	0	0	0	13.68	28.42	57.89	30.53	47.37	22.11	28.42	10.53	61.05	53.68	23.16	7.37	yes	yes	yes	no	no	no
10283	4975b9480810e7aa853f3583a08adcc6	EDL933_0173_099	95	0b12e2d07fbf9e650f1a8bc6307948f1323590a5	7.37	10.53	4.21	2.11	5.26	2.11	1.05	3.16	1.05	7.37	6.32	5.26	1.05	4.21	7.37	15.79	6.32	2.11	3.16	4.21	no	secreted	0	2	0	0	0	9.47	33.68	56.84	34.74	44.21	21.05	36.84	15.79	47.37	42.11	30.53	24.21	yes	yes	yes	no	no	no
[truncated: 35,048 more rows]
[truncated: 88 more columns]

## Sheet: PredictProtein
Primary_Accession	type	Length	prc_a	prc_r	prc_n	prc_d	prc_c	prc_e	prc_q	prc_g	prc_h	prc_i	prc_l	prc_k	prc_m	prc_f	prc_p	prc_s	prc_t	prc_w	prc_y	prc_v	BlastHits	cytoplasm	inner membrane	periplasm	outer membrane	secreted	fimbrium	N_TMH_TMSeg	N_DisBonds	N_DNA_bindSites	RNA_bindSites	XNA_bindSites	H_Prof	E_Prof	L_Prof	Buried_Prof	Exposed_Prof	Interm_Prof	H_ReProf	E_ReProf	L_ReProf	prc_Disorder_MD	prc_Disorder_Prof	prc_Disorder_Ucon	Disorder4,29_MD	Disorder4,29_Prof	Disorder4,29_Ucon
[truncated: 1,080 more rows]
[truncated: 20 more columns]
