# Supplementary material for: Translatomics combined with transcriptomics and proteomics reveals novel functional, recently evolved orphan genes in Escherichia coli O157:H7 (EHEC)
Source: BMC Genomics. 2016 Feb 24;17:133. doi: 10.1186/s12864-016-2456-1 (PMC4765031; doi:10.1186/s12864-016-2456-1)
Supplement: Additional file 7: — Overview of the machine learning results. (XLSX 10 kb) [file 12864_2016_2456_MOESM7_ESM.xlsx]

## Sheet: Tabelle1
Overview of machine learning results
A versus B	TP Rate	FP Rate	Precision	Recall	F-Measure	ROC Area	class real	class shuffled	training set
A: 287 annotated	0.634	0	1	0.634	0.776	0.817	182	105	rotation with 90% of data
B: 2870 shuffled	1	0.366	0.965	1	0.982	0.817	0	2870	rotation with 90% of data
A: 72 novel	0.847	0.011	0.884	0.847	0.865	0.918	61	11	287 annotated vs. 2870 shuffled
B: 720 shuffled	0.989	0.153	0.985	0.989	0.987	0.918	8	712	287 annotated vs. 2870 shuffled
